# Supplementary material for: Transcriptome and chromatin accessibility divergence during differentiation of a bipotential progenitor cell population to erythroblasts and megakaryocytes
Source: J Biol Chem. 2025 Oct 14;301(12):110819. doi: 10.1016/j.jbc.2025.110819 (PMC12664380; doi:10.1016/j.jbc.2025.110819)
Supplement: Supporting Table S1 [file mmc2.xlsx]

## Sheet: Mishra_MegEryTranscriptomeDiffE
gene	chrom	TSS	chromStart	chromEnd	MEP	MEG	ERY	MEPvsMEG	MEPvsERY	MEGvsERY	ExpressedAny	ExpressedMEP	ExpressedMEG	ExpressedERY	kmeansClusNum	ExpCat.CuffDiff	ExpCat.kmeans	Consensus
0610007C21Rik	chr5	31351012	31351012	31356996	3.89061	4.75648	3.57056	1	0	-1	1	1	1	1	5	un	un	un
0610007L01Rik	chr5	130698204	130698204	130719635	5.49279	5.02405	5.97503	0	1	1	1	1	1	1	11	nu	du	xx
0610007P22Rik	chr17	25377114	25377114	25379744	3.23774	4.61881	4.63624	1	1	0	1	1	1	1	7	uu	uu	uu
0610009D07Rik	chr12	4824413	4824413	4834465	3.03738	3.1298	3.52423	1	0	0	1	1	1	1	9	un	nu	xx
0610009L18Rik	chr11	120209991	120209991	120212504	2.46459	4.74126	0.137504	1	0	-1	1	0	1	0	4	un	ud	xx
0610009O20Rik	chr18	38409902	38409902	38422283	5.25133	5.30552	6.28922	-1	1	1	1	1	1	1	10	du	nu	xx
0610010K14Rik	chr11	70051416	70048705	70051416	5.3014	6.70245	6.57926	1	1	0	1	1	1	1	7	uu	uu	uu
0610010O12Rik	chr18	36508277	36508277	36553024	1.57883	3.24236	0.687643	-1	0	0	1	0	1	0	5	dn	un	xx
0610011F06Rik	chr17	26012444	26012444	26014108	5.13814	5.19613	6.92378	0	1	1	1	1	1	1	10	nu	nu	nu
0610011L14Rik	chr2	156373311	156373311	156394708	3.09403	2.59415	3.44338	0	0	1	1	1	0	1	0	nn	nn	nn
0610012G03Rik	chr16	31948607	31947136	31948607	5.27905	8.17322	6.01911	1	1	-1	1	1	1	1	6	uu	un	xx
0610030E20Rik	chr6	72297310	72297310	72303154	3.47659	3.26855	3.06275	0	0	0	1	1	1	1	0	nn	nn	nn
0610031J06Rik	chr3	88128944	88128944	88132553	4.4874	5.2346	4.80652	1	0	0	1	1	1	1	6	un	un	un
0610037P05Rik	chr16	14317425	14299336	14317425	3.06672	4.34211	4.44385	1	1	0	1	1	1	1	8	uu	uu	uu
0910001L09Rik	chr5	138696709	138696709	138700623	6.77215	6.98327	5.04358	0	-1	-1	1	1	1	1	3	nd	nd	nd
1100001G20Rik	chr11	83560441	83560441	83566148	3.13794	0.137504	0.137504	-1	-1	0	1	1	0	0	1	dd	dd	dd
1110001J03Rik	chr6	38484860	38484860	38489449	6.95971	8.12724	7.53253	0	1	0	1	1	1	1	6	nu	un	xx
1110002B05Rik	chr12	55757559	55746360	55757559	5.1388	4.02138	1.89148	-1	-1	-1	1	1	1	0	2	dd	dd	dd
1110003E01Rik	chr5	65884074	65839993	65884074	5.10277	7.37138	1.15283	1	-1	-1	1	1	1	0	4	ud	ud	ud
1110004E09Rik	chr16	90935094	90926055	90935094	4.70193	3.65927	3.93926	0	0	0	1	1	1	1	0	nn	nn	nn
1110004F10Rik	chr7	123236893	123236893	123248724	5.03169	5.3746	5.6132	1	1	0	1	1	1	1	8	uu	uu	uu
1110005A03Rik	chr11	116704828	116704828	116711054	3.09192	2.90764	3.95014	0	1	1	1	1	0	1	10	nu	nu	nu
1110006O24Rik	chr5	116081825	116081057	116081825	2.23136	3.48077	4.85308	1	1	1	1	0	1	1	9	uu	nu	xx
1110007C09Rik	chr13	49311395	49298319	49311395	5.84927	9.76204	2.49113	1	-1	-1	1	1	1	0	4	ud	ud	ud
1110008F13Rik	chr2	156688857	156688857	156699298	6.16737	8.4786	7.23537	1	1	-1	1	1	1	1	6	uu	un	xx
1110008J03Rik	chr5	121062598	121059068	121062598	3.23277	5.24129	3.7327	1	0	0	1	1	1	1	6	un	un	un
1110008P14Rik	chr2	32237435	32234620	32237435	4.71477	6.6736	8.30703	1	1	1	1	1	1	1	8	uu	uu	uu
1110014N23Rik	chr19	6077187	6067841	6077187	4.44394	4.97512	4.75545	0	0	1	1	1	1	1	0	nn	nn	nn
1110018G07Rik	chr12	86311836	86259098	86311836	2.21037	1.63922	4.03002	0	1	1	1	0	0	1	10	nu	nu	nu
1110020G09Rik	chr15	9001008	9001008	9040244	3.18027	2.79567	6.06584	-1	1	1	1	1	0	1	10	du	nu	xx
1110031I02Rik	chr11	121065962	121038906	121065962	3.7483	3.02231	4.30023	0	0	1	1	1	1	1	0	nn	nn	nn
1110034A24Rik	chr12	70299416	70290824	70299416	3.63682	2.83992	4.82161	-1	1	1	1	1	0	1	11	du	du	du
1110035M17Rik	chr11	95574068	95561419	95574068	1.42647	4.43337	3.20033	1	1	-1	1	0	1	1	7	uu	uu	uu
1110037F02Rik	chr4	11413104	11413104	11478290	2.90309	2.96	3.56015	0	1	0	1	0	0	1	10	nu	nu	nu
1110038B12Rik	chr17	35089413	35087180	35089413	6.71909	7.30313	7.12169	0	0	0	1	1	1	1	0	nn	nn	nn
1110038D17Rik	chr10	74980067	74969558	74980067	2.66673	4.68085	7.26398	1	1	1	1	0	1	1	9	uu	nu	xx
1110038F14Rik	chr15	76778973	76778973	76781161	5.91372	5.0634	6.12745	0	0	0	1	1	1	1	0	nn	nn	nn
1110049F12Rik	chr4	135543159	135531516	135543159	4.27098	5.68752	7.56105	1	1	1	1	1	1	1	9	uu	nu	xx
1110054O05Rik	chr4	59796727	59782518	59796727	3.94013	2.96146	3.481	-1	0	0	1	1	0	1	12	dn	dn	dn
1110065P20Rik	chr4	124527974	124526728	124527974	2.99289	3.6193	3.57062	0	0	0	1	0	1	1	0	nn	nn	nn
1110067D22Rik	chr11	20731111	20723357	20731111	0.973433	5.52709	1.12309	1	0	-1	1	0	1	0	5	un	un	un
1190002F15Rik	chr6	134879109	134879109	134901736	2.66398	2.71125	6.78613	0	1	1	1	0	0	1	10	nu	nu	nu
1190002H23Rik	chr14	79701442	79688556	79701442	6.04554	5.9509	9.747	-1	1	1	1	1	1	1	10	du	nu	xx
1190002N15Rik	chr9	94438500	94418282	94438500	2.49154	3.69891	2.08086	0	0	0	1	0	1	0	0	nn	nn	nn
1190005F20Rik	chr1	153275777	153275777	153305313	3.22255	3.70032	3.10599	0	0	0	1	1	1	1	0	nn	nn	nn
1190007F08Rik	chr4	153400153	153394578	153400153	1.64936	4.33247	6.93859	0	1	1	1	0	1	1	8	nu	uu	xx
1190007I07Rik	chr10	82085973	82082595	82085973	4.37483	4.114	2.94294	0	-1	0	1	1	1	0	3	nd	nd	nd
1200009I06Rik	chr12	112655640	112655640	112669394	0.291235	5.51493	0.613858	1	0	-1	1	0	1	0	5	un	un	un
1200014J11Rik	chr11	72861368	72861368	72897081	2.74924	1.52724	3.12256	0	0	1	1	0	0	1	0	nn	nn	nn
1300001I01Rik	chr11	74462996	74462996	74484349	5.3621	2.95937	3.11241	-1	-1	0	1	1	0	1	1	dd	dd	dd
1300002E11Rik	chr16	21794419	21794419	21809112	5.08751	6.54085	7.84924	1	1	1	1	1	1	1	8	uu	uu	uu
1300014I06Rik	chr13	34744550	34719709	34744550	0.369421	3.39739	0.815439	1	0	-1	1	0	1	0	6	un	un	un
1300017J02Rik	chr9	103190627	103152859	103190627	0.699412	0.137504	7.50445	0	1	1	1	0	0	1	10	nu	nu	nu
1300018I17Rik	chr8	125778075	125766255	125778075	4.51604	5.18354	3.80756	-1	0	0	1	1	1	1	4	dn	ud	xx
1300018J18Rik	chr15	88919536	88919536	88930770	2.4894	3.29706	2.4107	0	0	0	1	0	1	0	0	nn	nn	nn
1500001M20Rik	chr6	114987892	114954398	114987892	4.02513	3.83916	3.98692	0	0	0	1	1	1	1	0	nn	nn	nn
1500002O20Rik	chr7	25184646	25184646	25207796	5.09646	4.98109	6.16338	0	1	1	1	1	1	1	10	nu	nu	nu
1500003O03Rik	chr2	119373442	119373442	119412758	4.07957	4.68416	5.5991	0	1	1	1	1	1	1	9	nu	nu	nu
1500010J02Rik	chr11	68829412	68829412	68849975	3.99005	3.3224	5.15296	-1	1	1	1	1	1	1	11	du	du	du
1500011B03Rik	chr5	115263985	115258204	115263985	2.47253	3.28658	3.38197	1	1	0	1	0	1	1	8	uu	uu	uu
1500011H22Rik	chr5	122821972	122814592	122821972	4.78774	4.41325	4.94259	0	0	0	1	1	1	1	0	nn	nn	nn
1500011K16Rik	chr2	127618224	127617113	127618224	6.10629	7.61769	5.88216	1	0	-1	1	1	1	1	5	un	un	un
1500012F01Rik	chr2	166888433	166888433	166891362	3.26832	2.68514	4.33927	0	0	0	1	1	0	1	0	nn	nn	nn
1500015A07Rik	chr18	61886043	61886043	61887907	1.66578	3.5999	3.3772	1	1	0	1	0	1	1	7	uu	uu	uu
1500032L24Rik	chr15	82176475	82176475	82179492	6.47734	7.92279	8.28481	1	1	0	1	1	1	1	8	uu	uu	uu
1600002H07Rik	chr17	24357714	24352000	24357714	3.04281	3.46659	5.3081	0	1	1	1	1	1	1	9	nu	nu	nu
1600002K03Rik	chr10	79635688	79635688	79637864	3.14738	3.09422	3.67756	0	0	0	1	1	1	1	0	nn	nn	nn
1600014C10Rik	chr7	38968235	38968235	38982584	3.63166	3.25267	0.391229	0	-1	-1	1	1	1	0	3	nd	nd	nd
1600027N09Rik	chr2	180316008	180316008	180320339	3.49004	4.16338	2.8095	0	0	0	1	1	1	0	0	nn	nn	nn
1700008J07Rik	chr7	134656383	134653951	134656383	2.16488	3.35556	2.14207	0	0	0	1	0	1	0	0	nn	nn	nn
1700012B15Rik	chr12	3235790	3235790	3250374	4.00666	4.55	4.96108	0	0	0	1	1	1	1	0	nn	nn	nn
1700017B05Rik	chr9	57110406	57100128	57110406	6.40915	6.35022	5.92715	-1	0	0	1	1	1	1	3	dn	nd	xx
1700020I14Rik	chr2	119420031	119420031	119426480	3.40573	3.6971	5.38734	1	1	1	1	1	1	1	9	uu	nu	xx
1700020L24Rik	chr11	83251195	83251195	83254734	4.04961	0.688939	0.137504	-1	-1	0	1	1	0	0	1	dd	dd	dd
1700021F05Rik	chr10	43260800	43244926	43260800	3.38823	3.92234	4.59518	1	1	0	1	1	1	1	9	uu	nu	xx
1700029H14Rik	chr8	13562448	13550732	13562448	0.221125	3.88439	0.137504	0	0	-1	1	0	1	0	0	nn	nn	nn
1700029I15Rik	chr2	92223074	92223074	92223760	1.44247	2.10237	3.15431	0	1	0	1	0	0	1	9	nu	nu	nu
1700037C18Rik	chr16	3908689	3905797	3908689	2.44183	3.60254	2.86878	1	0	0	1	0	1	0	6	un	un	un
1700037H04Rik	chr2	130985756	130972060	130985756	6.80299	9.47113	11.4259	1	1	1	1	1	1	1	8	uu	uu	uu
1700040I03Rik	chr6	85401296	85396778	85401296	2.85387	2.53989	4.16859	0	1	1	1	0	0	1	10	nu	nu	nu
1700052K11Rik	chr11	105042747	105040334	105042747	2.26791	4.93839	4.49835	1	1	1	1	0	1	1	7	uu	uu	uu
1700052N19Rik	chr10	5913936	5891400	5913936	3.26843	3.1014	3.62922	0	0	0	1	1	1	1	0	nn	nn	nn
1700054N08Rik	chr8	126384109	126364743	126384109	2.18429	1.0201	3.41683	0	1	1	1	0	0	1	11	nu	du	xx
1700056E22Rik	chr1	185857877	185856910	185857877	2.47168	5.67258	3.98604	1	1	0	1	0	1	1	6	uu	un	xx
1700081L11Rik	chr11	104303605	104194542	104303605	4.53026	4.61717	4.24748	-1	0	0	1	1	1	1	3	dn	nd	xx
1700086O06Rik	chr18	38410219	38398058	38410219	1.89321	0.879921	4.13925	0	0	1	1	0	0	1	0	nn	nn	nn
1700096K18Rik	chr5	25035835	25035835	25037284	2.00504	4.13604	3.00287	1	1	0	1	0	1	1	6	uu	un	xx
1700102P08Rik	chr9	108295164	108295164	108300098	1.19789	0.305456	3.49937	0	1	0	1	0	0	1	10	nu	nu	nu
1700106N22Rik	chr17	85490039	85490039	85857920	2.04594	3.96218	2.15677	1	0	-1	1	0	1	0	5	un	un	un
1700123O20Rik	chr14	55305007	55305007	55309579	4.67013	5.00265	4.7497	0	0	0	1	1	1	1	0	nn	nn	nn
1700125D06Rik	chr4	129168433	129168433	129169200	1.19597	0.298807	3.60981	0	1	1	1	0	0	1	10	nu	nu	nu
1810006K21Rik	chr19	10278691	10278691	10282314	5.60712	5.30035	5.81025	0	0	0	1	1	1	1	0	nn	nn	nn
1810008A18Rik	chr10	76978558	76949399	76978558	4.95111	5.3117	5.32306	0	0	0	1	1	1	1	0	nn	nn	nn
1810009A15Rik	chr19	8963392	8963392	8965230	6.14303	5.79416	6.43337	0	0	0	1	1	1	1	0	nn	nn	nn
1810012P15Rik	chr11	78640096	78640096	78657401	2.20603	3.38135	3.54513	1	1	0	1	0	1	1	8	uu	uu	uu
1810013D10Rik	chr5	53658344	53658344	53669779	4.77733	7.11463	4.85502	1	0	0	1	1	1	1	5	un	un	un
1810013L24Rik	chr16	8830192	8830192	8859017	4.09473	4.14521	5.09323	0	1	1	1	1	1	1	10	nu	nu	nu
1810014F10Rik	chr7	147288305	147285368	147288305	3.33023	4.13214	4.33112	1	1	0	1	1	1	1	8	uu	uu	uu
1810022K09Rik	chr3	14611256	14606288	14611256	3.32046	2.71126	2.69421	0	0	0	1	1	0	0	0	nn	nn	nn
1810026B05Rik	chr7	80703281	80684683	80703281	3.50683	3.20653	4.40331	0	1	1	1	1	1	1	10	nu	nu	nu
1810026J23Rik	chr9	21397165	21397165	21400414	4.18051	3.6274	4.05289	0	0	0	1	1	1	1	0	nn	nn	nn
1810027O10Rik	chr11	69652026	69652026	69653060	8.37112	10.1582	11.1985	1	1	1	1	1	1	1	8	uu	uu	uu
1810029B16Rik	chr8	69010406	69000244	69010406	4.68468	3.51581	3.29449	-1	-1	0	1	1	1	1	1	dd	dd	dd
1810030N24Rik	chr4	34725586	34715920	34725586	1.01347	0.719491	3.17967	0	1	1	1	0	0	1	10	nu	nu	nu
1810031K17Rik	chr1	75138942	75131788	75138942	4.4444	5.41162	6.40757	0	1	1	1	1	1	1	9	nu	nu	nu
1810032O08Rik	chr11	116532973	116532973	116537112	4.42875	3.18041	4.06809	-1	0	0	1	1	1	1	12	dn	dn	dn
1810035L17Rik	chr12	88784845	88784845	88790874	2.91833	3.79795	1.97355	0	0	0	1	0	1	0	0	nn	nn	nn
1810037I17Rik	chr3	122627314	122627314	122629112	6.19011	7.98693	8.70364	1	1	0	1	1	1	1	8	uu	uu	uu
1810043G02Rik	chr10	77441394	77441394	77448183	3.59264	3.86777	3.93861	0	0	0	1	1	1	1	0	nn	nn	nn
1810043H04Rik	chr11	119960247	119960247	119961738	5.87812	6.56459	6.33856	1	0	0	1	1	1	1	7	un	uu	xx
1810046J19Rik	chr11	98300302	98299021	98300302	5.58803	6.03235	5.81557	1	0	-1	1	1	1	1	6	un	un	un
1810049H13Rik	chr11	120319377	120317917	120319377	2.81007	4.34002	3.02959	1	0	-1	1	0	1	1	6	un	un	un
1810055G02Rik	chr19	3708332	3708332	3717881	2.95325	3.93729	3.76575	0	1	0	1	0	1	1	7	nu	uu	xx
1810058I24Rik	chr6	35202731	35202731	35212059	3.15235	6.12304	7.4987	1	1	1	1	1	1	1	8	uu	uu	uu
1810063B05Rik	chr8	128946400	128946400	128949335	5.30838	5.44742	6.00144	1	1	0	1	1	1	1	9	uu	nu	xx
1810063B07Rik	chr14	20902394	20894857	20902394	2.45183	5.08158	1.91648	1	0	-1	1	0	1	0	5	un	un	un
2010002N04Rik	chr18	60661637	60633844	60661637	4.96656	7.92396	5.22976	1	0	-1	1	1	1	1	5	un	un	un
2010003O02Rik	chr4	40216611	40216611	40217254	6.62127	7.32556	7.65299	1	1	0	1	1	1	1	8	uu	uu	uu
2010011I20Rik	chr2	172171076	172171076	172181249	2.3936	2.88255	9.32871	0	1	1	1	0	0	1	10	nu	nu	nu
2010016I18Rik	chr3	106288831	106284903	106288831	0.354454	3.32149	0.137504	0	0	0	1	0	1	0	0	nn	nn	nn
2010106G01Rik	chr2	126758971	126716130	126758971	3.3044	2.46915	1.79392	-1	-1	0	1	1	0	0	2	dd	dd	dd
2010107E04Rik	chr12	113205188	113199586	113205188	4.27666	5.14659	6.48158	1	1	1	1	1	1	1	9	uu	nu	xx
2010107H07Rik	chr14	31942116	31937690	31942116	5.64953	7.01101	7.30752	1	1	0	1	1	1	1	8	uu	uu	uu
2010109K11Rik	chr12	33063653	33063653	33067808	4.04932	4.79803	7.23081	1	1	1	1	1	1	1	9	uu	nu	xx
2010300C02Rik	chr1	37776656	37668520	37776656	0.497761	3.93938	0.198961	1	0	0	1	0	1	0	5	un	un	un
2010317E24Rik	chr2	25227840	25227840	25233733	3.32791	3.23908	5.58608	0	1	1	1	1	1	1	10	nu	nu	nu
2010320M18Rik	chr8	73300760	73300760	73301505	2.215	2.35678	3.19662	0	1	0	1	0	0	1	9	nu	nu	nu
2010321M09Rik	chr9	64808638	64808638	64834781	5.19852	6.18183	6.02438	1	1	0	1	1	1	1	7	uu	uu	uu
2210012G02Rik	chr4	106850971	106806766	106850971	2.93309	3.90441	3.6692	1	1	0	1	0	1	1	7	uu	uu	uu
2210013O21Rik	chrX	150158096	150158096	150175839	5.3128	6.84445	4.39606	0	-1	-1	1	1	1	1	4	nd	ud	xx
2210016F16Rik	chr13	58486586	58481406	58486586	3.70213	2.38417	4.53089	-1	1	1	1	1	0	1	11	du	du	du
2210016L21Rik	chr5	115392210	115392210	115398549	4.43769	4.57999	4.1474	0	0	-1	1	1	1	1	0	nn	nn	nn
2210020M01Rik	chr11	115761452	115761452	115767583	2.75786	3.71019	4.90422	0	1	1	1	0	1	1	9	nu	nu	nu
2210021J22Rik	chr15	85642127	85637401	85642127	3.42067	3.15064	4.77614	0	1	1	1	1	1	1	10	nu	nu	nu
2210404O07Rik	chr10	80855808	80855808	80857824	3.45153	2.33763	1.25217	-1	0	0	1	1	0	0	2	dn	dd	xx
2210411K11Rik	chr7	4741162	4736386	4741162	5.40542	7.65348	6.46728	0	1	1	1	1	1	1	6	nu	un	xx
2210416O15Rik	chr11	87911559	87911559	87913609	0.476798	3.17275	0.200737	0	0	0	1	0	1	0	0	nn	nn	nn
2300009A05Rik	chr9	63247051	63242253	63247051	4.74995	6.05422	5.89495	1	1	0	1	1	1	1	7	uu	uu	uu
2310001A20Rik	chr2	150434259	150408816	150434259	4.43594	3.85782	4.02394	-1	0	0	1	1	1	1	1	dn	dd	xx
2310003C23Rik	chr2	180447250	180447250	180453222	2.70134	1.66699	5.47843	0	1	1	1	0	0	1	10	nu	nu	nu
2310003F16Rik	chr2	121282823	121282823	121284176	7.7977	7.84622	9.59291	1	1	1	1	1	1	1	10	uu	nu	xx
2310003H01Rik	chr11	120240060	120230875	120240060	3.77727	4.08153	3.79435	0	0	0	1	1	1	1	0	nn	nn	nn
2310003L22Rik	chr2	139996381	139996381	140030988	2.86005	3.3707	2.71	0	0	0	1	0	1	0	0	nn	nn	nn
2310004N24Rik	chr11	116060168	116060168	116076632	5.45213	6.92463	5.68349	1	0	-1	1	1	1	1	6	un	un	un
2310008H09Rik	chr7	125999512	125985731	125999512	3.05423	3.08756	3.26337	1	0	0	1	1	1	1	9	un	nu	xx
2310009A05Rik	chr9	72887524	72887524	72890582	5.1403	5.3716	5.98048	1	1	0	1	1	1	1	9	uu	nu	xx
2310009B15Rik	chr1	140753431	140748555	140753431	4.55621	5.18627	5.22408	1	1	0	1	1	1	1	8	uu	uu	uu
2310011J03Rik	chr10	79783293	79780999	79783293	5.64549	6.56224	7.06439	1	1	1	1	1	1	1	8	uu	uu	uu
2310016M24Rik	chr15	99556048	99556048	99558567	6.20605	7.31508	6.36484	1	0	-1	1	1	1	1	6	un	un	un
2310021P13Rik	chr14	21526773	21526773	21542841	4.67427	5.5952	5.05994	0	0	1	1	1	1	1	0	nn	nn	nn
2310022A10Rik	chr7	28338313	28338313	28367117	4.75783	5.04121	6.1182	0	1	1	1	1	1	1	9	nu	nu	nu
2310022B05Rik	chr8	127187269	127159655	127187269	3.27127	3.21227	5.29028	0	1	1	1	1	1	1	10	nu	nu	nu
2310028H24Rik	chr4	41516560	41465961	41516560	1.83774	3.50372	0.65072	1	0	-1	1	0	1	0	4	un	ud	xx
2310033P09Rik	chr11	59021862	59021862	59024236	4.84844	4.48137	6.4344	0	1	1	1	1	1	1	10	nu	nu	nu
2310035C23Rik	chr1	107560437	107560437	107651708	3.3561	3.7165	3.03236	1	0	-1	1	1	1	1	4	un	ud	xx
2310035K24Rik	chr2	131036175	131036175	131039250	1.21291	2.25524	5.07508	0	1	1	1	0	0	1	9	nu	nu	nu
2310036O22Rik	chr8	87550731	87550731	87554185	7.6936	8.10643	9.74792	1	1	1	1	1	1	1	9	uu	nu	xx
2310037I24Rik	chr15	98364652	98349531	98364652	3.23173	1.95403	2.92251	-1	0	0	1	1	0	0	12	dn	dn	dn
2310039H08Rik	chr17	46909583	46909583	46910356	6.15213	8.09781	6.10049	1	0	-1	1	1	1	1	5	un	un	un
2310044H10Rik	chr7	51751883	51745307	51751883	7.0767	6.86976	7.85715	0	1	1	1	1	1	1	10	nu	nu	nu
2310045N01Rik	chr8	72663611	72663611	72671159	5.99125	6.06185	6.30947	0	0	0	1	1	1	1	0	nn	nn	nn
2310046O06Rik	chr9	57385334	57385334	57390994	2.1355	3.13029	2.40062	1	0	0	1	0	1	0	6	un	un	un
2310047B19Rik	chr9	21760196	21760196	21762714	2.47884	3.00659	2.5643	0	0	0	1	0	1	0	0	nn	nn	nn
2310047M10Rik	chr11	68873276	68873276	68875078	4.48803	6.4204	4.23958	1	0	-1	1	1	1	1	5	un	un	un
2310057M21Rik	chr7	138506212	138486231	138506212	3.11165	3.37719	3.46501	0	0	1	1	1	1	1	0	nn	nn	nn
2310061C15Rik	chr8	119445336	119412584	119445336	3.03457	2.93051	5.85765	0	1	1	1	1	0	1	10	nu	nu	nu
2310061I04Rik	chr17	36034323	36029621	36034323	5.47632	8.59757	5.68791	1	0	0	1	1	1	1	5	un	un	un
2310061J03Rik	chr16	55974730	55973380	55974730	3.3475	4.59885	2.31586	0	0	-1	1	1	1	0	0	nn	nn	nn
2310067B10Rik	chr11	115626746	115626746	115660347	4.70467	4.86182	5.77677	-1	1	1	1	1	1	1	9	du	nu	xx
2400001E08Rik	chr7	109054350	109054350	109060417	5.35762	7.32592	6.35422	1	1	0	1	1	1	1	6	uu	un	xx
2400003C14Rik	chr8	112217194	112195220	112217194	4.64432	4.40264	4.12962	-1	0	0	1	1	1	1	2	dn	dd	xx
2410001C21Rik	chr2	172266077	172266077	172295399	5.03105	5.33617	5.49911	0	1	0	1	1	1	1	8	nu	uu	xx
2410002F23Rik	chr7	51502091	51502091	51507689	5.76557	4.83792	4.32629	-1	-1	0	1	1	1	1	2	dd	dd	dd
2410002I01Rik	chr11	119960045	119951835	119960045	4.11995	5.52899	5.20663	0	1	1	1	1	1	1	7	nu	uu	xx
2410003K15Rik	chr6	49023793	49023793	49034716	3.96012	7.21988	5.45098	1	1	0	1	1	1	1	6	uu	un	xx
2410004B18Rik	chr3	145600995	145600995	145607239	3.7769	5.28616	4.90568	1	1	0	1	1	1	1	7	uu	uu	uu
2410004N09Rik	chr18	33954545	33954545	33955643	5.91798	5.34151	5.3205	0	0	0	1	1	1	1	0	nn	nn	nn
2410006H16Rik	chr11	62416378	62416378	62418308	8.85737	8.4448	8.50518	0	0	0	1	1	1	1	0	nn	nn	nn
2410015M20Rik	chr17	56749194	56746874	56749194	6.96678	7.19789	7.99833	0	1	1	1	1	1	1	9	nu	nu	nu
2410016O06Rik	chr12	85291557	85291557	85293903	4.58247	6.09049	3.18667	0	-1	-1	1	1	1	1	4	nd	ud	xx
2410076I21Rik	chr9	58589366	58500662	58589366	0.406431	0.137504	4.62794	0	0	0	1	0	0	1	0	nn	nn	nn
2410127L17Rik	chr19	18745269	18745269	18779282	3.41471	3.78216	4.39058	0	1	1	1	1	1	1	9	nu	nu	nu
2500003M10Rik	chr3	90313365	90302879	90313365	5.46481	5.72913	6.30411	1	1	0	1	1	1	1	9	uu	nu	xx
2510002D24Rik	chr16	18836672	18836672	18840206	4.4822	5.43945	5.09786	1	1	0	1	1	1	1	7	uu	uu	uu
2510003D18Rik	chr3	153515388	153513337	153515388	1.05774	0.137504	3.29569	0	1	1	1	0	0	1	10	nu	nu	nu
2510003E04Rik	chr10	62041205	62021217	62041205	2.55981	2.7455	3.9929	0	1	1	1	0	0	1	9	nu	nu	nu
2510006D16Rik	chr4	129277950	129277950	129285123	6.71783	8.67086	9.30288	1	1	1	1	1	1	1	8	uu	uu	uu
2510012J08Rik	chr10	80783847	80783847	80788996	5.82488	5.72588	7.0425	0	1	1	1	1	1	1	10	nu	nu	nu
2510039O18Rik	chr4	147315003	147315003	147321423	5.75011	7.12635	5.89207	0	0	0	1	1	1	1	0	nn	nn	nn
2600006L11Rik	chr9	63928567	63928567	63935852	0.137504	0.460988	3.19924	0	1	1	1	0	0	1	9	nu	nu	nu
2610001J05Rik	chr6	13821483	13819073	13821483	5.19876	5.8609	4.84445	1	0	-1	1	1	1	1	5	un	un	un
2610002D18Rik	chr4	134066913	134066913	134079837	3.73482	1.12136	2.60354	-1	-1	0	1	1	0	0	12	dd	dn	xx
2610002J02Rik	chr4	154624074	154624074	154630796	4.09285	5.71582	2.29063	1	-1	-1	1	1	1	0	4	ud	ud	ud
2610002M06Rik	chrX	105011673	104978090	105011673	2.79729	2.946	3.52777	0	1	0	1	0	0	1	9	nu	nu	nu
2610018G03Rik	chrX	48194612	48194612	48245027	5.50563	3.09548	1.39288	-1	-1	0	1	1	1	0	2	dd	dd	dd
2610021K21Rik	chr12	101121652	100955740	101121652	2.22241	1.83481	3.52158	0	1	1	1	0	0	1	10	nu	nu	nu
2610027L16Rik	chr14	56364529	56364529	56374471	4.70316	4.26571	4.49328	0	0	0	1	1	1	1	0	nn	nn	nn
2610029G23Rik	chrX	102275113	102275113	102280525	4.54974	4.35379	5.6819	0	1	1	1	1	1	1	10	nu	nu	nu
2610029I01Rik	chr4	21694358	21684528	21694358	1.64646	4.41334	3.79851	1	1	0	1	0	1	1	7	uu	uu	uu
2610039C10Rik	chr16	90727616	90719556	90727616	3.88917	4.12931	4.55136	0	1	0	1	1	1	1	9	nu	nu	nu
2610101N10Rik	chr9	95412415	95357312	95412415	3.24666	2.07927	2.90901	-1	0	0	1	1	0	0	12	dn	dn	dn
2610301B20Rik	chr4	10801644	10801644	10826570	3.12457	3.57169	2.62175	1	0	-1	1	1	1	0	4	un	ud	xx
2610301G19Rik	chr14	70553598	70537975	70553598	5.21556	4.72999	3.46095	-1	-1	-1	1	1	1	1	2	dd	dd	dd
2610318N02Rik	chr16	17125199	17113490	17125199	2.06158	2.26429	3.86548	0	1	1	1	0	0	1	9	nu	nu	nu
2610507B11Rik	chr11	78075255	78075255	78104127	4.36447	3.9611	3.52498	0	-1	0	1	1	1	1	2	nd	dd	xx
2610524H06Rik	chr5	115273477	115271945	115273477	3.44859	3.8174	4.49734	1	1	0	1	1	1	1	9	uu	nu	xx
2610528E23Rik	chr16	57606980	57302112	57606980	5.32524	5.10886	5.11822	0	0	0	1	1	1	1	0	nn	nn	nn
2610528J11Rik	chr4	118199879	118199879	118202822	0.473239	6.81485	0.593736	1	0	-1	1	0	1	0	5	un	un	un
2700029M09Rik	chr8	63369247	63369247	63386369	4.3703	4.35456	5.14158	1	1	0	1	1	1	1	10	uu	nu	xx
2700060E02Rik	chr14	20643045	20630623	20643045	7.66014	8.3034	7.88839	1	0	-1	1	1	1	1	6	un	un	un
2700078E11Rik	chr19	60656926	60600598	60656926	4.00947	3.42312	2.79951	-1	-1	0	1	1	1	0	2	dd	dd	dd
2700081O15Rik	chr19	7492114	7492114	7500394	3.48391	2.13756	3.21388	-1	0	1	1	1	0	1	12	dn	dn	dn
2700089E24Rik	chr6	133055256	133055256	133057764	3.2795	4.04423	2.04227	0	-1	-1	1	1	1	0	4	nd	ud	xx
2700094K13Rik	chr2	84510865	84509377	84510865	7.37481	6.57318	7.39951	-1	0	1	1	1	1	1	12	dn	dn	dn
2810001G20Rik	chr11	63892985	63892985	63896761	2.47842	1.98529	3.34973	0	1	1	1	0	0	1	11	nu	du	xx
2810002N01Rik	chr12	112951479	112951479	112972435	6.35992	6.55914	6.23099	0	0	0	1	1	1	1	0	nn	nn	nn
2810004N23Rik	chr8	127386929	127363254	127386929	5.93386	5.33665	4.52519	0	-1	-1	1	1	1	1	2	nd	dd	xx
2810008D09Rik	chr11	116938096	116938096	116940269	4.82887	4.36773	4.24245	0	0	-1	1	1	1	1	0	nn	nn	nn
2810008M24Rik	chr13	108834667	108834667	108839340	3.4242	3.58222	3.25399	0	0	0	1	1	1	1	0	nn	nn	nn
2810013P06Rik	chr8	125566474	125566474	125568502	2.54706	3.09773	4.14963	0	1	1	1	0	1	1	9	nu	nu	nu
2810021B07Rik	chr13	17787246	17787246	17790939	3.98068	6.38993	4.68168	1	1	0	1	1	1	1	6	uu	un	xx
2810025M15Rik	chr1	159342482	159342482	159350367	3.5368	2.57694	2.79198	0	0	0	1	1	0	0	0	nn	nn	nn
2810046L04Rik	chr3	53267738	53267738	53285677	4.8894	4.1084	3.5135	-1	-1	0	1	1	1	1	2	dd	dd	dd
2810403A07Rik	chr3	88489715	88489715	88516855	3.30145	2.93454	2.86288	0	0	0	1	1	0	0	0	nn	nn	nn
2810407C02Rik	chr3	58380579	58380579	58397466	5.30998	4.42252	4.95999	0	0	0	1	1	1	1	0	nn	nn	nn
2810408I11Rik	chr1	64737233	64726442	64737233	4.67646	3.55429	5.76483	-1	1	1	1	1	1	1	11	du	du	du
2810408M09Rik	chr2	165318814	165315611	165318814	3.73528	5.23532	3.38277	0	0	0	1	1	1	1	0	nn	nn	nn
2810417H13Rik	chr9	65738129	65738129	65751358	4.58371	0.988621	3.6989	-1	-1	1	1	1	0	1	12	dd	dn	xx
2810422J05Rik	chr8	73047079	73037294	73047079	4.75212	4.9974	4.69804	0	0	0	1	1	1	1	0	nn	nn	nn
2810428I15Rik	chr8	73030638	73028194	73030638	7.00134	8.08115	9.40629	1	1	1	1	1	1	1	9	uu	nu	xx
2810432D09Rik	chr4	41660549	41659064	41660549	4.99217	6.50455	6.86552	1	1	1	1	1	1	1	8	uu	uu	uu
2810432L12Rik	chr4	49610742	49597377	49610742	0.589155	3.59614	1.09323	1	0	-1	1	0	1	0	6	un	un	un
2810453I06Rik	chr5	144309573	144309573	144325393	3.00717	3.52099	8.3181	0	1	1	1	1	1	1	9	nu	nu	nu
2900010M23Rik	chr17	27270836	27259609	27270836	7.09314	6.60915	8.11121	0	1	1	1	1	1	1	10	nu	nu	nu
2900053A13Rik	chr8	3621550	3621550	3624235	3.8819	4.80864	6.08637	1	1	1	1	1	1	1	9	uu	nu	xx
2900064A13Rik	chr2	112295181	112295181	112307593	4.41326	5.29177	4.80454	1	0	-1	1	1	1	1	6	un	un	un
2900092E17Rik	chr7	134160866	134158564	134160866	5.4979	6.74786	6.99142	1	1	0	1	1	1	1	8	uu	uu	uu
2900097C17Rik	chr2	156218715	156213798	156218715	3.17464	3.32305	2.42016	-1	-1	0	1	1	1	0	3	dd	nd	xx
3010026O09Rik	chr11	49988352	49988352	50013617	2.44479	1.65917	3.63814	0	1	1	1	0	0	1	11	nu	du	xx
3110001D03Rik	chr4	74924190	74923257	74924190	6.41371	7.99025	6.16499	1	0	-1	1	1	1	1	5	un	un	un
3110002H16Rik	chr18	12327238	12327238	12348478	2.32552	1.87987	5.14296	0	1	1	1	0	0	1	10	nu	nu	nu
3110003A17Rik	chr10	17743058	17731066	17743058	4.60811	5.20753	3.75179	1	0	-1	1	1	1	1	4	un	ud	xx
3110040N11Rik	chr7	88934339	88927072	88934339	2.21529	3.1426	1.81908	1	0	-1	1	0	1	0	5	un	un	un
3110056O03Rik	chr10	80318019	80318019	80331453	5.58982	6.85595	9.27665	-1	1	1	1	1	1	1	9	du	nu	xx
3110062M04Rik	chr6	34828065	34821770	34828065	1.78167	3.59005	2.83967	1	0	0	1	0	1	0	7	un	uu	xx
3110082I17Rik	chr5	139936488	139835692	139936488	5.86272	5.66573	3.68231	0	0	0	1	1	1	1	0	nn	nn	nn
3200002M19Rik	chr7	109044928	109044928	109048057	2.70018	4.11442	4.58145	1	1	0	1	0	1	1	8	uu	uu	uu
4632411B12Rik	chr1	36426026	36392574	36426026	4.28472	2.76801	3.7663	-1	0	1	1	1	0	1	12	dn	dn	dn
4632428N05Rik	chr10	59809598	59809598	59835432	5.16965	4.92487	4.47732	0	-1	-1	1	1	1	1	2	nd	dd	xx
4831426I19Rik	chr12	106236887	106168158	106236887	4.08894	3.00417	4.0586	-1	0	1	1	1	1	1	12	dn	dn	dn
4833420G17Rik	chr13	120251565	120251565	120274924	3.02396	2.63459	3.96774	0	1	1	1	1	0	1	10	nu	nu	nu
4833439L19Rik	chr13	54666743	54652578	54666743	3.02965	3.74725	3.86437	0	1	1	1	1	1	1	8	nu	uu	xx
4921524J17Rik	chr8	87956740	87932657	87956740	4.63549	3.41408	4.24625	-1	0	0	1	1	1	1	12	dn	dn	dn
4930404N11Rik	chr10	80828565	80826768	80828565	1.01246	5.31084	4.4118	0	0	0	1	0	1	1	0	nn	nn	nn
4930414L22Rik	chr6	72388676	72388676	72390609	1.75519	3.26692	2.94733	1	0	0	1	0	1	0	7	un	uu	xx
4930420K17Rik	chr5	9100736	9100736	9118983	3.02328	0.999223	0.932821	-1	0	0	1	1	0	0	1	dn	dd	xx
4930427A07Rik	chr12	114394631	114394631	114403669	3.02758	2.30579	3.91098	0	1	1	1	1	0	1	11	nu	du	xx
4930430F08Rik	chr10	100051893	100034907	100051893	1.3621	1.63613	4.2766	0	1	1	1	0	0	1	10	nu	nu	nu
4930453N24Rik	chr16	64770765	64765930	64770765	4.63205	5.95373	5.26885	1	1	0	1	1	1	1	6	uu	un	xx
4930455C21Rik	chr16	38522747	38497924	38522747	3.30608	4.33052	4.32004	1	1	0	1	1	1	1	7	uu	uu	uu
4930471M23Rik	chr5	30950311	30950311	30962102	2.06807	3.18186	2.36152	1	0	0	1	0	1	0	6	un	un	un
4930523C07Rik	chr1	161974510	161974510	162008717	2.52527	1.32761	4.10817	0	1	1	1	0	0	1	11	nu	du	xx
4930534B04Rik	chr12	92622849	92236931	92622849	3.47594	1.00991	4.01233	-1	1	1	1	1	0	1	11	du	du	du
4930547N16Rik	chr10	87609686	87554142	87609686	0.944123	0.538921	3.11362	0	1	1	1	0	0	1	10	nu	nu	nu
4930572J05Rik	chr15	74551663	74551663	74554803	5.19623	4.34613	5.42204	-1	0	1	1	1	1	1	11	dn	du	xx
4931406P16Rik	chr7	35070628	35021732	35070628	3.28165	2.95497	4.83001	-1	1	1	1	1	0	1	10	du	nu	xx
4931414P19Rik	chr14	55224745	55202499	55224745	2.33308	3.40496	3.04808	0	1	0	1	0	1	1	7	nu	uu	xx
4933407C03Rik	chr8	119780918	119780918	119985405	5.67198	6.37562	6.07225	0	1	0	1	1	1	1	7	nu	uu	xx
4933424B01Rik	chr6	146526357	146498153	146526357	3.86614	3.9648	4.94458	0	1	1	1	1	1	1	10	nu	nu	nu
4933426M11Rik	chr12	81891518	81891518	81981820	3.35204	3.3089	4.08455	0	1	1	1	1	1	1	10	nu	nu	nu
4933434E20Rik	chr3	89856738	89856738	89866369	3.08624	2.76499	2.74491	0	0	0	1	1	0	0	0	nn	nn	nn
4933439C10Rik	chr11	59319186	59319186	59324569	3.67307	2.68613	0.636993	-1	-1	0	1	1	0	0	2	dd	dd	dd
4933439F18Rik	chr11	60230646	60230646	60258779	3.29579	4.39958	3.78841	0	1	1	1	1	1	1	6	nu	un	xx
5031425E22Rik	chr5	22940171	22937625	22940171	3.59085	3.66494	4.74028	0	1	1	1	1	1	1	10	nu	nu	nu
5031439G07Rik	chr15	84818401	84776149	84818401	4.81878	4.89584	3.08939	0	-1	-1	1	1	1	1	3	nd	nd	nd
5033406O09Rik	chr12	113182693	113180201	113182693	1.44695	3.33725	1.19339	1	0	-1	1	0	1	0	5	un	un	un
5133401N09Rik	chr13	58259009	58259009	58266054	3.52538	3.27836	3.05662	0	0	0	1	1	1	1	0	nn	nn	nn
5330426P16Rik	chr16	50732886	50726863	50732886	1.41263	3.56634	0.515887	1	0	-1	1	0	1	0	5	un	un	un
5430407P10Rik	chr2	6051231	6019545	6051231	0.944548	6.71346	1.12813	1	0	-1	1	0	1	0	5	un	un	un
5430416N02Rik	chr5	100858554	100849860	100858554	6.66986	4.78481	4.78282	-1	-1	0	1	1	1	1	1	dd	dd	dd
5430417L22Rik	chr2	118571497	118571497	118574543	4.33273	9.66907	4.76731	1	1	-1	1	1	1	1	5	uu	un	xx
5430437P03Rik	chr8	73920753	73920753	73928671	6.09267	6.09915	7.24549	0	1	1	1	1	1	1	10	nu	nu	nu
5730403B10Rik	chr16	4789935	4765460	4789935	3.17078	2.75962	2.01836	-1	-1	0	1	1	0	0	2	dd	dd	dd
5730408K05Rik	chr19	8963260	8962876	8963260	3.29182	1.72738	3.24384	0	0	0	1	1	0	1	0	nn	nn	nn
5730419I09Rik	chr6	143048627	142959439	143048627	3.65574	2.53651	4.99268	-1	1	1	1	1	0	1	11	du	du	du
5730437N04Rik	chr17	5440260	5410863	5440260	5.16403	5.9446	5.47092	1	0	-1	1	1	1	1	6	un	un	un
5730455O13Rik	chr19	38298622	38262968	38298622	4.22796	3.36826	2.67286	0	-1	-1	1	1	1	0	2	nd	dd	xx
5730469M10Rik	chr14	41827064	41807028	41827064	2.46426	3.58882	6.17654	1	1	1	1	0	1	1	9	uu	nu	xx
5730494N06Rik	chr2	132073524	132065227	132073524	2.31701	3.52256	2.78563	1	0	0	1	0	1	0	6	un	un	un
5730508B09Rik	chr3	127599241	127572605	127599241	4.61452	2.96186	8.46262	-1	1	1	1	1	0	1	10	du	nu	xx
5730528L13Rik	chr4	48552817	48552817	48574792	3.78618	0.227173	0.137504	0	-1	0	1	1	0	0	1	nd	dd	xx
5730590G19Rik	chr7	86805081	86805081	86843031	2.97086	1.99323	4.3892	0	1	1	1	0	0	1	11	nu	du	xx
5830415F09Rik	chr4	46402295	46389846	46402295	1.68125	2.34881	5.13584	0	1	1	1	0	0	1	9	nu	nu	nu
5930416I19Rik	chr6	128312915	128307017	128312915	3.64576	3.73705	5.65832	0	1	1	1	1	1	1	10	nu	nu	nu
5930434B04Rik	chr2	26865445	26865445	26876609	3.04558	3.59343	1.9226	0	-1	-1	1	1	1	0	4	nd	ud	xx
6030429G01Rik	chr7	4484044	4474558	4484044	3.16341	2.01875	0.41697	-1	-1	0	1	1	0	0	2	dd	dd	dd
6030458C11Rik	chr15	12754412	12737931	12754412	2.6376	2.56034	4.42377	0	1	1	1	0	0	1	10	nu	nu	nu
6030468B19Rik	chr11	117658973	117658973	117668622	1.3048	4.83277	11.0748	1	1	1	1	0	1	1	9	uu	nu	xx
6230427J02Rik	chr9	107888247	107886554	107888247	5.47711	9.88328	7.44712	1	1	-1	1	1	1	1	6	uu	un	xx
6330409N04Rik	chr14	62175723	62153141	62175723	2.37729	3.49932	2.56719	1	0	0	1	0	1	0	6	un	un	un
6330578E17Rik	chr1	37486948	37473929	37486948	4.3844	4.57051	3.26195	0	-1	-1	1	1	1	1	3	nd	nd	nd
6430527G18Rik	chr12	88225764	88221652	88225764	3.91625	5.63186	0.556599	1	-1	-1	1	1	1	0	4	ud	ud	ud
6430598A04Rik	chr5	138181226	138172190	138181226	0.741907	2.82091	3.36785	0	1	1	1	0	0	1	8	nu	uu	xx
6430706D22Rik	chr1	90165983	90159687	90165983	4.17085	0.137504	0.276238	0	0	0	1	1	0	0	0	nn	nn	nn
6530418L21Rik	chr3	105507516	105507516	105523760	0.235091	3.05659	1.7509	1	0	-1	1	0	1	0	6	un	un	un
6720456B07Rik	chr6	113554765	113554765	113566945	5.63649	5.02967	5.55187	0	0	0	1	1	1	1	0	nn	nn	nn
6720463M24Rik	chr14	99445595	99445595	99473326	3.4261	2.92462	3.06546	0	0	0	1	1	0	1	0	nn	nn	nn
8430410A17Rik	chr6	87863969	87863969	87886607	3.23439	0.985994	3.5767	-1	0	1	1	1	0	1	11	dn	du	xx
8430419L09Rik	chr6	135148004	135148004	135186258	2.09897	1.5089	3.3341	0	1	1	1	0	0	1	10	nu	nu	nu
8430427H17Rik	chr2	153355707	153233196	153355707	3.07216	4.288	3.07156	0	0	0	1	1	1	1	0	nn	nn	nn
9030418K01Rik	chr2	178149238	178149238	178156866	2.21188	3.3841	0.160697	1	0	0	1	0	1	0	4	un	ud	xx
9030624J02Rik	chr7	125883784	125883784	125985005	2.83719	2.78413	3.27214	0	0	0	1	0	0	1	0	nn	nn	nn
9130221H12Rik	chr7	26013741	26013741	26015283	1.59669	1.91159	3.88314	0	0	0	1	0	0	1	0	nn	nn	nn
9130401M01Rik	chr15	57865849	57853826	57865849	5.16993	5.3845	2.97441	0	-1	-1	1	1	1	0	3	nd	nd	nd
9330020H09Rik	chr15	98397754	98397754	98401295	2.01699	2.22608	3.04028	0	1	1	1	0	0	1	9	nu	nu	nu
9330133O14Rik	chr8	124967555	124967555	124970376	2.45574	4.82218	2.02808	1	0	-1	1	0	1	0	5	un	un	un
9330151L19Rik	chr12	70298197	70298197	70300855	2.69004	4.22995	2.6729	0	0	0	1	0	1	0	0	nn	nn	nn
9430015G10Rik	chr4	155484106	155484106	155501372	2.94091	2.51593	3.81214	0	1	1	1	0	0	1	10	nu	nu	nu
9430016H08Rik	chr1	57463391	57463391	57472802	5.26935	6.81323	6.05612	0	1	0	1	1	1	1	6	nu	un	xx
9430023L20Rik	chr15	101114731	101114731	101121365	5.57677	6.04022	5.1321	0	0	-1	1	1	1	1	0	nn	nn	nn
9430038I01Rik	chr7	144602439	144567251	144602439	3.16289	3.65197	2.91706	1	0	-1	1	1	1	0	5	un	un	un
9430076G02Rik	chr18	54581948	54581948	54612948	0.32239	0.267484	6.9082	0	1	1	1	0	0	1	10	nu	nu	nu
9530068E07Rik	chr11	52209929	52209929	52222225	6.2154	5.55757	5.07217	-1	-1	0	1	1	1	1	2	dd	dd	dd
9830001H06Rik	chr2	156905001	156836177	156905001	2.82015	3.47268	1.20427	0	0	-1	1	0	1	0	0	nn	nn	nn
9930012K11Rik	chr14	70559309	70554211	70559309	1.66202	3.33292	0.291292	1	0	0	1	0	1	0	4	un	ud	xx
A230050P20Rik	chr9	20673085	20673085	20678751	5.39011	4.84774	2.09266	-1	-1	-1	1	1	1	0	3	dd	nd	xx
A230051G13Rik	chr11	58977244	58968870	58977244	3.28698	1.68389	5.6474	-1	1	1	1	1	0	1	11	du	du	du
A2ld1	chr14	123312387	123290081	123312387	2.20198	1.82355	3.8578	0	1	1	1	0	0	1	10	nu	nu	nu
A330069E16Rik	chr2	91077302	91077302	91078514	2.11896	1.09045	3.62066	0	1	1	1	0	0	1	11	nu	du	xx
A430005L14Rik	chr4	153331345	153331345	153336033	5.95002	6.63337	8.26446	0	1	1	1	1	1	1	9	nu	nu	nu
A630055G03Rik	chr16	10835151	10835151	10843328	2.6591	0.978577	3.40996	0	1	1	1	0	0	1	11	nu	du	xx
A730008H23Rik	chr1	90174132	90161402	90174132	3.52214	1.564	3.59296	0	0	0	1	1	0	1	0	nn	nn	nn
A830007P12Rik	chr2	25052333	25048239	25052333	3.2115	4.06678	0.448544	1	-1	-1	1	1	1	0	3	ud	nd	xx
A930005H10Rik	chr3	115591038	115590065	115591038	3.62231	6.48949	4.89655	1	1	-1	1	1	1	1	6	uu	un	xx
A930005I04Rik	chr5	35258563	35258563	35266488	0.744129	3.58985	1.82518	1	0	-1	1	0	1	0	6	un	un	un
A930018P22Rik	chr2	103962925	103962925	103964903	0.226231	0.186065	3.19666	0	1	1	1	0	0	1	10	nu	nu	nu
AA465934	chr11	83105200	83105200	83108139	1.86582	3.16391	3.0171	0	0	0	1	0	1	1	0	nn	nn	nn
AA960436	chr8	97856183	97856183	97871413	3.6491	3.70515	2.69012	0	-1	-1	1	1	1	0	3	nd	nd	nd
AA986860	chr1	132628552	132628552	132641199	0.397871	3.51061	5.15453	1	1	1	1	0	1	1	8	uu	uu	uu
Aaas	chr15	102181190	102168677	102181190	5.41402	5.58634	6.48898	0	1	1	1	1	1	1	9	nu	nu	nu
Aacs	chr5	125956242	125956242	125997773	3.81497	6.35525	2.33542	1	-1	-1	1	1	1	0	4	ud	ud	ud
Aagab	chr9	63450461	63450461	63489696	4.3381	3.65017	4.16294	0	0	0	1	1	1	1	0	nn	nn	nn
Aamp	chr1	74331312	74326413	74331312	7.14803	7.90885	7.3629	1	0	0	1	1	1	1	6	un	un	un
Aars	chr8	113557866	113557866	113580770	3.35732	4.94931	6.37285	1	1	1	1	1	1	1	8	uu	uu	uu
Aars2	chr17	45643789	45643789	45657792	4.42307	4.44339	4.14849	0	0	0	1	1	1	1	0	nn	nn	nn
Aarsd1	chr11	101278747	101268153	101278747	6.25408	5.35792	7.27263	0	1	1	1	1	1	1	11	nu	du	xx
Aasdhppt	chr9	4309494	4294792	4309494	3.17935	2.32477	2.86127	0	0	0	1	1	0	0	0	nn	nn	nn
Aatf	chr11	84327003	84236357	84327003	5.13523	3.7531	3.85233	-1	-1	0	1	1	1	1	1	dd	dd	dd
Aatk	chr11	119908459	119868631	119908459	3.11055	2.83789	0.385314	-1	-1	0	1	1	0	0	3	dd	nd	xx
AB124611	chr9	21330620	21330620	21349775	4.36714	6.01466	2.01339	1	-1	-1	1	1	1	0	4	ud	ud	ud
Abca2	chr2	25284193	25284193	25304059	5.16812	4.8665	1.29008	-1	-1	-1	1	1	1	0	3	dd	nd	xx
Abca3	chr17	24488990	24488990	24547146	2.89357	2.98557	3.97664	0	1	1	1	0	0	1	10	nu	nu	nu
Abca4	chr3	121747377	121747377	121882979	0.5414	4.51661	0.648592	1	0	-1	1	0	1	0	5	un	un	un
Abca7	chr10	79460359	79460359	79478317	5.26078	6.29175	6.6375	0	1	1	1	1	1	1	8	nu	uu	xx
Abcb10	chr8	126507022	126476358	126507022	3.42389	2.1796	7.5971	-1	1	1	1	1	0	1	10	du	nu	xx
Abcb4	chr5	8893720	8893720	8959226	3.91256	0.78338	6.04504	-1	1	1	1	1	0	1	11	du	du	du
Abcb6	chr1	75176857	75168214	75176857	2.71202	4.43891	7.17573	1	1	1	1	0	1	1	9	uu	nu	xx
Abcb7	chrX	101609185	101475903	101609185	3.68129	2.38309	2.98213	-1	0	0	1	1	0	0	12	dn	dn	dn
Abcb8	chr5	23899973	23899973	23915765	4.30566	4.34121	3.50736	-1	-1	0	1	1	1	1	3	dd	nd	xx
Abcb9	chr5	124545807	124511865	124545807	1.81603	5.8546	5.59115	1	1	1	1	0	1	1	7	uu	uu	uu
Abcc1	chr16	14361650	14361650	14474971	2.82811	3.06914	0.905333	1	0	-1	1	0	1	0	3	un	nd	xx
Abcc10	chr17	46464972	46440178	46464972	2.4444	3.87681	1.88157	0	0	-1	1	0	1	0	0	nn	nn	nn
Abcc4	chr14	119105441	118881913	119105441	3.49626	1.9156	0.851189	-1	-1	0	1	1	0	0	2	dd	dd	dd
Abcd1	chrX	70961935	70961935	70983626	4.81681	5.47721	3.90137	0	-1	0	1	1	1	1	4	nd	ud	xx
Abcd3	chr3	121518133	121461827	121518133	4.20645	2.08825	1.46464	-1	-1	0	1	1	0	0	1	dd	dd	dd
Abce1	chr8	82235639	82207340	82235639	4.66666	3.93168	4.32436	0	0	0	1	1	1	1	0	nn	nn	nn
Abcf1	chr17	36106695	36093763	36106695	6.69492	6.49564	7.26561	0	1	1	1	1	1	1	10	nu	nu	nu
Abcf2	chr5	24083285	24071158	24083285	5.56699	6.26381	6.12871	0	1	0	1	1	1	1	7	nu	uu	xx
Abcg1	chr17	31194638	31194638	31254926	2.6481	3.2967	1.105	1	0	-1	1	0	1	0	4	un	ud	xx
Abcg2	chr6	58546665	58546665	58642445	1.91911	2.25098	6.65362	0	1	1	1	0	0	1	10	nu	nu	nu
Abcg4	chr9	44096327	44081272	44096327	2.76844	0.445895	7.48947	0	1	1	1	0	0	1	10	nu	nu	nu
Abhd10	chr16	45743019	45730509	45743019	3.47386	2.44025	3.52203	-1	0	1	1	1	0	1	12	dn	dn	dn
Abhd11	chr5	135485168	135485168	135488045	5.57334	4.44221	3.90428	-1	-1	0	1	1	1	1	1	dd	dd	dd
Abhd12	chr2	150730467	150658250	150730467	4.6972	6.48604	5.06884	1	0	-1	1	1	1	1	6	un	un	un
Abhd14a	chr9	106350009	106342381	106350009	3.78775	1.95328	1.82379	-1	-1	0	1	1	0	0	1	dd	dd	dd
Abhd16a	chr17	35226235	35226235	35239932	5.7897	8.08052	6.6781	1	1	0	1	1	1	1	6	uu	un	xx
Abhd2	chr7	86418151	86418151	86506487	3.10456	2.4604	2.24806	-1	-1	0	1	1	0	0	1	dd	dd	dd
Abhd4	chr14	54878906	54878906	54888844	3.46438	5.45478	4.7965	1	1	0	1	1	1	1	7	uu	uu	uu
Abhd5	chr9	122260733	122260733	122290641	3.2043	2.36343	4.42824	0	1	1	1	1	0	1	11	nu	du	xx
Abhd8	chr8	73987556	73980598	73987556	4.62302	4.07492	5.4825	0	1	1	1	1	1	1	11	nu	du	xx
Abi1	chr2	22895760	22795508	22895760	3.9143	3.97886	2.8708	0	-1	-1	1	1	1	0	3	nd	nd	nd
Abi3	chr11	95703753	95691385	95703753	2.38466	4.37186	1.91917	1	0	0	1	0	1	0	5	un	un	un
Abl1	chr2	31615464	31615464	31659747	5.3873	5.85685	4.15712	0	-1	-1	1	1	1	1	4	nd	ud	xx
Abr	chr11	76322921	76230235	76322921	3.38945	2.22623	0.55668	-1	-1	0	1	1	0	0	2	dd	dd	dd
Abt1	chr13	23515735	23510229	23515735	3.92555	3.52866	4.14591	0	0	0	1	1	1	1	0	nn	nn	nn
Abtb1	chr6	88791929	88785907	88791929	4.69331	6.48889	7.84765	1	1	1	1	1	1	1	8	uu	uu	uu
Acaa1a	chr9	119250411	119250411	119259413	4.62059	6.41137	3.02434	1	-1	-1	1	1	1	1	4	ud	ud	ud
Acaa2	chr18	74938865	74938865	74965861	4.41872	3.93849	3.90355	0	0	0	1	1	1	1	0	nn	nn	nn
Acaca	chr11	84008939	84008939	84215153	2.26964	3.43266	2.47513	1	0	0	1	0	1	0	6	un	un	un
Acadl	chr1	66909841	66877426	66909841	4.53118	2.92169	3.76132	-1	0	0	1	1	0	1	12	dn	dn	dn
Acads	chr5	115569322	115560307	115569322	5.30715	5.70868	3.38593	0	-1	-1	1	1	1	1	3	nd	nd	nd
Acadvl	chr11	69828909	69823693	69828909	3.25412	4.00924	4.62188	0	1	1	1	1	1	1	8	nu	uu	xx
Acap1	chr11	69709041	69695068	69709041	6.73792	6.10715	2.19455	-1	-1	-1	1	1	1	0	3	dd	nd	xx
Acap3	chr4	155265983	155265983	155281360	4.28297	5.70672	5.44212	0	1	1	1	1	1	1	7	nu	uu	xx
Acat1	chr9	53418455	53388626	53418455	4.70406	4.58046	3.10807	0	-1	-1	1	1	1	1	3	nd	nd	nd
Acbd3	chr1	182656173	182656173	182684335	3.51723	2.66248	2.74019	-1	-1	0	1	1	0	0	1	dd	dd	dd
Acbd4	chr11	102963001	102963001	102973513	1.76643	4.85334	8.00234	1	1	1	1	0	1	1	9	uu	nu	xx
Acbd6	chr1	157405249	157405249	157534363	6.81981	8.7024	7.31537	1	1	0	1	1	1	1	6	uu	un	xx
Acd	chr8	108224995	108222058	108224995	4.93373	5.91155	5.39126	0	0	1	1	1	1	1	0	nn	nn	nn
Ache	chr5	137729504	137729504	137735691	4.35035	9.04521	8.1841	1	1	1	1	1	1	1	7	uu	uu	uu
Acin1	chr14	55305768	55260997	55305768	7.19242	6.48837	8.02807	0	1	1	1	1	1	1	11	nu	du	xx
Acly	chr11	100389314	100337665	100389314	4.91607	4.28241	2.83412	0	-1	-1	1	1	1	0	2	nd	dd	xx
Aco2	chr15	81702892	81702892	81745567	6.56119	6.65109	7.9604	0	1	1	1	1	1	1	10	nu	nu	nu
Acot11	chr4	106472436	106417165	106472436	1.35309	1.31083	4.19827	0	1	1	1	0	0	1	10	nu	nu	nu
Acot13	chr13	24923358	24909823	24923358	4.56655	5.30068	5.77035	1	1	0	1	1	1	1	8	uu	uu	uu
Acot7	chr4	151560242	151560242	151645964	5.93966	6.96367	2.66663	1	-1	-1	1	1	1	0	3	ud	nd	xx
Acot8	chr2	164630381	164618267	164630381	4.70139	5.99576	6.33071	1	1	1	1	1	1	1	8	uu	uu	uu
Acot9	chrX	151697042	151697042	151732050	4.15559	3.04846	1.16656	-1	-1	-1	1	1	1	0	2	dd	dd	dd
Acp1	chr12	31596477	31578190	31596477	4.49219	0.253711	1.88074	-1	-1	0	1	1	0	0	12	dd	dn	xx
Acp2	chr2	91043068	91043068	91054255	2.20305	3.0222	1.85803	1	0	-1	1	0	1	0	5	un	un	un
Acp5	chr9	21940190	21931170	21940190	2.82985	4.02589	9.24578	1	1	1	1	0	1	1	9	uu	nu	xx
Acp6	chr3	96962699	96962699	96980499	3.37437	3.02952	1.8959	0	-1	-1	1	1	1	0	2	nd	dd	xx
Acrbp	chr6	124999944	124999944	125013283	2.03719	1.88967	3.18241	0	1	1	1	0	0	1	10	nu	nu	nu
Acsf2	chr11	94463100	94418415	94463100	4.1358	4.92077	0.99406	0	-1	-1	1	1	1	0	3	nd	nd	nd
Acsf3	chr8	125299404	125299404	125341781	4.27688	4.26333	4.84861	0	1	1	1	1	1	1	10	nu	nu	nu
Acsl1	chr8	47556395	47556395	47621404	3.85454	1.49266	4.9188	-1	1	1	1	1	0	1	11	du	du	du
Acsl5	chr19	55327858	55327858	55371118	5.26526	5.18972	4.92812	0	0	-1	1	1	1	1	0	nn	nn	nn
Acss1	chr2	150493976	150443846	150493976	3.00983	1.93914	4.63723	-1	1	1	1	1	0	1	11	du	du	du
Acss2	chr2	155343778	155343778	155388479	2.4702	2.97474	3.51305	0	1	0	1	0	0	1	9	nu	nu	nu
Actb	chr5	143668403	143664794	143668403	10.3547	12.6113	11.4196	1	1	-1	1	1	1	1	6	uu	un	xx
Actg1	chr11	120209798	120207003	120209798	4.71531	6.29839	1.90847	1	-1	-1	1	1	1	0	4	ud	ud	ud
Actl6a	chr3	32607467	32607467	32625893	3.96715	3.10154	4.16555	0	0	0	1	1	1	1	0	nn	nn	nn
Actn1	chr12	81361358	81268528	81361358	3.58679	7.74357	2.28575	1	-1	-1	1	1	1	0	5	ud	un	xx
Actn4	chr7	29747299	29678272	29747299	7.53922	8.97882	9.71371	1	1	1	1	1	1	1	8	uu	uu	uu
Actr1a	chr19	46470225	46451303	46470225	3.98484	6.09286	5.44164	1	1	0	1	1	1	1	7	uu	uu	uu
Actr1b	chr1	36766770	36756046	36766770	5.13404	5.61365	4.96684	0	0	0	1	1	1	1	0	nn	nn	nn
Actr2	chr11	20012954	19962306	20012954	5.0331	3.80733	3.21734	-1	-1	-1	1	1	1	1	1	dd	dd	dd
Actr3	chr1	127332304	127289481	127332304	6.88974	8.27587	5.01335	0	-1	-1	1	1	1	1	4	nd	ud	xx
Actr5	chr2	158450648	158450648	158464947	3.32814	2.54259	2.94494	-1	0	0	1	1	0	0	12	dn	dn	dn
Actr8	chr14	30791522	30791522	30806407	3.873	2.88401	3.99595	0	0	0	1	1	0	1	0	nn	nn	nn
Acy1	chr9	106340567	106335326	106340567	3.87052	1.42701	2.00114	-1	-1	0	1	1	0	0	1	dd	dd	dd
Acyp1	chr12	86621385	86613347	86621385	5.71888	4.99212	7.4248	0	1	1	1	1	1	1	10	nu	nu	nu
Acyp2	chr11	30549396	30405991	30549396	0.548857	0.137504	3.63513	0	0	1	1	0	0	1	0	nn	nn	nn
Ada	chr2	163575913	163552319	163575913	4.05489	3.43531	1.79845	0	-1	-1	1	1	1	0	2	nd	dd	xx
Adam10	chr9	70526807	70526807	70628036	4.57427	4.51384	6.37084	0	1	1	1	1	1	1	10	nu	nu	nu
Adam15	chr3	89153932	89143561	89153932	5.53567	5.61925	1.69048	0	-1	-1	1	1	1	0	3	nd	nd	nd
Adam17	chr12	21379452	21329369	21379452	4.11552	4.34674	3.66832	0	0	-1	1	1	1	1	0	nn	nn	nn
Adam8	chr7	147178387	147164839	147178387	1.56103	4.30472	0.972496	1	0	-1	1	0	1	0	5	un	un	un
Adam9	chr8	26127394	26060082	26127394	1.32654	3.11755	1.15059	1	0	-1	1	0	1	0	5	un	un	un
Adamts10	chr17	33661140	33661140	33690727	4.90962	3.40696	0.713227	-1	-1	-1	1	1	1	0	2	dd	dd	dd
Adamtsl5	chr10	79811191	79803460	79811191	2.13233	5.16826	4.04213	1	1	0	1	0	1	1	7	uu	uu	uu
Adap1	chr5	139801418	139747829	139801418	5.26922	5.37252	1.39834	0	-1	-1	1	1	1	0	3	nd	nd	nd
Adar	chr3	89534639	89534639	89557377	3.57497	3.40656	3.06183	-1	0	0	1	1	1	1	2	dn	dd	xx
Adat3	chr10	80065624	80065624	80070399	3.07814	3.18136	5.05088	0	1	1	1	1	1	1	10	nu	nu	nu
Adc	chr4	128639661	128609389	128639661	0.989112	3.7035	0.279253	1	0	0	1	0	1	0	5	un	un	un
Adck1	chr12	89599244	89599244	89700162	3.10546	3.19632	1.12289	-1	-1	-1	1	1	1	0	3	dd	nd	xx
Adck2	chr6	39523874	39523874	39538768	3.1574	3.50614	2.31489	0	-1	-1	1	1	1	0	4	nd	ud	xx
Adck4	chr7	28018031	28018031	28042968	4.42481	5.5413	4.38718	0	0	0	1	1	1	1	0	nn	nn	nn
Adck5	chr15	76406788	76406788	76426241	3.87022	3.59352	3.28933	0	0	0	1	1	1	1	0	nn	nn	nn
Adcy6	chr15	98438064	98420420	98438064	3.42603	3.0703	3.98364	0	1	1	1	1	1	1	11	nu	du	xx
Adcy7	chr8	90806890	90806890	90853861	4.00398	3.23392	3.66046	-1	0	1	1	1	1	1	12	dn	dn	dn
Add1	chr5	34916362	34916362	34974954	5.62327	7.44525	9.35864	1	1	1	1	1	1	1	9	uu	nu	xx
Add2	chr6	86028077	86028077	86069549	3.93949	0.214311	8.73964	-1	1	1	1	1	0	1	11	du	du	du
Adh5	chr3	138106127	138106127	138118463	4.44076	3.74515	2.67959	0	-1	-1	1	1	1	0	2	nd	dd	xx
Adi1	chr12	29360071	29360071	29367039	4.10041	3.17997	2.05464	0	-1	-1	1	1	1	0	2	nd	dd	xx
Adipor1	chr1	136312043	136312043	136328918	5.89211	6.68793	9.34785	1	1	1	1	1	1	1	9	uu	nu	xx
Adipor2	chr6	119367501	119303167	119367501	3.11665	2.47699	3.35031	0	0	1	1	1	0	1	0	nn	nn	nn
Adk	chr14	21871795	21871795	22267791	2.6294	2.0884	3.0199	0	0	0	1	0	0	1	0	nn	nn	nn
Adnp	chr2	168032562	168006464	168032562	3.61148	3.59879	2.70835	0	-1	0	1	1	1	0	3	nd	nd	nd
Ado	chr10	67011703	67007258	67011703	3.72209	4.51545	3.58165	0	0	0	1	1	1	1	0	nn	nn	nn
Adora2a	chr10	74779687	74779687	74797533	2.17485	4.43	0.299845	1	0	-1	1	0	1	0	4	un	ud	xx
Adora2b	chr11	62062485	62062485	62079954	0.795356	3.50126	1.02444	1	0	-1	1	0	1	0	5	un	un	un
Adpgk	chr9	59139378	59139378	59164007	3.21268	2.43786	2.08331	-1	-1	0	1	1	0	0	1	dd	dd	dd
Adprh	chr16	38452769	38445478	38452769	5.95467	8.83746	6.46691	1	1	-1	1	1	1	1	6	uu	un	xx
Adprhl2	chr4	125998947	125993594	125998947	5.03673	4.98102	4.26111	0	-1	0	1	1	1	1	3	nd	nd	nd
Adra2b	chr2	127189021	127189021	127192957	0.202	0.137504	5.0098	0	1	1	1	0	0	1	10	nu	nu	nu
Adrb2	chr18	62339613	62337469	62339613	3.05815	1.50723	6.92854	-1	1	1	1	1	0	1	10	du	nu	xx
Adrbk1	chr19	4305955	4286000	4305955	7.82746	8.212	7.02256	0	-1	-1	1	1	1	1	4	nd	ud	xx
Adrm1	chr2	179906292	179906292	179910988	4.87084	5.386	6.09366	0	1	1	1	1	1	1	9	nu	nu	nu
Adsl	chr15	80778948	80778948	80799803	4.65221	4.58632	4.09383	0	0	-1	1	1	1	1	0	nn	nn	nn
Adss	chr1	179726640	179693308	179726640	5.90783	4.88856	4.08932	-1	-1	-1	1	1	1	1	2	dd	dd	dd
Adssl1	chr12	113858257	113858257	113879566	6.22609	3.7338	1.47893	-1	-1	-1	1	1	1	0	2	dd	dd	dd
Aebp2	chr6	140572818	140572818	140625939	3.07825	2.08418	2.14662	0	0	0	1	1	0	0	0	nn	nn	nn
Aen	chr7	86040812	86040812	86053719	4.4604	5.3726	4.37986	1	0	-1	1	1	1	1	5	un	un	un
Aes	chr10	81022304	81022304	81029109	9.38243	12.3012	10.4321	1	1	0	1	1	1	1	6	uu	un	xx
Afap1l1	chr18	61946316	61889915	61946316	4.39183	1.98495	0.59548	-1	-1	0	1	1	0	0	2	dd	dd	dd
Aff1	chr5	104183180	104183180	104284341	5.10758	3.13213	6.05624	-1	1	1	1	1	1	1	11	du	du	du
Aff3	chr1	38721800	38234171	38721800	3.94868	1.33082	0.278042	-1	-1	0	1	1	0	0	1	dd	dd	dd
Afg3l1	chr8	126001761	126001761	126027816	4.27545	4.24613	4.45715	0	0	0	1	1	1	1	0	nn	nn	nn
Afg3l2	chr18	67608790	67564417	67608790	4.69846	5.6429	6.97097	1	1	1	1	1	1	1	9	uu	nu	xx
Afp	chr5	90919739	90919739	90937933	0.318164	0.688789	4.95701	0	1	1	1	0	0	1	10	nu	nu	nu
Aftph	chr11	20641551	20585087	20641551	3.2745	4.37342	3.59814	1	0	-1	1	1	1	1	6	un	un	un
Agap2	chr10	126515962	126515962	126530225	4.53888	6.28783	0.84642	0	-1	-1	1	1	1	0	4	nd	ud	xx
Agap3	chr5	23957994	23957994	24007865	5.50746	6.26288	6.61396	0	1	1	1	1	1	1	8	nu	uu	xx
Agbl5	chr5	31191378	31191378	31209039	3.72343	4.23423	2.95558	0	0	0	1	1	1	0	0	nn	nn	nn
Ager	chr17	34734806	34734806	34737877	2.5505	5.6322	2.42137	1	0	-1	1	0	1	0	5	un	un	un
Agfg1	chr1	82836057	82836057	82892850	2.84371	3.05775	6.45465	0	1	1	1	0	1	1	10	nu	nu	nu
Agfg2	chr5	138125845	138092081	138125845	4.33851	6.82146	7.67425	1	1	1	1	1	1	1	8	uu	uu	uu
Aggf1	chr13	96145289	96120671	96145289	3.84344	4.94476	3.73144	0	0	0	1	1	1	1	0	nn	nn	nn
Agpat1	chr17	34745958	34745958	34750394	5.77989	7.84636	7.26829	1	1	0	1	1	1	1	7	uu	uu	uu
Agpat3	chr10	77814445	77734307	77814445	2.78177	7.7007	3.55888	1	1	-1	1	0	1	1	6	uu	un	xx
Agpat4	chr17	12312149	12312149	12412506	1.4306	1.11781	6.67778	0	1	1	1	0	0	1	10	nu	nu	nu
Agpat5	chr8	18846278	18846278	18884413	4.10718	5.12053	3.19437	1	-1	-1	1	1	1	1	4	ud	ud	ud
Agpat6	chr8	24318925	24283417	24318925	3.41706	3.11466	2.70952	0	0	0	1	1	1	0	0	nn	nn	nn
Agps	chr2	75670233	75670233	75769407	3.37986	1.8384	1.09061	-1	-1	0	1	1	0	0	1	dd	dd	dd
Agtrap	chr4	147462173	147451169	147462173	3.59423	3.98342	1.22932	0	-1	-1	1	1	1	0	3	nd	nd	nd
Agxt2l2	chr11	51398258	51398258	51416771	1.98238	3.05931	2.70885	0	0	0	1	0	1	0	0	nn	nn	nn
Ahctf1	chr1	181734146	181675034	181734146	3.81609	2.69482	4.83725	-1	1	1	1	1	0	1	11	du	du	du
Ahcyl1	chr3	107499466	107466037	107499466	3.28616	2.67508	3.20189	0	0	0	1	1	0	1	0	nn	nn	nn
Ahdc1	chr4	132567420	132567420	132634025	3.72506	6.24784	0.90871	1	-1	-1	1	1	1	0	4	ud	ud	ud
Ahsa1	chr12	88607677	88607677	88614902	7.15638	6.48292	7.72494	0	1	1	1	1	1	1	11	nu	du	xx
Ahsa2	chr11	23397946	23387881	23397946	3.66347	3.71441	3.41984	0	0	0	1	1	1	1	0	nn	nn	nn
Ahsg	chr16	22892114	22892114	22899511	0.156427	0.297526	3.84004	0	0	1	1	0	0	1	0	nn	nn	nn
AI314180	chr4	58925597	58812902	58925597	3.26409	2.5205	2.05077	-1	-1	0	1	1	0	0	2	dd	dd	dd
AI314976	chr17	48549404	48549404	48556591	2.58408	3.84619	4.35551	1	1	0	1	0	1	1	8	uu	uu	uu
AI316807	chr8	23587351	23573085	23587351	2.43707	3.83203	0.734868	0	0	-1	1	0	1	0	0	nn	nn	nn
AI413582	chr17	27702672	27700713	27702672	5.41202	7.10929	5.05179	1	0	-1	1	1	1	1	5	un	un	un
AI462493	chr19	8955423	8954503	8955423	5.5822	5.81582	5.64326	1	0	-1	1	1	1	1	6	un	un	un
AI467606	chr7	134234949	134234949	134237563	5.01399	5.6646	3.05937	1	-1	-1	1	1	1	1	4	ud	ud	ud
AI662270	chr11	83037077	83037077	83040086	5.18562	3.91477	5.64462	-1	0	1	1	1	1	1	11	dn	du	xx
AI837181	chr19	5425143	5425143	5427316	5.3396	7.25034	5.26264	1	0	-1	1	1	1	1	5	un	un	un
AI846148	chr19	7457516	7430953	7457516	3.36921	5.96204	2.91357	1	0	-1	1	1	1	0	5	un	un	un
AI848100	chr1	163806792	163746242	163806792	3.77396	2.17778	3.52231	-1	0	1	1	1	0	1	12	dn	dn	dn
AI848285	chr15	82043245	82037381	82043245	3.03094	0.237478	0.518093	-1	-1	0	1	1	0	0	1	dd	dd	dd
Aif1	chr17	35312946	35307936	35312946	1.64609	4.08362	1.6346	1	0	-1	1	0	1	0	5	un	un	un
Aimp1	chr3	132346843	132323461	132346843	3.68411	3.98021	4.67437	1	1	0	1	1	1	1	9	uu	nu	xx
Aimp2	chr5	144670708	144663572	144670708	4.70536	5.30522	5.94423	0	0	0	1	1	1	1	0	nn	nn	nn
Aip	chr19	4125827	4114445	4125827	6.3888	9.02301	8.24368	1	1	0	1	1	1	1	7	uu	uu	uu
AK010878	chr12	103996020	103991484	103996020	3.88704	3.432	4.19382	0	0	0	1	1	1	1	0	nn	nn	nn
Ak1	chr2	32485019	32485019	32490578	1.34498	4.34055	0.488437	1	0	-1	1	0	1	0	5	un	un	un
Ak2	chr4	128670508	128670508	128685642	7.51585	6.9151	6.75552	0	-1	0	1	1	1	1	1	nd	dd	xx
Ak3	chr19	29122392	29095321	29122392	3.29725	3.20674	2.1704	0	-1	0	1	1	1	0	3	nd	nd	nd
Akap1	chr11	88725900	88692105	88725900	3.36167	2.15805	1.59365	-1	-1	0	1	1	0	0	1	dd	dd	dd
Akap10	chr11	61743728	61684808	61743728	3.01105	1.62364	2.6969	-1	0	0	1	1	0	0	12	dn	dn	dn
Akap13	chr7	82600419	82600419	82899495	4.35534	4.08603	4.97475	0	1	1	1	1	1	1	10	nu	nu	nu
Akap7	chr10	25018969	24888895	25018969	1.42478	0.914599	4.30323	0	1	1	1	0	0	1	10	nu	nu	nu
Akap8	chr17	32458098	32440620	32458098	6.24788	4.62053	5.02806	-1	-1	1	1	1	1	1	1	dd	dd	dd
Akap8l	chr17	32487522	32458368	32487522	4.79555	5.39371	6.251	1	1	1	1	1	1	1	9	uu	nu	xx
Akirin1	chr4	123427542	123412437	123427542	5.54831	8.47986	6.6684	1	1	0	1	1	1	1	6	uu	un	xx
Akirin2	chr4	34497863	34497863	34514157	4.86485	8.04021	6.84989	1	1	1	1	1	1	1	7	uu	uu	uu
Akna	chr4	63064479	63028161	63064479	5.23181	2.96514	4.06006	-1	-1	1	1	1	0	1	12	dd	dn	xx
Akr1a1	chr4	116324279	116309114	116324279	7.021	8.59957	6.97088	1	0	-1	1	1	1	1	5	un	un	un
Akr7a5	chr4	138866658	138866658	138874701	4.51358	5.2228	4.41363	0	0	0	1	1	1	1	0	nn	nn	nn
Akt1	chr12	113912487	113892031	113912487	7.21197	7.85998	6.91873	1	0	-1	1	1	1	1	5	un	un	un
Akt1s1	chr7	52104593	52104593	52110791	6.45517	8.76208	7.11263	1	1	0	1	1	1	1	6	uu	un	xx
Akt2	chr7	28390878	28390878	28424472	4.77994	6.14792	5.66781	1	1	0	1	1	1	1	7	uu	uu	uu
Alad	chr4	62181097	62170203	62181097	6.21612	5.82858	12.6084	0	1	1	1	1	1	1	10	nu	nu	nu
Alas1	chr9	106150285	106135785	106150285	5.51372	3.35373	1.72478	-1	-1	-1	1	1	1	0	2	dd	dd	dd
Alas2	chrX	146981959	146981959	147005165	0.304433	0.843522	10.6445	0	1	1	1	0	0	1	10	nu	nu	nu
Alb	chr5	90889914	90889914	90905629	0.137504	0.137504	4.08951	0	1	1	1	0	0	1	10	nu	nu	nu
Aldh16a1	chr7	52409908	52397209	52409908	5.87414	5.1043	5.98924	-1	0	1	1	1	1	1	11	dn	du	xx
Aldh18a1	chr19	40662953	40624746	40662953	3.05665	2.24034	2.40901	0	0	0	1	1	0	0	0	nn	nn	nn
Aldh1b1	chr4	45811893	45811893	45817480	4.19573	1.33418	1.31998	-1	-1	0	1	1	0	0	1	dd	dd	dd
Aldh2	chr5	122043833	122017695	122043833	8.71368	9.29221	6.99423	1	-1	-1	1	1	1	1	4	ud	ud	ud
Aldh4a1	chr4	139178808	139178808	139205606	4.4019	4.53973	3.444	-1	-1	0	1	1	1	1	3	dd	nd	xx
Aldh9a1	chr1	169280121	169280121	169298661	5.83482	5.53945	5.40076	0	0	0	1	1	1	1	0	nn	nn	nn
Aldoa	chr7	133943961	133938747	133943961	9.02089	11.9706	7.91373	1	-1	-1	1	1	1	1	5	ud	un	xx
Aldoart1	chr4	72513668	72511616	72513668	1.75861	3.12941	0.708579	1	0	-1	1	0	1	0	4	un	ud	xx
Aldoc	chr11	78137699	78137699	78140262	0.760068	5.49029	1.20844	1	0	-1	1	0	1	0	5	un	un	un
Alg1	chr16	5233713	5233713	5245001	3.4169	4.01179	2.30761	0	-1	-1	1	1	1	0	4	nd	ud	xx
Alg10b	chr15	90054741	90054741	90060985	4.40112	4.06271	4.11809	0	0	0	1	1	1	1	0	nn	nn	nn
Alg14	chr3	120994734	120994734	121064929	2.4223	2.53271	3.04607	0	0	0	1	0	0	1	0	nn	nn	nn
Alg2	chr4	47487239	47482704	47487239	3.8081	2.69176	1.76462	-1	-1	0	1	1	0	0	2	dd	dd	dd
Alg3	chr16	20610822	20605530	20610822	3.14772	4.41787	3.67775	0	0	0	1	1	1	1	0	nn	nn	nn
Alkbh2	chr5	114578185	114573942	114578185	3.86168	3.11673	3.84742	0	0	0	1	1	1	1	0	nn	nn	nn
Alkbh3	chr2	93850887	93820790	93850887	4.51704	4.94122	4.39827	0	0	0	1	1	1	1	0	nn	nn	nn
Alkbh4	chr5	136614650	136614650	136617484	4.07304	5.3648	5.19908	1	1	1	1	1	1	1	7	uu	uu	uu
Alkbh5	chr11	60351184	60351184	60372014	4.69328	4.64607	4.92609	-1	0	1	1	1	1	1	10	dn	nu	xx
Alkbh6	chr7	31093771	31093771	31099322	5.114	6.67422	4.41581	1	0	-1	1	1	1	1	5	un	un	un
Alkbh7	chr17	57136761	57136761	57138759	4.74079	5.14308	5.1949	0	0	0	1	1	1	1	0	nn	nn	nn
Alox12	chr11	70068843	70054956	70068843	0.237428	7.48533	0.753479	1	0	-1	1	0	1	0	5	un	un	un
Alox5	chr6	116411196	116360088	116411196	2.42208	6.11907	0.52137	1	0	-1	1	0	1	0	5	un	un	un
Alox5ap	chr5	150076633	150076633	150099623	4.18311	5.60646	0.783426	1	-1	-1	1	1	1	0	4	ud	ud	ud
Alpl	chr4	137352292	137297646	137352292	0.600782	0.349005	3.4077	0	1	0	1	0	0	1	10	nu	nu	nu
Alyref	chr11	120459679	120455829	120459679	7.29894	6.51959	8.85657	0	1	1	1	1	1	1	10	nu	nu	nu
Alyref2	chr1	173433608	173433608	173434881	3.253	3.21484	1.55037	0	-1	-1	1	1	1	0	3	nd	nd	nd
Ambp	chr4	62815176	62804312	62815176	0.565904	0.137504	3.04986	0	1	1	1	0	0	1	10	nu	nu	nu
Ambra1	chr2	91570294	91570294	91759006	4.05527	4.80403	4.55232	0	1	1	1	1	1	1	7	nu	uu	xx
Amdhd2	chr17	24300700	24292799	24300700	6.15455	6.46521	5.8561	0	0	0	1	1	1	1	0	nn	nn	nn
Amfr	chr8	96536540	96495487	96536540	4.34757	5.30724	6.21997	0	1	1	1	1	1	1	8	nu	uu	xx
Ammecr1	chrX	139401271	139288016	139401271	2.13341	2.45019	3.40289	0	1	1	1	0	0	1	9	nu	nu	nu
Ammecr1l	chr18	31919477	31919477	31943737	3.19458	1.76258	2.05959	-1	-1	0	1	1	0	0	1	dd	dd	dd
Amotl2	chr9	102620133	102620133	102635747	1.77339	4.3858	0.368965	1	0	-1	1	0	1	0	5	un	un	un
Ampd2	chr3	107889545	107876979	107889545	6.18706	7.41121	7.32524	0	1	1	1	1	1	1	7	nu	uu	xx
Ampd3	chr7	117916117	117916117	117955909	1.89535	1.34881	4.78948	0	1	1	1	0	0	1	10	nu	nu	nu
Anapc1	chr2	128513131	128435818	128513131	3.26129	2.34596	3.13465	-1	0	1	1	1	0	1	12	dn	dn	dn
Anapc11	chr11	120459734	120459734	120469512	4.87046	6.99961	5.97392	1	1	0	1	1	1	1	6	uu	un	xx
Anapc13	chr9	102528625	102528625	102536574	5.96058	4.23238	6.91168	-1	1	1	1	1	1	1	11	du	du	du
Anapc16	chr10	59465860	59450656	59465860	4.84938	6.39374	6.16293	1	1	0	1	1	1	1	7	uu	uu	uu
Anapc2	chr2	25127985	25127985	25141436	3.99304	3.6948	4.80056	0	1	1	1	1	1	1	10	nu	nu	nu
Anapc4	chr5	53225373	53225373	53257973	3.26576	2.85273	2.56416	0	0	0	1	1	0	0	0	nn	nn	nn
Anapc5	chr5	123271348	123237469	123271348	6.66396	5.63079	8.01485	-1	1	1	1	1	1	1	11	du	du	du
Anapc7	chr5	122872452	122872452	122894920	4.09473	3.64004	5.03658	0	1	1	1	1	1	1	10	nu	nu	nu
Angpt1	chr15	42508341	42256270	42508341	3.07473	2.79297	0.159773	0	0	0	1	1	0	0	0	nn	nn	nn
Ank	chr15	27396431	27396431	27524662	3.47118	3.31733	5.63884	-1	1	1	1	1	1	1	10	du	nu	xx
Ank1	chr8	24085353	24085353	24260966	3.13563	0.44424	9.41716	-1	1	1	1	1	0	1	10	du	nu	xx
Ankfy1	chr11	72503503	72503503	72585648	2.82402	1.75919	3.20265	0	0	1	1	0	0	1	0	nn	nn	nn
Ankle1	chr8	73929910	73929910	73933803	3.75003	2.77727	7.54909	-1	1	1	1	1	0	1	10	du	nu	xx
Ankle2	chr5	110660022	110660022	110685670	3.13077	1.75986	2.33252	-1	-1	0	1	1	0	0	12	dd	dn	xx
Ankra2	chr13	99033196	99033196	99043868	3.17438	5.46844	3.97702	1	1	0	1	1	1	1	6	uu	un	xx
Ankrd10	chr8	11635754	11611582	11635754	5.63638	4.47251	3.85906	-1	-1	0	1	1	1	1	2	dd	dd	dd
Ankrd11	chr8	125566184	125407721	125566184	5.28769	5.1954	5.87692	0	1	1	1	1	1	1	10	nu	nu	nu
Ankrd13a	chr5	115225148	115225148	115255829	7.84647	6.29713	7.41539	-1	0	1	1	1	1	1	12	dn	dn	dn
Ankrd13b	chr11	77303180	77283988	77303180	4.81196	2.56793	1.15888	-1	-1	0	1	1	0	0	2	dd	dd	dd
Ankrd13c	chr3	157610429	157610429	157669801	4.07739	5.11386	5.11377	0	1	1	1	1	1	1	7	nu	uu	xx
Ankrd27	chr7	36371265	36371265	36424256	3.92184	3.50887	3.7145	0	0	0	1	1	1	1	0	nn	nn	nn
Ankrd28	chr14	32643601	32513200	32643601	3.06904	2.71389	0.953154	0	-1	0	1	1	0	0	3	nd	nd	nd
Ankrd35	chr3	96474053	96474053	96494957	0.224611	4.38261	0.2835	1	0	-1	1	0	1	0	5	un	un	un
Ankrd37	chr8	47085204	47082261	47085204	1.23809	3.71285	2.45677	1	0	-1	1	0	1	0	6	un	un	un
Ankrd39	chr1	36604046	36595017	36604046	2.73789	3.2981	1.91661	0	0	-1	1	0	1	0	0	nn	nn	nn
Ankrd40	chr11	94189314	94189314	94203161	3.85332	4.06056	5.08486	0	1	1	1	1	1	1	9	nu	nu	nu
Ankrd49	chr9	14587408	14584641	14587408	2.76238	2.45108	3.06528	0	0	0	1	0	0	1	0	nn	nn	nn
Ankrd52	chr10	127814179	127814179	127831062	5.46663	4.86943	4.48393	-1	-1	0	1	1	1	1	2	dd	dd	dd
Ankrd54	chr15	78893289	78883523	78893289	4.54925	5.40663	7.20415	0	1	1	1	1	1	1	9	nu	nu	nu
Ankrd9	chr12	112217231	112213562	112217231	2.03624	2.39476	6.38049	0	1	1	1	0	0	1	10	nu	nu	nu
Anks1	chr17	28046284	28046284	28199581	5.28487	4.20854	2.20293	-1	-1	-1	1	1	1	0	2	dd	dd	dd
Anks3	chr16	4964330	4941419	4964330	3.61345	4.24951	3.67702	0	0	0	1	1	1	1	0	nn	nn	nn
Ankzf1	chr1	75188708	75188708	75195960	3.0511	2.55685	4.0364	0	1	1	1	1	0	1	10	nu	nu	nu
Anln	chr9	22193650	22135657	22193650	2.53349	1.21605	3.79717	0	1	1	1	0	0	1	11	nu	du	xx
Ano2	chr6	125640436	125640436	125990146	0.144182	2.44722	3.50487	0	0	1	1	0	0	1	0	nn	nn	nn
Ano6	chr15	95621273	95621273	95805903	2.65025	3.94333	1.00081	1	0	-1	1	0	1	0	4	un	ud	xx
Ano8	chr8	74009966	73999917	74009966	3.21629	2.96753	1.59291	0	0	0	1	1	0	0	0	nn	nn	nn
Anp32a	chr9	62189149	62189149	62226609	6.31998	5.6499	5.99251	0	0	0	1	1	1	1	0	nn	nn	nn
Anp32b	chr4	46463988	46463988	46485395	8.02849	9.29233	11.2532	1	1	1	1	1	1	1	9	uu	nu	xx
Anp32e	chr3	95733179	95733179	95751310	7.61249	6.73221	8.57465	0	1	1	1	1	1	1	11	nu	du	xx
Anxa1	chr19	20465161	20447923	20465161	4.71043	2.28908	0.662111	-1	0	0	1	1	0	0	2	dn	dd	xx
Anxa11	chr14	26661640	26661640	26706290	5.50426	6.77226	1.80623	0	-1	-1	1	1	1	0	4	nd	ud	xx
Anxa2	chr9	69301489	69301489	69339592	3.60547	2.36151	1.10942	0	-1	0	1	1	0	0	2	nd	dd	xx
Anxa3	chr5	97222403	97222403	97274987	5.06007	2.11374	0.508969	-1	-1	0	1	1	0	0	2	dd	dd	dd
Anxa4	chr6	86743578	86686833	86743578	2.52544	3.70841	0.45964	1	0	-1	1	0	1	0	4	un	ud	xx
Anxa5	chr3	36374809	36347845	36374809	5.25834	6.42808	2.06952	1	-1	-1	1	1	1	0	4	ud	ud	ud
Anxa6	chr11	54846973	54792463	54846973	4.93224	3.60765	2.42257	-1	-1	-1	1	1	1	0	2	dd	dd	dd
Anxa7	chr14	21299355	21274482	21299355	3.97131	5.93811	6.1136	1	1	1	1	1	1	1	8	uu	uu	uu
Aoc2	chr11	101186376	101186376	101191008	2.02857	2.10691	4.98694	0	1	1	1	0	0	1	10	nu	nu	nu
Ap1ar	chr3	127540410	127510182	127540410	4.2956	3.23367	4.35186	-1	0	1	1	1	1	1	12	dn	dn	dn
Ap1b1	chr11	4886826	4886826	4942797	5.04413	6.37144	7.73224	1	1	1	1	1	1	1	9	uu	nu	xx
Ap1g2	chr14	55725430	55717686	55725430	3.94062	3.96978	4.18417	0	0	0	1	1	1	1	0	nn	nn	nn
Ap1m1	chr8	74764030	74764030	74781278	6.83669	8.34388	8.00362	1	1	0	1	1	1	1	7	uu	uu	uu
Ap1s1	chr5	137521930	137510863	137521930	6.07974	8.56582	7.18224	1	1	-1	1	1	1	1	6	uu	un	xx
Ap1s2	chrX	160347091	160347091	160367478	4.10168	2.3507	1.42191	-1	-1	0	1	1	0	0	2	dd	dd	dd
Ap2a1	chr7	52184860	52155742	52184860	6.00183	7.47359	8.98292	1	1	1	1	1	1	1	9	uu	nu	xx
Ap2a2	chr7	148748078	148748078	148818910	4.48547	5.34065	7.07798	0	1	1	1	1	1	1	9	nu	nu	nu
Ap2b1	chr11	83116198	83116198	83218535	4.53505	4.43396	4.86632	0	0	0	1	1	1	1	0	nn	nn	nn
Ap2m1	chr16	20535576	20535576	20544126	5.68356	6.92365	7.66231	1	1	0	1	1	1	1	8	uu	uu	uu
Ap2s1	chr7	17323792	17323792	17334639	8.50345	10.9015	10.7411	1	1	0	1	1	1	1	7	uu	uu	uu
Ap3b1	chr13	95128914	95128914	95336271	4.58597	4.36945	3.62755	0	-1	-1	1	1	1	1	2	nd	dd	xx
Ap3d1	chr10	80204956	80169722	80204956	4.32829	4.29364	4.75128	0	1	0	1	1	1	1	10	nu	nu	nu
Ap3s1	chr18	46901570	46901570	46950480	7.98311	7.59615	6.36056	0	-1	-1	1	1	1	1	2	nd	dd	xx
Ap3s2	chr7	87065526	87020210	87065526	2.69796	3.62148	2.61771	0	0	0	1	0	1	0	0	nn	nn	nn
Ap4b1	chr3	103613439	103613439	103625948	1.325	2.27434	3.74168	0	1	1	1	0	0	1	9	nu	nu	nu
Ap4m1	chr5	138613248	138613248	138619913	3.55491	2.32759	2.99573	-1	0	0	1	1	0	0	12	dn	dn	dn
Ap4s1	chr12	52791952	52791952	52839926	3.63586	5.33354	3.71904	0	0	0	1	1	1	1	0	nn	nn	nn
Apba3	chr10	80730916	80730916	80735992	5.07279	6.79373	4.67972	1	0	-1	1	1	1	1	5	un	un	un
Apbb1ip	chr2	22629846	22629846	22731173	5.36559	5.76274	4.34564	0	-1	-1	1	1	1	1	4	nd	ud	xx
Apbb3	chr18	36839020	36830812	36839020	2.89856	3.44924	3.09747	0	0	0	1	0	1	1	0	nn	nn	nn
Apeh	chr9	107996811	107987744	107996811	4.95808	4.73007	8.65699	0	1	1	1	1	1	1	10	nu	nu	nu
Apex1	chr14	51544623	51544623	51546863	6.57752	5.75625	4.84788	0	-1	-1	1	1	1	1	2	nd	dd	xx
Api5	chr2	94278304	94251883	94278304	5.29543	3.49194	5.13615	-1	0	1	1	1	1	1	12	dn	dn	dn
Apip	chr2	102913831	102913831	102932806	4.575	4.50404	4.82923	0	0	0	1	1	1	1	0	nn	nn	nn
Apitd1	chr4	148511709	148502457	148511709	3.84105	2.16041	4.72399	-1	1	1	1	1	0	1	11	du	du	du
Aplf	chr6	87622162	87578422	87622162	1.84529	2.46091	4.01573	0	1	1	1	0	0	1	9	nu	nu	nu
Aplp2	chr9	31019400	30957141	31019400	3.10582	1.97488	5.10547	-1	1	1	1	1	0	1	11	du	du	du
Apoa1	chr9	46036712	46036712	46038549	0.303637	1.66227	6.28234	0	1	1	1	0	0	1	9	nu	nu	nu
Apoa1bp	chr3	87862417	87860444	87862417	5.78458	5.71207	4.51352	0	-1	-1	1	1	1	1	3	nd	nd	nd
Apoa2	chr1	173155184	173155184	173156510	0.306711	0.137504	4.22079	0	0	1	1	0	0	1	0	nn	nn	nn
Apobec1	chr6	122552462	122527809	122552462	1.08621	3.13354	0.408887	1	0	-1	1	0	1	0	5	un	un	un
Apobec3	chr15	79722837	79722837	79738859	3.53539	1.67465	0.729542	-1	-1	0	1	1	0	0	1	dd	dd	dd
Apobr	chr7	133728521	133728521	133732606	3.41154	2.83658	0.967372	0	-1	0	1	1	0	0	2	nd	dd	xx
Apoc1	chr7	20278007	20274829	20278007	1.74894	7.6788	4.1428	1	1	-1	1	0	1	1	6	uu	un	xx
Apoc2	chr7	20262213	20256927	20262213	1.26367	6.30843	3.46423	1	1	-1	1	0	1	1	6	uu	un	xx
Apoc4	chr7	20266765	20263442	20266765	0.137504	4.05499	2.1338	1	0	0	1	0	1	0	6	un	un	un
Apoe	chr7	20284515	20281592	20284515	8.93225	11.2433	7.01827	1	-1	-1	1	1	1	1	4	ud	ud	ud
Apol11b	chr15	77473716	77464380	77473716	0.172385	0.741448	3.25052	0	0	1	1	0	0	1	0	nn	nn	nn
Apol8	chr15	77585659	77579042	77585659	1.45184	2.05235	6.94714	0	1	1	1	0	0	1	9	nu	nu	nu
Apool	chrX	109425016	109425016	109486039	1.10875	1.72827	3.04234	0	1	0	1	0	0	1	9	nu	nu	nu
App	chr16	85173952	84954680	85173952	4.47929	2.61073	1.26725	-1	-1	0	1	1	0	0	2	dd	dd	dd
Appbp2	chr11	85048622	85004811	85048622	3.55233	3.62325	2.50194	-1	-1	0	1	1	1	0	3	dd	nd	xx
Appl2	chr10	83111409	83062778	83111409	3.23378	2.73569	0.60724	0	-1	0	1	1	0	0	3	nd	nd	nd
Aprt	chr8	125100807	125098536	125100807	7.08435	8.37011	6.18767	1	-1	-1	1	1	1	1	4	ud	ud	ud
Aqp1	chr6	55286292	55286292	55298549	5.7007	2.62607	7.02932	-1	1	1	1	1	0	1	11	du	du	du
Aqp3	chr4	41045216	41039756	41045216	0.334661	0.137504	5.81534	0	1	1	1	0	0	1	10	nu	nu	nu
Aqr	chr2	114001075	113926908	114001075	3.20193	2.21653	2.29856	-1	-1	0	1	1	0	0	1	dd	dd	dd
Araf	chrX	20425668	20425668	20437647	3.99717	4.06402	3.75063	0	0	0	1	1	1	1	0	nn	nn	nn
Arap1	chr7	108496582	108496582	108561100	5.40333	6.7814	1.70741	1	-1	-1	1	1	1	0	4	ud	ud	ud
Arap3	chr18	38157228	38132276	38157228	4.67254	2.8412	1.79503	-1	-1	0	1	1	0	0	2	dd	dd	dd
Arcn1	chr9	44575891	44550227	44575891	4.02235	3.12921	3.32427	-1	0	0	1	1	1	1	1	dn	dd	xx
Arf1	chr11	59041769	59024913	59041769	6.90726	8.49174	7.23089	1	0	-1	1	1	1	1	6	un	un	un
Arf2	chr11	103828184	103828184	103846650	2.8801	3.0367	3.40929	0	0	0	1	0	1	1	0	nn	nn	nn
Arf3	chr15	98593549	98568056	98593549	4.44051	4.7005	2.05666	1	-1	-1	1	1	1	0	3	ud	nd	xx
Arf4	chr14	27457682	27457682	27476744	7.48366	7.9394	7.0786	0	0	0	1	1	1	1	0	nn	nn	nn
Arf5	chr6	28373639	28373639	28376499	7.6584	11.3347	12.7182	1	1	1	1	1	1	1	8	uu	uu	uu
Arf6	chr12	70473136	70473136	70476967	6.28337	7.02461	7.10922	0	1	0	1	1	1	1	8	nu	uu	xx
Arfgap1	chr2	180701929	180701929	180717229	3.69048	4.08656	4.50615	0	1	1	1	1	1	1	9	nu	nu	nu
Arfgap2	chr2	91105271	91105271	91117528	4.73619	4.81975	5.3824	0	1	1	1	1	1	1	9	nu	nu	nu
Arfgap3	chr15	83180677	83130169	83180677	2.78182	3.85492	4.58727	1	1	1	1	0	1	1	8	uu	uu	uu
Arfip1	chr3	84386547	84299985	84386547	3.54677	2.94997	0.689808	0	-1	0	1	1	0	0	3	nd	nd	nd
Arfip2	chr7	112788930	112782714	112788930	4.2485	4.04564	3.06423	0	-1	-1	1	1	1	1	3	nd	nd	nd
Arg1	chr10	24647276	24635012	24647276	0.321911	3.2837	0.322888	1	0	0	1	0	1	0	5	un	un	un
Arglu1	chr8	8690537	8666575	8690537	6.43838	6.4403	6.90403	0	1	1	1	1	1	1	10	nu	nu	nu
Arhgap1	chr2	91490274	91490274	91512477	4.23485	5.4872	4.58784	1	0	0	1	1	1	1	6	un	un	un
Arhgap10	chr8	80041806	79774264	80041806	3.39707	7.06845	2.59212	1	-1	-1	1	1	1	0	5	ud	un	xx
Arhgap11a	chr2	113688818	113671649	113688818	3.86083	3.1307	5.47766	-1	1	1	1	1	1	1	10	du	nu	xx
Arhgap15	chr2	43604343	43604343	44243143	3.14553	0.720972	0.695837	-1	0	0	1	1	0	0	1	dn	dd	xx
Arhgap17	chr7	130513429	130422662	130513429	6.0877	6.03293	5.31277	-1	-1	0	1	1	1	1	3	dd	nd	xx
Arhgap18	chr10	26492317	26492317	26638454	3.36308	4.12217	0.856446	1	-1	-1	1	1	1	0	3	ud	nd	xx
Arhgap19	chr19	41876574	41841077	41876574	2.67315	1.95536	3.69657	0	1	1	1	0	0	1	11	nu	du	xx
Arhgap21	chr2	20889348	20769545	20889348	3.44089	3.91023	6.05812	0	1	1	1	1	1	1	9	nu	nu	nu
Arhgap23	chr11	97311473	97311473	97363714	4.46689	6.60222	7.48811	1	1	1	1	1	1	1	8	uu	uu	uu
Arhgap27	chr11	103206016	103192797	103206016	4.58706	1.45117	0.977232	-1	-1	0	1	1	0	0	1	dd	dd	dd
Arhgap30	chr1	173319090	173319090	173340370	5.35192	3.74507	1.13182	-1	-1	-1	1	1	1	0	2	dd	dd	dd
Arhgap33	chr7	31320028	31307244	31320028	4.82752	4.89845	6.58146	-1	1	1	1	1	1	1	10	du	nu	xx
Arhgap39	chr15	76648600	76554414	76648600	3.77508	3.22934	2.90189	-1	-1	1	1	1	1	0	2	dd	dd	dd
Arhgap4	chrX	71156637	71139690	71156637	4.19009	3.58484	2.19549	0	-1	-1	1	1	1	0	2	nd	dd	xx
Arhgap6	chrX	165233030	165233030	165742367	1.80679	4.99375	0.551457	1	0	-1	1	0	1	0	5	un	un	un
Arhgap9	chr10	126760782	126760782	126766999	4.70916	3.58712	1.45129	-1	-1	-1	1	1	1	0	2	dd	dd	dd
Arhgdia	chr11	120442934	120438548	120442934	8.85946	10.5702	8.71019	1	0	-1	1	1	1	1	5	un	un	un
Arhgdib	chr6	136890238	136872229	136890238	7.77106	9.2708	2.78767	1	-1	-1	1	1	1	0	3	ud	nd	xx
Arhgdig	chr17	26338295	26336127	26338295	0.74632	0.165686	5.5898	0	1	0	1	0	0	1	10	nu	nu	nu
Arhgef1	chr7	25688004	25688004	25711610	7.21302	6.58981	6.30686	-1	-1	0	1	1	1	1	1	dd	dd	dd
Arhgef12	chr9	42913801	42771924	42913801	0.788092	1.77964	4.70187	0	1	1	1	0	0	1	9	nu	nu	nu
Arhgef18	chr8	3393007	3393007	3456600	4.83963	3.47231	2.17406	-1	-1	-1	1	1	1	0	2	dd	dd	dd
Arhgef2	chr3	88425027	88425027	88451974	6.15755	7.05578	1.8348	0	-1	-1	1	1	1	0	3	nd	nd	nd
Arhgef3	chr14	28051224	28051224	28217090	3.54731	2.84819	0.439909	0	-1	0	1	1	0	0	2	nd	dd	xx
Arhgef40	chr14	52604507	52604507	52625922	3.07567	1.73105	3.86872	-1	0	1	1	1	0	1	11	dn	du	xx
Arhgef7	chr8	11728104	11728104	11827152	3.23912	5.37336	2.40677	1	-1	-1	1	1	1	0	5	ud	un	xx
Arid1a	chr4	133309526	133234922	133309526	5.88737	5.78364	4.53573	-1	-1	0	1	1	1	1	3	dd	nd	xx
Arid1b	chr17	4995073	4995073	5347656	4.52405	3.54472	2.68573	-1	-1	0	1	1	1	0	2	dd	dd	dd
Arid2	chr15	96117952	96117952	96235894	3.34503	3.30817	3.19387	0	0	0	1	1	1	1	0	nn	nn	nn
Arid3a	chr10	79389816	79389816	79417757	4.42093	5.61182	2.54977	1	-1	-1	1	1	1	0	4	ud	ud	ud
Arid3b	chr9	57682041	57638315	57682041	1.71146	5.68855	4.60316	1	1	0	1	0	1	1	7	uu	uu	uu
Arid4a	chr12	72116953	72116953	72200338	3.54708	2.56897	4.06846	0	1	1	1	1	0	1	11	nu	du	xx
Arid4b	chr13	14156058	14156058	14291870	2.69242	2.19178	3.09122	0	0	1	1	0	0	1	0	nn	nn	nn
Arid5a	chr1	36364577	36364577	36380874	4.41823	2.14645	0.987268	-1	-1	0	1	1	0	0	1	dd	dd	dd
Arih1	chr9	59334181	59236360	59334181	3.99567	3.30479	4.24201	0	0	1	1	1	1	1	0	nn	nn	nn
Arih2	chr9	108551711	108505273	108551711	5.06686	4.81604	6.30906	0	1	1	1	1	1	1	10	nu	nu	nu
Arl1	chr10	88194158	88194158	88205947	4.97197	4.50878	2.98761	0	-1	-1	1	1	1	0	2	nd	dd	xx
Arl11	chr14	61928589	61928589	61930773	4.2256	3.49262	0.633027	0	-1	-1	1	1	1	0	3	nd	nd	nd
Arl16	chr11	120328914	120325639	120328914	2.28805	3.3754	3.6208	1	1	0	1	0	1	1	8	uu	uu	uu
Arl2	chr19	6141137	6134388	6141137	5.17192	6.23655	6.81551	1	1	1	1	1	1	1	8	uu	uu	uu
Arl2bp	chr8	97190654	97190654	97198322	4.64826	4.31861	5.08571	0	0	1	1	1	1	1	0	nn	nn	nn
Arl3	chr19	46647575	46605598	46647575	3.7604	4.08852	4.53209	1	1	0	1	1	1	1	9	uu	nu	xx
Arl4a	chr12	40764574	40759877	40764574	3.77179	4.35244	6.90682	1	1	1	1	1	1	1	9	uu	nu	xx
Arl4c	chr1	90598766	90594800	90598766	3.71217	2.9478	0.525997	0	-1	0	1	1	0	0	2	nd	dd	xx
Arl5a	chr2	52280394	52253470	52280394	3.00976	3.51996	2.95844	0	0	0	1	1	1	0	0	nn	nn	nn
Arl6ip1	chr7	125273139	125262403	125273139	4.67825	3.98472	5.63264	0	1	1	1	1	1	1	11	nu	du	xx
Arl6ip4	chr5	124566116	124566116	124568204	5.94691	6.78532	7.3335	1	1	1	1	1	1	1	8	uu	uu	uu
Arl6ip5	chr6	97160785	97160785	97183309	4.75357	5.13061	5.09338	0	0	0	1	1	1	1	0	nn	nn	nn
Arl6ip6	chr2	53051117	53051117	53078255	5.36555	5.51126	7.16003	0	1	1	1	1	1	1	10	nu	nu	nu
Arl8a	chr1	137043410	137043410	137052845	5.5692	7.58486	4.63529	1	-1	-1	1	1	1	1	5	ud	un	xx
Arl8b	chr6	108733052	108733052	108773717	4.70431	5.01532	4.19682	0	0	-1	1	1	1	1	0	nn	nn	nn
Armc1	chr3	19063065	19032143	19063065	2.85313	2.40741	4.4313	0	1	1	1	0	0	1	10	nu	nu	nu
Armc10	chr5	21151801	21151801	21168410	3.77884	3.51525	1.58429	0	-1	-1	1	1	1	0	3	nd	nd	nd
Armc5	chr7	135380870	135380870	135388614	4.8949	5.40141	4.74388	0	0	0	1	1	1	1	0	nn	nn	nn
Armc6	chr8	72758321	72744091	72758321	2.42825	4.09645	3.88695	1	1	0	1	0	1	1	7	uu	uu	uu
Armc7	chr11	115336990	115336990	115351780	3.58471	3.85609	1.85611	0	-1	0	1	1	1	0	3	nd	nd	nd
Armcx1	chrX	131252476	131252476	131256451	1.72333	3.78643	0.332835	1	0	0	1	0	1	0	4	un	ud	xx
Armcx2	chrX	131343760	131338680	131343760	3.34853	2.92228	1.03876	0	-1	0	1	1	0	0	3	nd	nd	nd
Armcx6	chrX	131285958	131282993	131285958	2.07522	3.29009	0.750026	1	0	-1	1	0	1	0	4	un	ud	xx
Arnt	chr3	95238311	95238311	95301161	3.61784	4.20006	4.98656	0	1	1	1	1	1	1	9	nu	nu	nu
Arpc1a	chr5	145844737	145844737	145869625	4.37285	4.99748	4.93443	1	1	0	1	1	1	1	7	uu	uu	uu
Arpc1b	chr5	145875124	145875124	145889055	9.55419	10.3363	5.45882	1	-1	-1	1	1	1	1	3	ud	nd	xx
Arpc2	chr1	74283123	74283123	74314787	7.98605	10.6286	5.73966	1	-1	-1	1	1	1	1	4	ud	ud	ud
Arpc3	chr5	122841936	122841936	122856187	5.50939	5.34823	5.82168	0	0	0	1	1	1	1	0	nn	nn	nn
Arpc4	chr6	113328106	113328106	113340441	8.09589	10.2681	8.40406	1	0	-1	1	1	1	1	6	un	un	un
Arpc5	chr1	154613671	154613671	154622710	8.12411	9.33814	8.56315	1	1	-1	1	1	1	1	6	uu	un	xx
Arpc5l	chr2	38863658	38863658	38871392	5.0847	5.91042	6.54623	1	1	1	1	1	1	1	8	uu	uu	uu
Arpp19	chr9	74885420	74885420	74908120	5.14014	4.51787	5.98118	0	1	1	1	1	1	1	11	nu	du	xx
Arpp21	chr9	112088453	111967594	112088453	0.4795	3.12457	0.359954	1	0	-1	1	0	1	0	5	un	un	un
Arrb1	chr7	106683995	106683995	106755281	3.5177	4.92755	7.90421	1	1	1	1	1	1	1	9	uu	nu	xx
Arrb2	chr11	70246154	70246154	70254176	6.50328	9.75458	5.09897	1	-1	-1	1	1	1	1	5	ud	un	xx
Arrdc1	chr2	24790801	24780871	24790801	5.41384	6.35745	4.47486	0	-1	-1	1	1	1	1	4	nd	ud	xx
Arrdc2	chr8	73363619	73359036	73363619	3.14563	4.27599	7.74537	0	1	1	1	1	1	1	9	nu	nu	nu
Arrdc3	chr13	81022682	81022682	81035303	1.32738	2.57249	3.74729	0	1	1	1	0	0	1	8	nu	uu	xx
Arsa	chr15	89307855	89302906	89307855	4.14212	5.69671	2.14239	1	-1	-1	1	1	1	0	4	ud	ud	ud
Arsb	chr13	94541633	94541633	94712971	5.53563	1.815	0.887896	-1	-1	0	1	1	0	0	1	dd	dd	dd
Art4	chr6	136806121	136796971	136806121	1.39084	0.785771	5.33974	0	1	1	1	0	0	1	10	nu	nu	nu
Artn	chr4	117602368	117598766	117602368	0.278877	0.316768	4.96136	0	1	1	1	0	0	1	10	nu	nu	nu
Asah1	chr8	42460051	42425996	42460051	4.72925	4.89371	1.67056	0	-1	-1	1	1	1	0	3	nd	nd	nd
Asap1	chr15	64214481	63920100	64214481	5.53127	7.5965	7.20285	1	1	1	1	1	1	1	7	uu	uu	uu
Asap2	chr12	21117616	21117616	21276032	1.71712	4.18036	0.404286	1	0	-1	1	0	1	0	5	un	un	un
Asb1	chr1	93437141	93437141	93456167	1.25954	1.82589	3.09066	0	1	1	1	0	0	1	9	nu	nu	nu
Asb6	chr2	30683820	30678617	30683820	5.19526	4.70445	7.54669	-1	1	1	1	1	1	1	10	du	nu	xx
Ascc1	chr10	59466074	59466074	59562738	5.73821	8.38034	7.07243	1	1	0	1	1	1	1	6	uu	un	xx
Ascc2	chr11	4537795	4537795	4583388	5.14023	5.86452	6.67978	0	1	1	1	1	1	1	9	nu	nu	nu
Asf1a	chr10	53316766	53316766	53329021	3.44205	3.79023	4.90001	1	1	1	1	1	1	1	9	uu	nu	xx
Asf1b	chr8	86479592	86479592	86494094	5.01318	4.64192	7.62585	0	1	1	1	1	1	1	10	nu	nu	nu
Ash2l	chr8	26951251	26927341	26951251	5.08338	4.5528	4.14912	0	-1	0	1	1	1	1	2	nd	dd	xx
Asl	chr5	130500201	130487372	130500201	4.60436	5.18306	3.90177	1	0	-1	1	1	1	1	4	un	ud	xx
Asna1	chr8	87549177	87541829	87549177	5.83029	7.64856	8.3259	1	1	1	1	1	1	1	8	uu	uu	uu
Asns	chr6	7643182	7625170	7643182	2.21298	3.83032	6.09416	1	1	1	1	0	1	1	9	uu	nu	xx
Asnsd1	chr1	53409543	53401487	53409543	4.94331	3.91099	5.23752	0	0	1	1	1	1	1	0	nn	nn	nn
Asph	chr4	9596309	9376231	9596309	3.06287	2.07622	2.31621	-1	-1	0	1	1	0	0	1	dd	dd	dd
Aspscr1	chr11	120534286	120534286	120570760	6.1713	7.11768	7.43258	1	1	1	1	1	1	1	8	uu	uu	uu
Asrgl1	chr19	9210056	9186208	9210056	4.80747	3.35206	3.62192	-1	-1	0	1	1	1	1	1	dd	dd	dd
Ass1	chr2	31325789	31325789	31376190	3.9749	3.17229	0.454378	0	-1	-1	1	1	1	0	2	nd	dd	xx
Asxl1	chr2	153171874	153171874	153229743	3.68392	1.82382	3.29961	-1	0	1	1	1	0	1	12	dn	dn	dn
Atad1	chr19	32786788	32747052	32786788	3.69274	2.73781	2.52204	-1	-1	0	1	1	0	0	1	dd	dd	dd
Atad2	chr15	57966637	57925601	57966637	4.11425	2.06549	3.84221	-1	0	1	1	1	0	1	12	dn	dn	dn
Atad3a	chr4	155135207	155114748	155135207	5.22758	4.60248	3.65525	-1	-1	-1	1	1	1	1	2	dd	dd	dd
Atad5	chr11	79902901	79902901	79949293	2.36906	0.718242	3.12359	0	1	1	1	0	0	1	11	nu	du	xx
Atat1	chr17	36047013	36034540	36047013	3.01773	3.9156	3.25652	0	0	0	1	1	1	1	0	nn	nn	nn
Atf1	chr15	100058289	100058289	100091679	4.9682	4.61248	5.9612	0	1	1	1	1	1	1	10	nu	nu	nu
Atf3	chr1	193007212	192994175	193007212	4.99965	3.26747	2.03641	-1	-1	-1	1	1	1	0	2	dd	dd	dd
Atf4	chr15	80085613	80085613	80087971	8.76001	8.97755	9.74055	0	1	1	1	1	1	1	9	nu	nu	nu
Atf5	chr7	52071028	52067625	52071028	4.36163	8.39167	6.44332	1	1	-1	1	1	1	1	6	uu	un	xx
Atf6	chr1	172797902	172634587	172797902	2.10275	3.54494	2.62732	1	0	-1	1	0	1	0	6	un	un	un
Atf6b	chr17	34784124	34784124	34792017	6.71385	8.77881	6.19845	1	0	-1	1	1	1	1	5	un	un	un
Atf7ip	chr6	136467371	136467371	136555900	3.87237	3.49052	5.47418	0	1	1	1	1	1	1	10	nu	nu	nu
Atg12	chr18	46901233	46892070	46901233	4.62543	4.22886	5.35496	-1	1	1	1	1	1	1	10	du	nu	xx
Atg13	chr2	91550749	91514768	91550749	4.26833	6.15483	5.67837	0	1	1	1	1	1	1	7	nu	uu	xx
Atg14	chr14	48188109	48160567	48188109	2.08346	0.409425	3.69321	0	1	1	1	0	0	1	11	nu	du	xx
Atg16l1	chr1	89652585	89652585	89689003	2.90915	2.39029	3.18916	0	0	0	1	0	0	1	0	nn	nn	nn
Atg2a	chr19	6241667	6241667	6262304	4.85627	4.52788	5.19344	-1	0	1	1	1	1	1	11	dn	du	xx
Atg3	chr16	45158941	45158941	45188651	4.51473	5.77881	3.51581	1	-1	-1	1	1	1	1	4	ud	ud	ud
Atg4a	chrX	137491455	137491455	137598813	0.824299	0.885503	3.39888	0	1	1	1	0	0	1	10	nu	nu	nu
Atg4b	chr1	95651609	95651609	95686106	2.8274	3.18029	5.03652	0	1	1	1	0	1	1	9	nu	nu	nu
Atg4d	chr9	21069742	21069742	21078812	3.18781	5.57444	7.89442	1	1	1	1	1	1	1	8	uu	uu	uu
Atg5	chr10	43988163	43988163	44084097	3.32077	3.85754	3.38663	1	0	0	1	1	1	1	6	un	un	un
Atg7	chr6	114593118	114593118	114810632	3.54145	5.51217	3.87575	1	0	0	1	1	1	1	6	un	un	un
Atg9a	chr1	75188497	75177439	75188497	4.55335	6.88143	8.15402	1	1	1	1	1	1	1	8	uu	uu	uu
Athl1	chr7	148127479	148127479	148133557	3.27154	3.46823	0.998143	0	-1	-1	1	1	1	0	3	nd	nd	nd
Atic	chr1	71603729	71603729	71625977	4.4607	4.43771	3.45018	0	-1	-1	1	1	1	1	3	nd	nd	nd
Atl2	chr17	80295368	80247731	80295368	2.9207	2.32393	3.66123	0	1	1	1	0	0	1	11	nu	du	xx
Atn1	chr6	124706505	124692561	124706505	5.91477	6.34736	1.33555	-1	-1	-1	1	1	1	0	3	dd	nd	xx
Atoh8	chr6	72185571	72156171	72185571	0.966478	6.74361	0.50073	1	0	-1	1	0	1	0	5	un	un	un
Atox1	chr11	55274640	55260144	55274640	5.40848	7.59716	6.86301	1	1	0	1	1	1	1	7	uu	uu	uu
Atp10a	chr7	65913571	65913571	66084796	3.26649	0.307944	0.249696	-1	-1	0	1	1	0	0	1	dd	dd	dd
Atp11a	chr8	12757015	12757015	12868728	2.85513	3.08069	0.559667	0	0	-1	1	0	1	0	0	nn	nn	nn
Atp11b	chr3	35653059	35653059	35755198	5.86046	3.5349	3.08272	-1	-1	0	1	1	1	1	1	dd	dd	dd
Atp13a1	chr8	72315061	72315061	72331647	5.5345	5.37022	4.93744	-1	0	0	1	1	1	1	2	dn	dd	xx
Atp13a2	chr4	140542787	140542787	140563616	6.13162	8.06348	3.48836	1	-1	-1	1	1	1	1	4	ud	ud	ud
Atp13a3	chr16	30388616	30312509	30388616	3.24984	1.65613	2.41005	-1	-1	0	1	1	0	0	12	dd	dn	xx
Atp1a1	chr3	101408630	101380141	101408630	6.98796	7.85134	7.80875	0	1	1	1	1	1	1	7	nu	uu	xx
Atp1a3	chr7	25790914	25763187	25790914	5.47613	3.81653	1.2098	-1	-1	-1	1	1	1	0	2	dd	dd	dd
Atp1b2	chr11	69419462	69413251	69419462	5.61483	2.37377	6.82096	-1	1	1	1	1	0	1	11	du	du	du
Atp1b3	chr9	96264718	96233094	96264718	7.21416	7.99596	7.48722	1	0	0	1	1	1	1	6	un	un	un
Atp2a2	chr5	122952234	122903521	122952234	5.03969	5.30624	4.49535	0	0	0	1	1	1	1	0	nn	nn	nn
Atp2a3	chr11	72774670	72774670	72806545	6.20589	9.10122	1.86082	1	-1	-1	1	1	1	0	4	ud	ud	ud
Atp2b4	chr1	135650324	135599250	135650324	2.46909	1.07719	6.06486	0	1	1	1	0	0	1	10	nu	nu	nu
Atp5a1	chr18	78012506	78012506	78021607	8.19995	7.54569	8.12557	0	0	0	1	1	1	1	0	nn	nn	nn
Atp5b	chr10	127520362	127520362	127527444	7.84341	8.0227	9.16646	0	1	1	1	1	1	1	9	nu	nu	nu
Atp5c1	chr2	10002137	9977658	10002137	4.97113	4.57718	5.19757	0	0	0	1	1	1	1	0	nn	nn	nn
Atp5d	chr10	79605059	79605059	79608563	9.14736	10.5906	10.9635	1	1	1	1	1	1	1	8	uu	uu	uu
Atp5e	chr2	174289602	174286575	174289602	7.51784	8.81045	9.10127	1	1	1	1	1	1	1	8	uu	uu	uu
Atp5f1	chr3	105763166	105745780	105763166	6.33364	8.67825	8.13602	1	1	0	1	1	1	1	7	uu	uu	uu
Atp5g1	chr11	95937008	95934106	95937008	5.02129	5.46723	5.02179	0	0	0	1	1	1	1	0	nn	nn	nn
Atp5g2	chr15	102501478	102493298	102501478	1.83113	5.281	2.3096	1	0	-1	1	0	1	0	6	un	un	un
Atp5g3	chr2	73749351	73746506	73749351	9.27808	10.0776	10.247	1	1	0	1	1	1	1	8	uu	uu	uu
Atp5h	chr11	115281233	115277010	115281233	5.28111	5.19979	6.99878	1	1	1	1	1	1	1	10	uu	nu	xx
Atp5j	chr16	84835819	84828115	84835819	5.97051	7.39804	5.88968	1	0	-1	1	1	1	1	5	un	un	un
Atp5j2	chr5	145952461	145944574	145952461	5.59774	5.57932	7.90646	1	1	1	1	1	1	1	10	uu	nu	xx
Atp5k	chr5	108863397	108862271	108863397	6.27489	8.26376	8.82108	1	1	0	1	1	1	1	8	uu	uu	uu
Atp5l	chr9	44728825	44721330	44728825	1.93716	2.88279	4.49998	0	1	0	1	0	0	1	9	nu	nu	nu
Atp5o	chr16	91931875	91925467	91931875	5.8297	7.04003	7.90288	1	1	1	1	1	1	1	8	uu	uu	uu
Atp5sl	chr7	26404511	26404511	26410569	4.27281	4.87483	3.18325	-1	-1	0	1	1	1	1	4	dd	ud	xx
Atp6ap1	chrX	71542435	71542435	71550060	4.2736	4.30714	5.41886	0	1	1	1	1	1	1	10	nu	nu	nu
Atp6ap2	chrX	12164884	12164884	12194177	3.75624	2.30541	3.34538	-1	0	1	1	1	0	1	12	dn	dn	dn
Atp6v0a1	chr11	100870765	100870765	100925031	3.44255	7.47589	7.54102	1	1	1	1	1	1	1	7	uu	uu	uu
Atp6v0a2	chr5	125079647	125079647	125202517	3.62294	4.21253	2.43257	1	-1	-1	1	1	1	0	4	ud	ud	ud
Atp6v0b	chr4	117559934	117556934	117559934	7.54061	8.76755	9.41859	1	1	1	1	1	1	1	8	uu	uu	uu
Atp6v0c	chr17	24306374	24300832	24306374	5.32326	3.59442	4.50504	-1	0	1	1	1	1	1	12	dn	dn	dn
Atp6v0d1	chr8	108089940	108048369	108089940	5.32187	6.17882	7.00804	1	1	1	1	1	1	1	8	uu	uu	uu
Atp6v0e	chr17	26813340	26813340	26836591	4.20017	5.15814	5.23042	1	1	0	1	1	1	1	8	uu	uu	uu
Atp6v1a	chr16	44139132	44085516	44139132	1.88238	3.10068	1.62351	1	0	-1	1	0	1	0	5	un	un	un
Atp6v1b2	chr8	71612634	71612634	71637616	4.12516	3.85656	3.81945	0	0	0	1	1	1	1	0	nn	nn	nn
Atp6v1c1	chr15	38591658	38591658	38622199	4.19708	5.05435	5.00359	1	1	0	1	1	1	1	7	uu	uu	uu
Atp6v1d	chr12	79962625	79943968	79962625	5.10861	4.55609	5.15738	0	0	0	1	1	1	1	0	nn	nn	nn
Atp6v1e1	chr6	120772703	120745261	120772703	5.67624	6.18958	7.79894	1	1	1	1	1	1	1	9	uu	nu	xx
Atp6v1f	chr6	29417782	29417782	29420509	7.31469	8.37704	7.9107	1	1	-1	1	1	1	1	6	uu	un	xx
Atp6v1g1	chr4	63205798	63205798	63211735	4.14628	4.20671	5.20476	1	1	0	1	1	1	1	10	uu	nu	xx
Atp6v1h	chr1	5073253	5073253	5152630	3.41803	3.93201	2.34844	1	0	-1	1	1	1	0	4	un	ud	xx
Atp8a1	chr5	68238670	68009379	68238670	1.87293	3.92684	2.21469	1	0	-1	1	0	1	0	6	un	un	un
Atp8b4	chr2	126317289	126146708	126317289	3.41367	0.922033	0.169928	-1	0	0	1	1	0	0	1	dn	dd	xx
Atp9b	chr18	81130797	80930879	81130797	3.08103	3.12017	2.50298	0	0	0	1	1	1	0	0	nn	nn	nn
Atpaf2	chr11	60230601	60214125	60230601	3.67518	3.84493	4.62652	0	1	1	1	1	1	1	9	nu	nu	nu
Atpif1	chr4	132089574	132086469	132089574	7.48943	7.61575	10.2393	1	1	1	1	1	1	1	10	uu	nu	xx
Atrip	chr9	108976638	108962260	108976638	3.06328	2.10484	2.09435	-1	-1	0	1	1	0	0	1	dd	dd	dd
Atrx	chrX	103124711	102992955	103124711	3.35732	1.69495	2.6192	-1	-1	0	1	1	0	0	12	dd	dn	xx
Atxn10	chr15	85166810	85166810	85294266	5.60294	6.63758	3.92002	1	-1	-1	1	1	1	1	4	ud	ud	ud
Atxn2	chr5	122161617	122161617	122264959	3.46673	4.50844	4.51111	0	1	1	1	1	1	1	7	nu	uu	xx
Atxn2l	chr7	133646816	133635221	133646816	7.83612	9.14324	8.45552	0	1	1	1	1	1	1	6	nu	un	xx
Atxn7l1	chr12	33987379	33987379	34053142	4.49964	3.78216	5.15937	-1	1	1	1	1	1	1	11	du	du	du
Atxn7l2	chr3	108013852	108005172	108013852	4.19978	3.5034	2.91258	-1	-1	0	1	1	1	0	2	dd	dd	dd
Atxn7l3	chr11	102157943	102150613	102157943	5.62643	6.26901	5.96189	0	0	0	1	1	1	1	0	nn	nn	nn
Atxn7l3b	chr10	112366082	112362483	112366082	4.52703	4.42084	4.74402	0	0	0	1	1	1	1	0	nn	nn	nn
AU022252	chr4	118905329	118897742	118905329	1.99829	3.67976	3.18381	1	1	0	1	0	1	1	7	uu	uu	uu
AU023871	chr17	35203129	35199637	35203129	0.151003	4.96363	0.235434	0	0	0	1	0	1	0	0	nn	nn	nn
Auh	chr13	53025046	52930478	53025046	4.23584	4.27614	6.21165	1	1	1	1	1	1	1	10	uu	nu	xx
Aup1	chr6	83004646	83004646	83007676	7.70567	10.7076	10.2798	1	1	1	1	1	1	1	7	uu	uu	uu
Aurka	chr2	172196006	172181695	172196006	3.4466	3.76063	6.98405	0	1	1	1	1	1	1	10	nu	nu	nu
Aurkaip1	chr4	155205377	155205377	155207207	6.84914	7.47181	8.70591	1	1	1	1	1	1	1	9	uu	nu	xx
Aurkb	chr11	68859144	68859144	68865164	5.50802	5.24824	7.52482	-1	1	1	1	1	1	1	10	du	nu	xx
Aven	chr2	112333120	112333120	112471410	4.2552	3.36316	4.18986	0	0	0	1	1	1	1	0	nn	nn	nn
Avpi1	chr19	42203483	42197764	42203483	3.99818	4.88486	4.21575	1	0	-1	1	1	1	1	6	un	un	un
Axin1	chr17	26275630	26275630	26332756	5.06226	4.36165	5.13305	-1	0	1	1	1	1	1	11	dn	du	xx
Axl	chr7	26573752	26541518	26573752	1.20304	3.31639	1.88805	1	0	-1	1	0	1	0	6	un	un	un
Azi1	chr11	119948141	119925743	119948141	4.15046	1.91801	3.36844	-1	-1	1	1	1	0	1	12	dd	dn	xx
Azi2	chr9	117949616	117949616	117973025	4.18288	4.26914	4.48222	0	0	0	1	1	1	1	0	nn	nn	nn
Azin1	chr15	38449021	38417184	38449021	5.10924	2.95701	6.7236	-1	1	1	1	1	0	1	11	du	du	du
B230208H17Rik	chr2	25463966	25438537	25463966	5.62595	5.92041	6.08555	0	1	0	1	1	1	1	8	nu	uu	xx
B230219D22Rik	chr13	55794484	55794484	55804861	4.4334	2.90241	2.43805	-1	-1	0	1	1	0	0	1	dd	dd	dd
B230312A22Rik	chr4	43059092	43045285	43059092	3.17215	6.80659	9.39063	1	1	1	1	1	1	1	8	uu	uu	uu
B2m	chr2	121973422	121973422	121978818	7.88713	7.14484	5.34589	0	-1	-1	1	1	1	1	2	nd	dd	xx
B330016D10Rik	chr4	141102076	141102076	141104228	2.48574	2.98375	3.83133	0	1	1	1	0	0	1	9	nu	nu	nu
B3galnt2	chr13	14046940	14046940	14091335	2.95487	3.04936	3.15068	0	0	0	1	0	1	1	0	nn	nn	nn
B3galt4	chr17	34088433	34086856	34088433	3.25833	5.20606	2.14087	1	-1	-1	1	1	1	0	5	ud	un	xx
B3galt6	chr4	155366787	155363574	155366787	2.05408	3.01022	1.83383	1	0	-1	1	0	1	0	5	un	un	un
B3gat3	chr19	8994882	8994882	9001726	5.79807	7.26088	7.27782	1	1	1	1	1	1	1	7	uu	uu	uu
B3gnt2	chr11	22760336	22734738	22760336	3.55214	2.56592	0.362735	0	0	0	1	1	0	0	0	nn	nn	nn
B3gnt3	chr8	74225699	74215617	74225699	0.900819	0.687108	5.8531	0	1	1	1	0	0	1	10	nu	nu	nu
B3gnt7	chr1	88199795	88199795	88203880	0.947187	3.30527	0.597485	1	0	-1	1	0	1	0	5	un	un	un
B3gnt8	chr7	26412642	26412642	26414509	3.88449	2.57093	1.52609	0	-1	0	1	1	0	0	2	nd	dd	xx
B4galnt1	chr10	126602886	126602886	126609396	7.31945	6.07101	3.02016	-1	-1	-1	1	1	1	1	2	dd	dd	dd
B4galt1	chr4	40801031	40751634	40801031	4.71862	6.89638	5.05241	1	0	-1	1	1	1	1	6	un	un	un
B4galt3	chr1	173200458	173200458	173207026	5.27396	4.60028	6.87054	-1	1	1	1	1	1	1	10	du	nu	xx
B4galt6	chr18	20904905	20843099	20904905	4.01481	1.46572	0.305205	-1	-1	0	1	1	0	0	1	dd	dd	dd
B4galt7	chr13	55701471	55701471	55711315	4.35223	4.60353	2.82973	0	-1	-1	1	1	1	0	3	nd	nd	nd
B9d2	chr7	26466176	26466176	26471577	5.91838	6.76849	6.22012	1	0	0	1	1	1	1	6	un	un	un
Baat1	chr5	141180976	141180976	141195288	3.80445	4.8132	2.16975	0	-1	-1	1	1	1	0	4	nd	ud	xx
Bace1	chr9	45646611	45646611	45670567	4.22886	0.544444	0.311848	-1	-1	0	1	1	0	0	1	dd	dd	dd
Bach1	chr16	87699198	87699198	87733591	4.29205	3.77312	3.8628	-1	0	0	1	1	1	1	1	dn	dd	xx
Bad	chr19	7016344	7016344	7026383	4.34987	6.20192	5.44848	1	1	0	1	1	1	1	7	uu	uu	uu
Bag1	chr4	40895327	40883430	40895327	7.45543	9.69574	8.99248	1	1	1	1	1	1	1	7	uu	uu	uu
Bag2	chr1	33814595	33802328	33814595	3.31553	2.36219	4.08238	-1	1	1	1	1	0	1	11	du	du	du
Bag3	chr7	135667096	135667096	135690493	5.53926	6.47765	6.47708	0	1	1	1	1	1	1	7	nu	uu	xx
Bag4	chr8	26895681	26875010	26895681	3.90856	3.61341	3.65126	-1	0	1	1	1	1	1	1	dn	dd	xx
Bag5	chr12	112951467	112947703	112951467	3.39762	1.73756	3.07525	-1	0	0	1	1	0	1	12	dn	dn	dn
Bag6	chr17	35272122	35272122	35284267	7.30891	9.45114	8.41553	0	1	1	1	1	1	1	6	nu	un	xx
Bahcc1	chr11	120094260	120094260	120153611	4.28146	3.578	0.721655	-1	-1	-1	1	1	1	0	3	dd	nd	xx
Bahd1	chr2	118727350	118727350	118750260	4.4602	4.16133	5.15956	0	1	1	1	1	1	1	10	nu	nu	nu
Baiap2	chr11	119804405	119804405	119868096	4.46742	5.51632	1.70976	0	-1	-1	1	1	1	0	4	nd	ud	xx
Bak1	chr17	27165571	27156756	27165571	6.96536	7.73306	5.93144	1	-1	-1	1	1	1	1	4	ud	ud	ud
Banf1	chr19	5366645	5364639	5366645	8.20771	7.88201	8.82917	0	1	1	1	1	1	1	10	nu	nu	nu
Banp	chr8	124474432	124474432	124553158	3.07472	4.47385	4.45014	1	1	1	1	1	1	1	7	uu	uu	uu
Bap1	chr14	32064674	32064674	32073115	5.54578	4.89614	6.06574	-1	1	1	1	1	1	1	11	du	du	du
Basp1	chr15	25343519	25293031	25343519	3.96689	4.9433	1.84428	1	-1	-1	1	1	1	0	4	ud	ud	ud
Batf	chr12	87027669	87027669	87050037	3.62469	5.42218	0.908188	1	-1	-1	1	1	1	0	4	ud	ud	ud
Bax	chr7	52722268	52717064	52722268	6.86692	8.54069	7.86785	1	1	-1	1	1	1	1	7	uu	uu	uu
Baz1a	chr12	56087323	55993975	56087323	4.133	2.20069	3.70378	-1	0	1	1	1	0	1	12	dn	dn	dn
Baz1b	chr5	135663192	135663192	135721999	4.59569	4.09822	5.32693	-1	1	1	1	1	1	1	11	du	du	du
Baz2a	chr10	127529838	127529838	127566359	4.31512	4.19655	5.61112	0	1	1	1	1	1	1	10	nu	nu	nu
Bbc3	chr7	16894931	16894931	16903683	6.73251	10.1963	8.09973	1	1	0	1	1	1	1	6	uu	un	xx
BC002163	chr16	42955692	42955692	42956192	3.35852	2.65249	4.47988	0	1	0	1	1	0	1	11	nu	du	xx
BC003266	chr4	126921027	126921027	126925053	4.85821	5.41585	5.45888	1	1	0	1	1	1	1	8	uu	uu	uu
BC003331	chr1	152240185	152208440	152240185	3.7831	4.02839	4.01355	0	0	0	1	1	1	1	0	nn	nn	nn
BC003965	chr17	25321505	25321505	25324607	4.22367	5.82882	5.18945	1	1	0	1	1	1	1	7	uu	uu	uu
BC004004	chr17	29405732	29405732	29439832	2.92438	3.08773	2.77842	0	0	0	1	0	1	0	0	nn	nn	nn
BC005537	chr13	24893525	24893525	24904768	6.90764	7.17659	7.28105	0	0	1	1	1	1	1	0	nn	nn	nn
BC005624	chr2	30837461	30828352	30837461	4.45919	4.00355	4.49884	0	0	0	1	1	1	1	0	nn	nn	nn
BC005764	chr10	79337379	79327525	79337379	7.08583	2.86118	0.82203	-1	-1	0	1	1	0	0	1	dd	dd	dd
BC013529	chr10	7500715	7487744	7500715	4.37674	6.05164	4.75736	1	0	-1	1	1	1	1	6	un	un	un
BC013712	chr4	132352279	132338271	132352279	4.72826	3.49806	1.12758	0	-1	-1	1	1	1	0	2	nd	dd	xx
BC017158	chr7	135441645	135414892	135441645	4.85456	4.86135	6.65954	0	1	1	1	1	1	1	10	nu	nu	nu
BC017612	chr9	15309938	15309938	15349703	4.56263	3.95726	3.44205	-1	-1	0	1	1	1	1	2	dd	dd	dd
BC017643	chr11	121090623	121083902	121090623	3.259	2.62741	2.7824	0	0	0	1	1	0	0	0	nn	nn	nn
BC017647	chr11	77908174	77908174	77970841	3.45418	5.20484	2.89733	1	0	-1	1	1	1	0	5	un	un	un
BC021614	chr19	4059294	4057486	4059294	0.831135	0.137504	4.39032	0	1	1	1	0	0	1	10	nu	nu	nu
BC022687	chr12	114047185	114047185	114054456	1.14735	4.6947	0.552134	1	0	-1	1	0	1	0	5	un	un	un
BC024659	chr13	41345212	41345212	41371946	1.76589	3.47999	2.45051	1	0	0	1	0	1	0	6	un	un	un
BC026585	chr1	159388712	159388712	159418864	3.59102	2.57407	1.26655	-1	-1	0	1	1	0	0	2	dd	dd	dd
BC027231	chr16	44724413	44724413	44737397	3.05291	1.5428	1.35554	-1	-1	0	1	1	0	0	1	dd	dd	dd
BC028528	chr3	95695853	95688895	95695853	3.24265	1.3113	0.137504	0	0	0	1	1	0	0	0	nn	nn	nn
BC029214	chr2	25316614	25315007	25316614	4.71295	4.95176	3.40952	0	-1	-1	1	1	1	1	3	nd	nd	nd
BC029722	chr2	155644939	155643467	155644939	4.41336	5.60477	2.8103	1	-1	-1	1	1	1	0	4	ud	ud	ud
BC030867	chr11	102110195	102110195	102126497	2.62351	2.32137	3.37688	0	1	1	1	0	0	1	10	nu	nu	nu
BC031181	chr18	75165553	75165553	75169587	5.28434	7.02125	7.05147	1	1	0	1	1	1	1	7	uu	uu	uu
BC031781	chr1	182781281	182781281	182798245	4.3628	3.3202	4.22303	-1	0	0	1	1	1	1	12	dn	dn	dn
BC035044	chr6	128841142	128798061	128841142	3.42602	0.64214	0.229298	-1	0	0	1	1	0	0	1	dn	dd	xx
BC037034	chr5	138705280	138700885	138705280	6.2396	5.89841	4.58528	-1	-1	-1	1	1	1	1	3	dd	nd	xx
BC046331	chr4	153349669	153349669	153381334	2.67609	3.18649	3.92839	0	1	1	1	0	1	1	9	nu	nu	nu
BC048355	chr17	46633737	46633737	46636567	5.00929	4.38786	5.04059	0	0	1	1	1	1	1	0	nn	nn	nn
BC049730	chr7	25494277	25494277	25499554	0.137504	0.174826	3.42213	0	1	1	1	0	0	1	10	nu	nu	nu
BC051226	chr17	34046123	34045126	34046123	3.6416	4.31054	2.61319	0	0	-1	1	1	1	0	0	nn	nn	nn
BC052040	chr2	115407451	115407451	115604504	2.49319	1.53556	3.99261	0	1	1	1	0	0	1	11	nu	du	xx
BC053749	chr7	31337291	31324152	31337291	3.35035	5.15953	4.39539	0	1	1	1	1	1	1	7	nu	uu	xx
BC056474	chr8	87604861	87604861	87606238	4.32201	4.55596	4.34786	0	0	0	1	1	1	1	0	nn	nn	nn
BC100530	chr16	36367656	36359467	36367656	0.165732	3.3076	1.40478	0	0	-1	1	0	1	0	0	nn	nn	nn
Bcap29	chr12	32319523	32280218	32319523	4.04216	2.7434	1.81501	-1	-1	0	1	1	0	0	2	dd	dd	dd
Bcap31	chrX	70961514	70931521	70961514	5.49252	6.62756	5.48494	1	0	-1	1	1	1	1	5	un	un	un
Bcas2	chr3	102975633	102975633	102983077	6.42193	6.04309	8.71681	0	1	1	1	1	1	1	10	nu	nu	nu
Bcas3	chr11	85166665	85166665	85639560	3.50085	6.1184	5.95548	1	1	1	1	1	1	1	7	uu	uu	uu
Bcat2	chr7	52825522	52825522	52845080	5.10421	5.04591	4.48185	0	0	-1	1	1	1	1	0	nn	nn	nn
Bccip	chr7	140901015	140901015	140912828	6.68679	5.78736	7.06556	0	0	1	1	1	1	1	0	nn	nn	nn
Bcdin3d	chr15	99305161	99300514	99305161	1.94106	3.55998	2.10509	0	0	0	1	0	1	0	0	nn	nn	nn
Bckdha	chr7	26443780	26414870	26443780	6.10675	5.65273	4.60694	-1	-1	-1	1	1	1	1	2	dd	dd	dd
Bckdk	chr7	135047586	135047586	135053178	5.89927	5.21996	6.80545	0	1	1	1	1	1	1	11	nu	du	xx
Bcl10	chr3	145587341	145587341	145597247	5.12137	4.37823	4.30062	-1	-1	0	1	1	1	1	1	dd	dd	dd
Bcl11a	chr11	23978055	23978055	24073558	4.99535	2.18059	5.45706	-1	1	1	1	1	0	1	11	du	du	du
Bcl2l1	chr2	152657418	152606403	152657418	4.00503	10.3187	11.2667	1	1	1	1	1	1	1	8	uu	uu	uu
Bcl2l11	chr2	127951773	127951773	127988283	3.51565	2.60021	1.71375	-1	-1	0	1	1	0	0	2	dd	dd	dd
Bcl2l12	chr7	52252949	52246591	52252949	6.03898	6.0376	5.46062	0	0	0	1	1	1	1	0	nn	nn	nn
Bcl2l13	chr6	120786247	120786247	120842860	4.29045	3.04087	5.58171	-1	1	1	1	1	1	1	11	du	du	du
Bcl2l2	chr14	55502261	55502261	55507071	3.27317	3.16871	1.85518	0	-1	-1	1	1	1	0	3	nd	nd	nd
Bcl3	chr7	20408104	20393810	20408104	4.75084	7.70253	0.788854	1	-1	-1	1	1	1	0	4	ud	ud	ud
Bcl7a	chr5	123794456	123794456	123824092	4.6291	4.98962	5.00734	-1	0	1	1	1	1	1	7	dn	uu	xx
Bcl7b	chr5	135644241	135644241	135657722	4.93472	5.92174	6.1756	1	1	1	1	1	1	1	8	uu	uu	uu
Bcl7c	chr7	134852280	134848491	134852280	6.91942	5.92941	5.92831	0	-1	0	1	1	1	1	1	nd	dd	xx
Bcl9	chr3	97020430	97008550	97020430	3.36842	2.68668	0.607356	-1	-1	0	1	1	0	0	2	dd	dd	dd
Bcl9l	chr9	44307218	44307218	44318495	4.92561	3.82536	0.775427	-1	-1	-1	1	1	1	0	2	dd	dd	dd
Bclaf1	chr10	20032274	20032274	20062307	4.52373	3.24193	3.89933	-1	0	0	1	1	1	1	12	dn	dn	dn
Bcor	chrX	11657679	11613863	11657679	4.66354	4.0457	2.7061	-1	-1	0	1	1	1	0	2	dd	dd	dd
Bcorl1	chrX	45694534	45694534	45759905	2.34003	2.38427	3.6938	0	1	1	1	0	0	1	10	nu	nu	nu
Bcr	chr10	74523640	74523640	74647668	4.11959	5.08268	0.513819	0	-1	-1	1	1	1	0	3	nd	nd	nd
Becn1	chr11	101163581	101149580	101163581	4.83795	5.09677	6.42122	0	1	1	1	1	1	1	9	nu	nu	nu
Bend3	chr10	43198945	43198945	43235223	3.00342	1.61018	1.08116	-1	-1	0	1	1	0	0	1	dd	dd	dd
Bet1	chr6	4036927	4026903	4036927	5.12179	5.64734	4.36645	0	0	-1	1	1	1	1	0	nn	nn	nn
Bet1l	chr7	148042282	148039282	148042282	3.13636	3.61854	3.97015	1	1	0	1	1	1	1	8	uu	uu	uu
Beta-s	chr7	110976442	110975036	110976442	11.2878	11.1374	16.5479	0	0	0	1	1	1	1	0	nn	nn	nn
Bex4	chrX	132673583	132673583	132674976	1.74765	1.47135	3.65929	0	1	1	1	0	0	1	10	nu	nu	nu
Bex6	chr16	32179885	32179885	32187030	4.08566	0.137504	0.350212	-1	0	0	1	1	0	0	1	dn	dd	xx
Bhlhe40	chr6	108610622	108610622	108616919	4.29974	3.00925	0.795239	-1	-1	-1	1	1	1	0	2	dd	dd	dd
Bhlhe41	chr6	145813860	145811256	145813860	1.68066	5.53334	0.699746	1	0	-1	1	0	1	0	5	un	un	un
Bicd2	chr13	49436917	49436917	49482394	3.7599	3.91757	3.25157	0	0	-1	1	1	1	1	0	nn	nn	nn
Bid	chr6	120866838	120843136	120866838	4.00597	4.68783	1.98381	1	-1	-1	1	1	1	0	4	ud	ud	ud
Bin1	chr18	32536870	32536870	32595394	4.88747	6.46688	1.15202	1	-1	-1	1	1	1	0	4	ud	ud	ud
Bin3	chr14	70499951	70499951	70538013	4.00926	4.75359	5.11268	0	1	0	1	1	1	1	8	nu	uu	xx
Birc5	chr11	117710550	117710550	117717057	5.69096	6.22057	9.11623	0	1	1	1	1	1	1	9	nu	nu	nu
Blcap	chr2	157392097	157382097	157392097	3.4303	5.17812	2.74168	1	0	-1	1	1	1	0	5	un	un	un
Blm	chr7	87680005	87599878	87680005	3.78551	4.02267	5.92634	0	1	1	1	1	1	1	9	nu	nu	nu
Blmh	chr11	76759157	76759157	76800891	4.18141	4.72349	5.02528	1	1	0	1	1	1	1	8	uu	uu	uu
Bloc1s1	chr10	128360580	128356969	128360580	7.31801	8.1511	8.06634	1	1	-1	1	1	1	1	7	uu	uu	uu
Bloc1s3	chr7	20093680	20091152	20093680	2.72774	4.1926	3.44433	1	1	0	1	0	1	1	6	uu	un	xx
Blvra	chr2	126896392	126896392	126922820	2.5431	3.40861	4.55268	1	1	0	1	0	1	1	9	uu	nu	xx
Blvrb	chr7	28232996	28232996	28251000	7.01553	8.26234	13.0234	1	1	1	1	1	1	1	9	uu	nu	xx
Bmp2k	chr5	97426707	97426707	97520067	2.1343	4.49838	4.89765	1	1	1	1	0	1	1	8	uu	uu	uu
Bmp8a	chr4	123020495	122989890	123020495	0.386918	3.41291	0.137504	1	0	-1	1	0	1	0	5	un	un	un
Bms1	chr6	118369435	118333398	118369435	4.39441	3.19983	3.67366	-1	-1	0	1	1	1	1	12	dd	dn	xx
Bmyc	chr2	25562398	25562398	25563239	5.99278	6.32959	2.30618	-1	-1	-1	1	1	1	0	3	dd	nd	xx
Bnip1	chr17	26918023	26918023	26929466	4.00465	4.47302	5.11701	1	1	0	1	1	1	1	9	uu	nu	xx
Bnip2	chr9	69837307	69837307	69856124	4.69846	4.84047	4.11706	0	0	-1	1	1	1	1	0	nn	nn	nn
Bnip3	chr7	146101189	146082518	146101189	2.60083	6.25131	2.89633	1	0	-1	1	0	1	0	5	un	un	un
Bnip3l	chr14	67627714	67604076	67627714	3.36188	4.74143	6.72348	1	1	1	1	1	1	1	9	uu	nu	xx
Bod1l	chr5	42235554	42178777	42235554	2.06981	3.52667	3.20391	1	1	0	1	0	1	1	7	uu	uu	uu
Bola1	chr3	96001509	96000510	96001509	5.86897	6.06162	6.77992	1	1	0	1	1	1	1	9	uu	nu	xx
Bola2	chr7	133839513	133839513	133840207	8.49063	9.80693	8.86541	1	0	-1	1	1	1	1	6	un	un	un
Bola3	chr6	83299477	83299477	83308386	6.19793	7.4706	9.87694	1	1	1	1	1	1	1	9	uu	nu	xx
Bop1	chr15	76307699	76283425	76307699	6.12188	6.53101	5.23186	0	-1	-1	1	1	1	1	4	nd	ud	xx
Bpgm	chr6	34426355	34426355	34455610	1.89172	2.91046	8.76194	0	1	1	1	0	0	1	9	nu	nu	nu
Bphl	chr13	34129509	34129509	34165943	4.32258	5.28142	3.01153	1	-1	-1	1	1	1	1	4	ud	ud	ud
Bptf	chr11	106993236	106894394	106993236	3.6998	4.59308	3.85327	0	0	0	1	1	1	1	0	nn	nn	nn
Brap	chr5	122110594	122110594	122137256	3.45197	3.99898	3.9975	0	1	0	1	1	1	1	7	nu	uu	xx
Brca1	chr11	101413269	101350077	101413269	1.64732	0.747887	3.20987	0	1	1	1	0	0	1	11	nu	du	xx
Brd1	chr15	88564649	88517464	88564649	5.10025	3.76904	4.5109	-1	0	1	1	1	1	1	12	dn	dn	dn
Brd2	chr17	34258692	34248963	34258692	7.49257	6.90724	7.14962	-1	0	1	1	1	1	1	12	dn	dn	dn
Brd3	chr2	27330918	27301100	27330918	4.79404	4.75047	5.15222	0	0	1	1	1	1	1	0	nn	nn	nn
Brd4	chr17	32421068	32333218	32421068	6.86473	7.32614	7.76897	0	1	1	1	1	1	1	8	nu	uu	xx
Brd7	chr8	90886090	90856209	90886090	5.39505	4.28168	6.17636	-1	1	1	1	1	1	1	11	du	du	du
Brd8	chr18	34784464	34758268	34784464	3.18173	1.70677	3.86969	-1	1	1	1	1	0	1	11	du	du	du
Brd9	chr13	74075285	74075285	74098343	3.86748	3.2126	5.10699	0	1	1	1	1	1	1	10	nu	nu	nu
Bre	chr5	32000422	32000422	32387112	3.59302	4.33337	5.44998	1	1	1	1	1	1	1	9	uu	nu	xx
Brf1	chr12	114238832	114198072	114238832	4.37113	3.83823	5.09568	-1	1	1	1	1	1	1	11	du	du	du
Brf2	chr8	28239104	28234303	28239104	3.22131	5.32292	4.48313	1	1	0	1	1	1	1	7	uu	uu	uu
Bri3	chr5	145016093	145016093	145025442	4.28961	7.6447	4.03574	1	0	-1	1	1	1	1	5	un	un	un
Bri3bp	chr5	125921937	125921937	125941255	4.2776	4.4721	2.00622	0	-1	-1	1	1	1	0	3	nd	nd	nd
Brix1	chr15	10415692	10404533	10415692	5.21934	4.18171	4.43679	0	-1	0	1	1	1	1	1	nd	dd	xx
Brms1	chr19	5041403	5041403	5049917	6.01086	6.9273	6.02084	0	0	0	1	1	1	1	0	nn	nn	nn
Brms1l	chr12	56937352	56937352	56970722	3.14163	2.2294	4.31013	-1	1	1	1	1	0	1	11	du	du	du
Brp44	chr1	167391338	167391338	167411345	6.41629	8.11558	9.44996	1	1	1	1	1	1	1	8	uu	uu	uu
Brp44l	chr17	8476677	8476677	8490526	4.30342	3.86267	3.19362	0	-1	-1	1	1	1	1	2	nd	dd	xx
Brpf1	chr6	113257190	113257190	113274698	5.20856	4.13295	5.29865	-1	0	1	1	1	1	1	11	dn	du	xx
Brpf3	chr17	28938070	28938070	28975734	3.57946	2.36102	8.45838	-1	1	1	1	1	0	1	10	du	nu	xx
Bscl2	chr19	8913817	8913817	8923173	5.06857	6.87397	5.04089	1	0	-1	1	1	1	1	5	un	un	un
Bsdc1	chr4	129138922	129138922	129165676	4.83027	4.84344	8.90758	0	1	1	1	1	1	1	10	nu	nu	nu
Bsg	chr10	79167102	79167102	79174724	8.22955	10.8166	12.5214	1	1	1	1	1	1	1	8	uu	uu	uu
Bst2	chr8	74061336	74058160	74061336	7.13918	7.47079	2.69387	1	-1	-1	1	1	1	0	3	ud	nd	xx
Btbd1	chr7	88974317	88936959	88974317	3.17694	4.59733	3.44349	1	0	-1	1	1	1	1	6	un	un	un
Btbd19	chr4	116798330	116791822	116798330	1.95686	3.05008	0.826223	1	0	-1	1	0	1	0	4	un	ud	xx
Btbd2	chr10	80119816	80105361	80119816	4.83921	6.29667	4.11398	1	-1	-1	1	1	1	1	5	ud	un	xx
Btbd6	chr12	114214773	114214773	114217151	2.59643	3.37273	2.27783	0	0	0	1	0	1	0	0	nn	nn	nn
Btbd9	chr17	30713232	30352468	30713232	2.59265	3.84348	1.2142	1	0	-1	1	0	1	0	4	un	ud	xx
Btd	chr14	32454242	32454242	32481383	2.45147	3.41828	2.5391	1	0	-1	1	0	1	0	5	un	un	un
Btf3	chr13	99086922	99079851	99086922	3.82891	3.01398	4.49309	1	1	0	1	1	1	1	11	uu	du	xx
Btg1	chr10	96079634	96079634	96085445	5.87145	6.11393	4.89422	0	-1	-1	1	1	1	1	3	nd	nd	nd
Btg2	chr1	135975732	135971441	135975732	5.97324	4.27311	7.76854	-1	1	1	1	1	1	1	11	du	du	du
Btk	chrX	131117679	131076879	131117679	3.31336	4.13298	1.59654	1	-1	-1	1	1	1	0	4	ud	ud	ud
Btrc	chr19	45438223	45438223	45607833	1.89286	2.23815	5.81265	0	1	1	1	0	0	1	10	nu	nu	nu
Bub1	chr2	127657595	127625935	127657595	3.50513	1.20261	4.3667	-1	1	1	1	1	0	1	11	du	du	du
Bub1b	chr2	118423946	118423946	118467328	4.0569	3.03009	5.09276	-1	1	1	1	1	1	1	11	du	du	du
Bub3	chr7	138703904	138703904	138715412	5.84205	5.65756	6.91945	1	1	1	1	1	1	1	10	uu	nu	xx
Bud13	chr9	46091094	46091094	46106866	3.67716	3.61528	3.27608	-1	0	1	1	1	1	1	3	dn	nd	xx
Bud31	chr5	145901265	145901265	145908943	2.97022	3.74198	4.20669	0	0	0	1	0	1	1	0	nn	nn	nn
Butr1	chr11	58731558	58731558	58740467	1.79	0.137504	5.10455	0	1	1	1	0	0	1	10	nu	nu	nu
Bysl	chr17	47748441	47736279	47748441	4.97201	4.28568	5.51047	0	0	0	1	1	1	1	0	nn	nn	nn
Bzrap1	chr11	87574042	87574042	87599430	4.84059	3.68176	1.77357	-1	-1	-1	1	1	1	0	2	dd	dd	dd
Bzw1	chr1	58449979	58449979	58463392	4.42559	3.27764	3.00848	0	-1	-1	1	1	1	1	1	nd	dd	xx
Bzw2	chr12	36883412	36818421	36883412	4.13404	3.36799	2.07726	0	-1	-1	1	1	1	0	2	nd	dd	xx
C030006K11Rik	chr15	76554275	76551894	76554275	5.29652	5.60141	4.17764	0	-1	-1	1	1	1	1	3	nd	nd	nd
C030046I01Rik	chr10	79379675	79372797	79379675	6.30049	8.2786	6.39569	1	0	-1	1	1	1	1	5	un	un	un
C130022K22Rik	chr6	91828046	91828046	91849842	3.17752	3.02371	3.76562	0	1	0	1	1	1	1	10	nu	nu	nu
C130039O16Rik	chr12	85559831	85490122	85559831	5.11205	3.24941	4.2	-1	-1	1	1	1	1	1	12	dd	dn	xx
C1qa	chr4	136454759	136451830	136454759	2.0403	6.51513	5.76605	1	1	-1	1	0	1	1	7	uu	uu	uu
C1qb	chr4	136442092	136436060	136442092	1.56405	7.24138	5.31758	1	1	-1	1	0	1	1	7	uu	uu	uu
C1qbp	chr11	70796528	70791347	70796528	8.45855	9.23274	7.77365	0	-1	0	1	1	1	1	4	nd	ud	xx
C1qc	chr4	136448829	136445716	136448829	1.98741	8.0341	5.91525	1	1	-1	1	0	1	1	7	uu	uu	uu
C1qtnf4	chr2	90725942	90725942	90730683	0.501543	1.93962	5.32904	0	1	1	1	0	0	1	9	nu	nu	nu
C1qtnf6	chr15	78360081	78353775	78360081	2.44415	5.18279	0.498536	1	0	-1	1	0	1	0	4	un	ud	xx
C230052I12Rik	chr7	36181786	36177170	36181786	2.67984	3.25231	5.07171	1	1	1	1	0	1	1	9	uu	nu	xx
C2cd2l	chr9	44128365	44117319	44128365	3.37499	4.01471	6.92345	0	1	1	1	1	1	1	9	nu	nu	nu
C2cd3	chr7	107520742	107520742	107618668	3.53432	2.66247	3.95723	-1	1	1	1	1	0	1	11	du	du	du
C3	chr17	57367559	57343395	57367559	4.63365	2.1938	1.17278	-1	-1	0	1	1	0	0	1	dd	dd	dd
C330006A16Rik	chr2	25996026	25992327	25996026	5.18474	7.1455	6.29269	1	1	0	1	1	1	1	7	uu	uu	uu
C330006K01Rik	chr5	142939884	142939884	142954669	4.11626	4.31748	3.78136	0	0	0	1	1	1	1	0	nn	nn	nn
C330013E15Rik	chr15	100445541	100444570	100445541	1.67091	3.69262	2.92382	1	0	0	1	0	1	0	7	un	uu	xx
C330027C09Rik	chr16	48994300	48994300	49019818	2.8858	0.880775	3.80849	0	1	1	1	0	0	1	11	nu	du	xx
C530008M17Rik	chr5	77269623	77269623	77302579	2.52525	5.32069	5.49034	1	1	1	1	0	1	1	8	uu	uu	uu
C5ar1	chr7	16844889	16832091	16844889	1.62749	3.83107	0.42802	1	0	-1	1	0	1	0	5	un	un	un
C77080	chr4	128925687	128896821	128925687	1.97596	3.12986	1.01915	1	0	-1	1	0	1	0	4	un	ud	xx
C78339	chr13	46764890	46764890	46771142	2.68862	4.75146	4.13303	1	1	1	1	0	1	1	7	uu	uu	uu
C80913	chr7	38804571	38745010	38804571	4.03923	3.24565	2.87653	0	-1	-1	1	1	1	0	1	nd	dd	xx
Cab39	chr1	87690021	87690021	87748152	4.51747	4.07576	3.8794	0	0	0	1	1	1	1	0	nn	nn	nn
Cabin1	chr10	75227102	75108854	75227102	5.2744	5.79918	6.96533	0	1	1	1	1	1	1	9	nu	nu	nu
Cables2	chr2	180008170	179993243	180008170	2.63615	3.66684	2.2019	0	0	0	1	0	1	0	0	nn	nn	nn
Cachd1	chr4	100449283	100449283	100676353	0.533574	0.174131	3.42437	0	1	1	1	0	0	1	10	nu	nu	nu
Cacna1g	chr11	94335512	94269704	94335512	0.342044	0.138929	5.13272	0	1	1	1	0	0	1	10	nu	nu	nu
Cacybp	chr1	162143023	162132497	162143023	6.00326	5.76947	5.89683	0	0	0	1	1	1	1	0	nn	nn	nn
Cad	chr5	31357183	31357183	31380852	5.7839	5.71641	4.98741	-1	-1	0	1	1	1	1	3	dd	nd	xx
Calcoco1	chr15	102552609	102537207	102552609	4.14646	3.89008	6.25441	0	1	1	1	1	1	1	10	nu	nu	nu
Calm1	chr12	101437750	101437750	101448016	6.98645	8.2846	7.27846	1	0	-1	1	1	1	1	6	un	un	un
Calm2	chr17	87846275	87832740	87846275	5.7646	5.14281	5.87554	0	0	0	1	1	1	1	0	nn	nn	nn
Calm3	chr7	17509381	17500727	17509381	7.58761	8.87687	9.4729	1	1	1	1	1	1	1	8	uu	uu	uu
Calr	chr8	87370830	87365986	87370830	9.65027	9.17538	8.87339	0	-1	0	1	1	1	1	2	nd	dd	xx
Calu	chr6	29298118	29298118	29326675	4.17749	3.02381	3.09025	-1	-1	0	1	1	1	1	1	dd	dd	dd
Camk1	chr6	113293916	113284117	113293916	3.96321	5.14622	2.19126	1	-1	-1	1	1	1	0	4	ud	ud	ud
Camk2g	chr14	21613310	21554096	21613310	3.41773	2.7801	1.67758	-1	-1	0	1	1	0	0	2	dd	dd	dd
Camkk1	chr11	72832509	72832509	72855567	1.35799	4.56703	0.265709	1	0	-1	1	0	1	0	5	un	un	un
Camkk2	chr5	123229419	123181179	123229419	3.36627	2.72871	2.72988	-1	0	0	1	1	0	0	1	dn	dd	xx
Caml	chr13	55724365	55724365	55733777	5.00278	4.83823	4.18213	0	-1	-1	1	1	1	1	3	nd	nd	nd
Camp	chr9	109751970	109749890	109751970	9.3379	2.8645	3.39522	-1	-1	0	1	1	0	1	1	dd	dd	dd
Camsap1	chr2	25838802	25782357	25838802	2.04668	2.01287	3.01368	0	1	1	1	0	0	1	10	nu	nu	nu
Camta2	chr11	70501607	70482964	70501607	3.56282	5.92889	2.11954	1	-1	-1	1	1	1	0	4	ud	ud	ud
Cand1	chr10	118677111	118635867	118677111	4.3854	4.58793	3.05529	-1	-1	0	1	1	1	1	3	dd	nd	xx
Cand2	chr6	115724574	115724574	115755573	2.13209	3.38743	0.562872	0	0	0	1	0	1	0	0	nn	nn	nn
Cant1	chr11	118280366	118267602	118280366	4.42023	6.25869	3.99926	0	0	-1	1	1	1	1	0	nn	nn	nn
Canx	chr11	50139175	50107458	50139175	6.17442	5.27359	5.90915	0	0	0	1	1	1	1	0	nn	nn	nn
Cap1	chr4	122563124	122536470	122563124	4.69629	7.61802	3.277	1	-1	-1	1	1	1	1	5	ud	un	xx
Capg	chr6	72494432	72494432	72512972	5.86835	5.79794	3.12092	1	-1	-1	1	1	1	1	3	ud	nd	xx
Capn1	chr19	6015247	5988544	6015247	6.10609	6.97987	8.95675	0	1	1	1	1	1	1	9	nu	nu	nu
Capn10	chr1	94830984	94830984	94844525	3.35577	4.11965	3.28366	0	0	0	1	1	1	1	0	nn	nn	nn
Capn2	chr1	184447614	184397389	184447614	2.65371	5.99295	0.585821	1	0	-1	1	0	1	0	4	un	ud	xx
Capn5	chr7	105326703	105270074	105326703	3.22974	5.67266	6.33577	1	1	1	1	1	1	1	8	uu	uu	uu
Capns1	chr7	30980067	30971960	30980067	6.31875	7.65338	7.84556	1	1	0	1	1	1	1	8	uu	uu	uu
Caprin1	chr2	103637235	103603101	103637235	6.542	5.58464	6.16344	-1	0	1	1	1	1	1	12	dn	dn	dn
Capza1	chr3	104667423	104625702	104667423	3.44195	2.61286	2.26091	0	-1	0	1	1	0	0	1	nd	dd	xx
Capza2	chr6	17587097	17587097	17616536	4.96094	4.00105	2.29063	0	-1	-1	1	1	1	0	2	nd	dd	xx
Capzb	chr4	138748893	138748893	138847673	6.92397	7.68135	5.67138	1	-1	-1	1	1	1	1	4	ud	ud	ud
Car1	chr3	14778460	14766213	14778460	6.76159	1.5907	5.85748	-1	-1	1	1	1	0	1	12	dd	dn	xx
Car2	chr3	14886425	14886425	14900770	5.82795	6.3092	10.2492	-1	1	1	1	1	1	1	9	du	nu	xx
Card9	chr2	26215067	26207831	26215067	6.28451	4.47961	1.27693	-1	-1	-1	1	1	1	0	2	dd	dd	dd
Carhsp1	chr16	8672246	8658679	8672246	3.59079	3.22454	8.42587	0	1	1	1	1	1	1	10	nu	nu	nu
Carkd	chr8	11497567	11497567	11513286	5.09018	6.74779	5.36475	1	0	0	1	1	1	1	6	un	un	un
Carm1	chr9	21351337	21351337	21393909	6.1305	7.26677	8.69428	0	1	1	1	1	1	1	9	nu	nu	nu
Cars	chr7	150785995	150743134	150785995	2.90646	3.666	5.30775	1	1	1	1	0	1	1	9	uu	nu	xx
Cars2	chr8	11550771	11514016	11550771	4.14075	4.18126	3.73411	0	0	0	1	1	1	1	0	nn	nn	nn
Casc3	chr11	98671121	98671121	98695121	4.80235	4.52145	5.24355	-1	0	1	1	1	1	1	11	dn	du	xx
Caskin2	chr11	115674906	115660665	115674906	3.69092	2.65154	6.56624	-1	1	1	1	1	0	1	10	du	nu	xx
Casp2	chr6	42215037	42215037	42232495	3.33342	2.02043	3.46004	-1	0	1	1	1	0	1	11	dn	du	xx
Casp3	chr8	47702802	47702802	47724062	3.81934	2.79523	1.29813	-1	-1	0	1	1	0	0	2	dd	dd	dd
Casp6	chr3	129604342	129604342	129617020	3.33956	4.09968	2.32044	1	0	-1	1	1	1	0	4	un	ud	xx
Casp7	chr19	56471618	56471618	56516833	3.35695	2.32965	2.59632	-1	0	0	1	1	0	0	1	dn	dd	xx
Casp9	chr4	141349526	141349526	141371890	2.00118	1.87275	3.30842	0	1	1	1	0	0	1	10	nu	nu	nu
Cass4	chr2	172219402	172219402	172258360	0.744443	3.41611	0.232239	1	0	0	1	0	1	0	5	un	un	un
Cast	chr13	74945369	74831733	74945369	2.62163	1.38122	4.52669	0	1	1	1	0	0	1	11	nu	du	xx
Cat	chr2	103325310	103294060	103325310	5.50614	6.05656	8.85997	0	1	1	1	1	1	1	9	nu	nu	nu
Cbfa2t3	chr8	125223009	125149035	125223009	5.66462	7.09287	5.24495	0	0	-1	1	1	1	1	0	nn	nn	nn
Cbfb	chr8	107694573	107694573	107741888	4.71168	2.7087	0.990487	-1	-1	0	1	1	0	0	2	dd	dd	dd
Cbr1	chr16	93608081	93608081	93610594	4.73306	3.25097	5.04642	-1	0	1	1	1	1	1	11	dn	du	xx
Cbx1	chr11	96650449	96650449	96669954	5.3015	4.94156	5.02925	0	0	0	1	1	1	1	0	nn	nn	nn
Cbx3	chr6	51420614	51420614	51433703	4.86711	3.68906	6.02699	0	1	1	1	1	1	1	11	nu	du	xx
Cbx4	chr11	118947551	118938884	118947551	5.68807	5.35128	1.72115	-1	-1	-1	1	1	1	0	3	dd	nd	xx
Cbx5	chr15	103070247	103021976	103070247	2.71264	2.87824	5.38959	0	1	1	1	0	0	1	10	nu	nu	nu
Cbx6	chr15	79664763	79654327	79664763	4.34497	4.30377	5.04942	0	1	1	1	1	1	1	10	nu	nu	nu
Cbx8	chr11	118902227	118899749	118902227	3.04757	2.10823	1.30426	-1	-1	0	1	1	0	0	2	dd	dd	dd
Cby1	chr15	79489656	79489656	79498090	6.05743	7.60422	6.46134	1	0	-1	1	1	1	1	6	un	un	un
Cc2d1a	chr8	86671652	86656726	86671652	4.31887	5.07974	3.50013	0	-1	-1	1	1	1	1	4	nd	ud	xx
Cc2d1b	chr4	108292560	108292560	108306727	5.29779	4.54707	4.21864	-1	-1	0	1	1	1	1	1	dd	dd	dd
Ccar1	chr10	62255116	62206675	62255116	3.38093	2.88616	4.02818	0	1	0	1	1	0	1	11	nu	du	xx
Ccdc101	chr7	133792822	133792822	133816293	5.14495	5.7349	5.97689	0	1	0	1	1	1	1	8	nu	uu	xx
Ccdc104	chr11	29147272	29121535	29147272	4.34065	5.17871	5.07233	1	1	0	1	1	1	1	7	uu	uu	uu
Ccdc106	chr7	5008327	5008327	5012386	0.413401	4.39767	0.396767	1	0	-1	1	0	1	0	5	un	un	un
Ccdc107	chr4	43506236	43506236	43508793	5.192	5.67151	6.11864	0	1	1	1	1	1	1	8	nu	uu	xx
Ccdc109a	chr10	59079440	58909731	59079440	3.33182	5.99422	3.10454	1	0	-1	1	1	1	1	5	un	un	un
Ccdc109b	chr3	129673124	129617877	129673124	2.32182	0.137504	4.08578	0	1	1	1	0	0	1	11	nu	du	xx
Ccdc115	chr1	34496517	34493514	34496517	3.76539	3.99472	2.43992	1	-1	-1	1	1	1	0	3	ud	nd	xx
Ccdc117	chr11	5442220	5428890	5442220	3.45477	1.69044	2.48868	-1	-1	0	1	1	0	0	12	dd	dn	xx
Ccdc12	chr9	110559006	110559006	110614097	7.00468	7.17492	7.0693	1	0	-1	1	1	1	1	6	un	un	un
Ccdc120	chrX	7318450	7308839	7318450	1.67642	3.00511	0.342712	0	0	-1	1	0	1	0	0	nn	nn	nn
Ccdc123	chr7	36182111	36182111	36223703	2.58887	2.384	4.78641	0	1	1	1	0	0	1	10	nu	nu	nu
Ccdc124	chr8	73397389	73392125	73397389	7.56213	8.06143	9.22057	1	1	1	1	1	1	1	9	uu	nu	xx
Ccdc130	chr8	86794259	86781693	86794259	2.4499	3.06125	2.69959	1	0	-1	1	0	1	0	6	un	un	un
Ccdc134	chr15	81958351	81958351	81972632	2.992	2.83047	3.10521	0	0	1	1	0	0	1	0	nn	nn	nn
Ccdc137	chr11	120319442	120319442	120325667	3.6661	1.92981	2.78609	-1	0	0	1	1	0	0	12	dn	dn	dn
Ccdc21	chr4	133743000	133685772	133743000	2.7114	2.57518	3.86538	0	1	1	1	0	0	1	10	nu	nu	nu
Ccdc22	chrX	7182546	7170934	7182546	5.30819	5.0357	5.38693	-1	0	1	1	1	1	1	11	dn	du	xx
Ccdc23	chr4	118868129	118868129	118873903	3.81829	3.1294	6.80376	0	1	1	1	1	1	1	10	nu	nu	nu
Ccdc25	chr14	66456138	66456138	66485441	2.16043	2.18274	3.2978	0	1	0	1	0	0	1	10	nu	nu	nu
Ccdc28b	chr4	129301152	129296517	129301152	4.79876	5.39217	3.73739	0	-1	-1	1	1	1	1	4	nd	ud	xx
Ccdc32	chr2	118855129	118843514	118855129	3.12166	4.43439	3.77584	1	1	0	1	1	1	1	6	uu	un	xx
Ccdc34	chr2	109857973	109857973	109885482	4.40196	4.32288	7.31839	0	1	1	1	1	1	1	10	nu	nu	nu
Ccdc41	chr10	94151534	94151534	94253081	4.32976	3.17479	4.20746	-1	0	1	1	1	1	1	12	dn	dn	dn
Ccdc43	chr11	102559039	102546001	102559039	3.17964	2.52619	2.9945	0	0	0	1	1	0	0	0	nn	nn	nn
Ccdc47	chr11	106077681	106060669	106077681	3.52094	2.58007	2.74327	0	0	0	1	1	0	0	0	nn	nn	nn
Ccdc50	chr16	27389062	27389062	27452304	3.02253	2.12874	1.28966	-1	-1	0	1	1	0	0	2	dd	dd	dd
Ccdc51	chr9	108985009	108985009	108995877	1.90002	1.70035	3.26902	0	1	1	1	0	0	1	10	nu	nu	nu
Ccdc53	chr10	87663841	87663841	87708903	3.91026	4.44957	3.68306	1	0	-1	1	1	1	1	5	un	un	un
Ccdc55	chr11	76891937	76857793	76891937	3.09833	3.23855	3.77933	1	1	0	1	1	1	1	9	uu	nu	xx
Ccdc56	chr11	101140262	101139283	101140262	4.06057	4.9716	5.38201	1	1	0	1	1	1	1	8	uu	uu	uu
Ccdc59	chr10	105278534	105278534	105284566	4.51211	4.52001	4.71519	1	0	0	1	1	1	1	10	un	nu	xx
Ccdc6	chr10	69559868	69559868	69655948	3.07583	3.92711	3.26506	0	0	0	1	1	1	1	0	nn	nn	nn
Ccdc61	chr7	19495753	19476232	19495753	4.39951	5.29368	4.82823	0	0	0	1	1	1	1	0	nn	nn	nn
Ccdc69	chr11	54891633	54863239	54891633	3.21527	0.500653	0.137504	-1	-1	0	1	1	0	0	1	dd	dd	dd
Ccdc71	chr9	108362848	108362848	108368276	3.4267	4.66036	4.13843	1	1	0	1	1	1	1	7	uu	uu	uu
Ccdc72	chr9	108984895	108980501	108984895	5.42126	4.78418	7.21943	0	1	1	1	1	1	1	10	nu	nu	nu
Ccdc75	chr17	79234855	79234855	79247648	1.21458	2.81364	3.40579	0	1	0	1	0	0	1	8	nu	uu	xx
Ccdc77	chr6	120307487	120274339	120307487	1.71836	1.59689	3.75982	0	1	1	1	0	0	1	10	nu	nu	nu
Ccdc8	chr7	17579936	17579936	17581994	3.07613	2.83157	1.3514	0	-1	0	1	1	0	0	3	nd	nd	nd
Ccdc84	chr9	44226090	44218246	44226090	2.77001	3.52553	3.58135	0	1	0	1	0	1	1	8	nu	uu	xx
Ccdc85b	chr19	5457563	5453162	5457563	3.4149	3.86182	3.17838	0	0	-1	1	1	1	1	0	nn	nn	nn
Ccdc85c	chr12	109513627	109444554	109513627	2.09407	3.85488	1.16375	-1	0	0	1	0	1	0	5	dn	un	xx
Ccdc86	chr19	11023756	11015970	11023756	4.85638	5.34166	3.88258	0	-1	0	1	1	1	1	4	nd	ud	xx
Ccdc88b	chr19	6932701	6919112	6932701	5.58583	5.00325	1.49456	0	-1	-1	1	1	1	0	3	nd	nd	nd
Ccdc88c	chr12	102267193	102150909	102267193	5.46926	2.13337	5.21638	-1	0	1	1	1	0	1	12	dn	dn	dn
Ccdc9	chr7	16872144	16859390	16872144	5.77031	5.09527	5.73877	0	0	0	1	1	1	1	0	nn	nn	nn
Ccdc90a	chr13	43655560	43633774	43655560	2.78114	4.37068	2.35129	1	0	-1	1	0	1	0	5	un	un	un
Ccdc90b	chr7	99709658	99709658	99730804	4.38375	2.99111	3.74385	-1	0	1	1	1	0	1	12	dn	dn	dn
Ccdc91	chr6	147424392	147424392	147581134	3.08157	1.65461	2.26223	-1	0	0	1	1	0	0	12	dn	dn	dn
Ccdc92	chr5	125342591	125314801	125342591	0.968058	7.203	1.37207	1	0	-1	1	0	1	0	5	un	un	un
Ccdc94	chr17	56098609	56098609	56107374	4.87925	5.40547	4.55961	1	0	-1	1	1	1	1	4	un	ud	xx
Ccdc97	chr7	26504072	26496135	26504072	5.48523	5.58236	6.4029	-1	1	1	1	1	1	1	9	du	nu	xx
Ccdc99	chr11	34647143	34622686	34647143	1.54611	1.44972	3.52509	0	1	1	1	0	0	1	10	nu	nu	nu
Cchcr1	chr17	35654060	35654060	35667960	3.6319	2.93399	5.82931	0	1	1	1	1	0	1	10	nu	nu	nu
Ccl3	chr11	83462880	83461344	83462880	6.04311	3.1112	2.17555	-1	-1	-1	1	1	1	0	1	dd	dd	dd
Ccl4	chr11	83476085	83476085	83478185	4.02248	1.77733	1.33086	-1	-1	0	1	1	0	0	1	dd	dd	dd
Ccl5	chr11	83344020	83339280	83344020	3.72185	3.03865	0.137504	0	-1	-1	1	1	1	0	3	nd	nd	nd
Ccl6	chr11	83406589	83401387	83406589	3.46249	4.50218	1.01412	1	-1	-1	1	1	1	0	4	ud	ud	ud
Ccl9	chr11	83392138	83386418	83392138	3.78032	2.71762	0.841563	-1	-1	0	1	1	0	0	2	dd	dd	dd
Ccm2	chr11	6446889	6446889	6496764	4.01527	4.17061	4.75296	0	1	0	1	1	1	1	9	nu	nu	nu
Ccna2	chr3	36470918	36463786	36470918	4.79488	5.26293	8.186	0	1	1	1	1	1	1	9	nu	nu	nu
Ccnb1	chr13	101556441	101548693	101556441	0.80207	0.659682	3.06922	0	1	1	1	0	0	1	10	nu	nu	nu
Ccnb2	chr9	70269361	70255495	70269361	5.21873	3.855	7.57295	-1	1	1	1	1	1	1	11	du	du	du
Ccnd1	chr7	152125830	152115835	152125830	2.67044	4.28432	1.00663	1	0	-1	1	0	1	0	4	un	ud	xx
Ccnd2	chr6	127101066	127075726	127101066	4.8583	6.38501	1.65519	1	-1	-1	1	1	1	0	4	ud	ud	ud
Ccnd3	chr17	47730415	47730415	47736637	7.204	10.2293	11.1331	1	1	1	1	1	1	1	8	uu	uu	uu
Ccndbp1	chr2	120834143	120834143	120842648	3.55222	3.54893	5.60764	0	1	1	1	1	1	1	10	nu	nu	nu
Ccne1	chr7	38892509	38883002	38892509	3.12379	2.77768	6.91617	-1	1	1	1	1	0	1	10	du	nu	xx
Ccne2	chr4	11118500	11118500	11131829	1.66343	0.581728	4.27448	0	1	1	1	0	0	1	10	nu	nu	nu
Ccnf	chr17	24388354	24360176	24388354	3.55197	4.90249	7.74807	1	1	1	1	1	1	1	9	uu	nu	xx
Ccng1	chr11	40568788	40562053	40568788	4.93191	6.8777	4.08249	1	-1	-1	1	1	1	1	5	ud	un	xx
Ccng2	chr5	93696598	93696598	93705257	3.76775	3.95394	3.14386	1	0	-1	1	1	1	1	3	un	nd	xx
Ccnh	chr13	85329081	85329081	85353328	4.33461	3.60834	3.43165	0	0	0	1	1	1	1	0	nn	nn	nn
Ccni	chr5	93635521	93610958	93635521	5.19545	6.6497	5.71736	1	1	0	1	1	1	1	6	uu	un	xx
Ccnjl	chr11	43342285	43342285	43400499	0.627954	4.15079	0.137504	1	0	-1	1	0	1	0	5	un	un	un
Ccnk	chr12	109417947	109417947	109441569	5.97494	6.97976	6.86424	0	1	1	1	1	1	1	7	nu	uu	xx
Ccnl1	chr3	65762147	65750072	65762147	6.56767	5.85629	6.12507	-1	0	1	1	1	1	1	12	dn	dn	dn
Ccnl2	chr4	155186597	155186597	155198652	5.01673	4.52663	6.42933	0	1	1	1	1	1	1	10	nu	nu	nu
Ccnt1	chr15	98398067	98373641	98398067	2.34423	2.79891	3.27127	0	1	0	1	0	0	1	9	nu	nu	nu
Ccnt2	chr1	129670740	129670740	129701414	3.22605	3.327	4.65414	-1	1	1	1	1	1	1	10	du	nu	xx
Ccny	chr18	9450148	9314041	9450148	4.09186	4.87577	3.32019	0	-1	-1	1	1	1	1	4	nd	ud	xx
Ccpg1	chr9	72833357	72833357	72861745	3.19202	2.66713	3.13323	0	0	0	1	1	0	1	0	nn	nn	nn
Ccr2	chr9	124016921	124016921	124023879	3.45926	0.931678	0.410429	-1	0	0	1	1	0	0	1	dn	dd	xx
Ccrl2	chr9	110959774	110957338	110959774	0.806609	0.796688	3.70787	0	1	1	1	0	0	1	10	nu	nu	nu
Ccrn4l	chr3	51028368	51028368	51055576	2.79313	3.41965	5.639	0	1	1	1	0	1	1	9	nu	nu	nu
Ccs	chr19	4839322	4825365	4839322	4.91999	6.98306	7.49747	1	1	1	1	1	1	1	8	uu	uu	uu
Cct2	chr10	116500870	116488053	116500870	5.42161	4.76793	5.2814	0	0	0	1	1	1	1	0	nn	nn	nn
Cct3	chr3	88101056	88101056	88125688	4.4964	4.08167	4.5047	0	0	0	1	1	1	1	0	nn	nn	nn
Cct4	chr11	22890592	22890592	22903336	7.14023	6.8351	6.61783	0	0	0	1	1	1	1	0	nn	nn	nn
Cct5	chr15	31531559	31520638	31531559	5.29409	5.07854	5.64701	0	0	0	1	1	1	1	0	nn	nn	nn
Cct6a	chr5	130293260	130293260	130322231	6.94346	5.64301	5.29082	-1	-1	0	1	1	1	1	1	dd	dd	dd
Cct7	chr6	85401498	85401498	85418471	4.99411	4.50765	5.75101	0	1	1	1	1	1	1	11	nu	du	xx
Cct8	chr16	87496114	87483569	87496114	7.53833	6.67354	7.25686	-1	0	0	1	1	1	1	12	dn	dn	dn
Ccz1	chr5	144775722	144748777	144775722	4.38685	4.16389	4.89858	0	1	1	1	1	1	1	10	nu	nu	nu
Cd14	chr18	36886308	36884720	36886308	2.34164	3.48719	0.261924	1	0	0	1	0	1	0	4	un	ud	xx
Cd151	chr7	148653260	148653260	148657380	3.40561	7.03851	3.46007	1	0	-1	1	1	1	1	5	un	un	un
Cd164	chr10	41239305	41239305	41250848	7.81275	7.10548	6.19633	-1	-1	0	1	1	1	1	2	dd	dd	dd
Cd177	chr7	25545330	25529001	25545330	5.6089	1.08587	1.24926	-1	-1	0	1	1	0	0	1	dd	dd	dd
Cd226	chr18	89366818	89366818	89439719	0.229146	4.54617	0.305258	0	0	0	1	0	1	0	0	nn	nn	nn
Cd24a	chr10	43298974	43298974	43304071	7.17094	1.19828	12.1489	-1	1	1	1	1	0	1	11	du	du	du
Cd27	chr6	125187045	125182639	125187045	4.90553	0.718896	0.534621	-1	-1	0	1	1	0	0	1	dd	dd	dd
Cd2bp2	chr7	134339514	134335173	134339514	4.94139	4.47475	5.91396	0	1	1	1	1	1	1	10	nu	nu	nu
Cd300a	chr11	114751354	114751354	114765965	1.51069	3.11989	0.288015	1	0	-1	1	0	1	0	4	un	ud	xx
Cd320	chr17	33980035	33980035	33986719	2.47976	4.06484	1.30554	0	0	-1	1	0	1	0	0	nn	nn	nn
Cd34	chr1	196765014	196765014	196787486	6.17863	4.80302	0.646038	-1	-1	-1	1	1	1	0	2	dd	dd	dd
Cd37	chr7	52494209	52489001	52494209	6.83323	7.95509	3.36382	1	-1	-1	1	1	1	1	4	ud	ud	ud
Cd3eap	chr7	19944832	19941357	19944832	4.42707	4.78417	3.53819	0	0	0	1	1	1	1	0	nn	nn	nn
Cd44	chr2	102741822	102651299	102741822	3.44761	3.54817	1.34841	1	-1	-1	1	1	1	0	3	ud	nd	xx
Cd47	chr16	49855766	49855766	49911796	5.9358	6.88637	8.08447	1	1	1	1	1	1	1	9	uu	nu	xx
Cd48	chr1	173612185	173612185	173635388	3.50494	1.12009	0.521159	-1	-1	0	1	1	0	0	1	dd	dd	dd
Cd52	chr4	133650988	133649452	133650988	7.27245	8.13752	2.65169	1	-1	-1	1	1	1	0	3	ud	nd	xx
Cd53	chr3	106593067	106561778	106593067	4.63541	3.5295	1.17021	0	-1	-1	1	1	1	0	2	nd	dd	xx
Cd55	chr1	132359317	132335606	132359317	1.86461	3.90909	3.04456	1	1	-1	1	0	1	1	7	uu	uu	uu
Cd59a	chr2	103935957	103935957	103955508	1.52739	4.19304	5.98316	1	1	1	1	0	1	1	8	uu	uu	uu
Cd5l	chr3	87161802	87161802	87174996	0.601689	2.59289	3.41213	0	1	0	1	0	0	1	8	nu	uu	xx
Cd63	chr10	128345974	128345974	128349874	3.177	3.51127	0.374715	1	0	0	1	1	1	0	3	un	nd	xx
Cd68	chr11	69479564	69477872	69479564	4.56021	6.37979	3.50368	1	-1	-1	1	1	1	1	4	ud	ud	ud
Cd69	chr6	129225387	129217342	129225387	3.97524	2.13616	0.813646	-1	-1	0	1	1	0	0	2	dd	dd	dd
Cd7	chr11	120900792	120898062	120900792	3.06127	5.49741	0.463171	1	0	0	1	1	1	0	4	un	ud	xx
Cd72	chr4	43467498	43460595	43467498	3.4036	2.70386	0.428459	0	0	0	1	1	0	0	0	nn	nn	nn
Cd74	chr18	60963502	60963502	60972306	7.38997	4.03045	2.67275	-1	-1	-1	1	1	1	0	1	dd	dd	dd
Cd79a	chr7	25682529	25682529	25687216	3.16053	0.361455	0.974393	-1	-1	0	1	1	0	0	1	dd	dd	dd
Cd79b	chr11	106175843	106172654	106175843	3.28367	1.4774	0.837335	-1	-1	0	1	1	0	0	1	dd	dd	dd
Cd81	chr7	150238654	150238654	150253835	6.50692	10.6496	6.26731	1	0	-1	1	1	1	1	5	un	un	un
Cd82	chr2	93303103	93259272	93303103	5.07458	3.26786	9.16172	-1	1	1	1	1	1	1	10	du	nu	xx
Cd9	chr6	125444773	125410283	125444773	2.69395	6.4064	0.296157	1	0	0	1	0	1	0	4	un	ud	xx
Cd93	chr2	148269271	148262386	148269271	3.77041	1.23578	0.321753	-1	-1	0	1	1	0	0	1	dd	dd	dd
Cd96	chr16	46120361	46035769	46120361	0.772284	3.15572	0.137504	1	0	-1	1	0	1	0	5	un	un	un
Cd97	chr8	86265210	86247149	86265210	3.92146	3.76858	1.25297	0	-1	-1	1	1	1	0	3	nd	nd	nd
Cd99l2	chrX	68746024	68673234	68746024	0.943501	1.9609	3.4558	0	1	1	1	0	0	1	9	nu	nu	nu
Cda	chr4	137923870	137894442	137923870	0.161781	3.302	0.647426	0	0	0	1	0	1	0	0	nn	nn	nn
Cdadc1	chr14	60216796	60178224	60216796	3.10076	1.56603	2.81882	-1	0	0	1	1	0	0	12	dn	dn	dn
Cdan1	chr2	120557253	120541889	120557253	3.67647	2.01185	4.1722	-1	1	1	1	1	0	1	11	du	du	du
Cdc123	chr2	5766006	5715339	5766006	5.53515	5.77134	7.07689	1	1	1	1	1	1	1	9	uu	nu	xx
Cdc16	chr8	13757689	13757689	13781882	3.78494	3.78232	3.58708	0	0	0	1	1	1	1	0	nn	nn	nn
Cdc20	chr4	118109948	118105505	118109948	6.06319	7.04723	8.41896	1	1	1	1	1	1	1	9	uu	nu	xx
Cdc23	chr18	34811390	34791336	34811390	2.67136	2.3352	3.82792	0	1	1	1	0	0	1	10	nu	nu	nu
Cdc25a	chr9	109778082	109778082	109796394	4.22389	3.21342	4.55283	-1	0	1	1	1	1	1	11	dn	du	xx
Cdc25b	chr2	131012683	131012683	131024247	3.18319	3.95536	9.68083	0	1	1	1	1	1	1	9	nu	nu	nu
Cdc25c	chr18	34911187	34892650	34911187	1.96458	2.68313	5.46305	0	1	1	1	0	0	1	9	nu	nu	nu
Cdc26	chr4	62069657	62055622	62069657	3.9149	3.32227	3.92707	0	0	0	1	1	1	1	0	nn	nn	nn
Cdc27	chr11	104411934	104363842	104411934	2.8051	1.9767	3.28459	0	0	1	1	0	0	1	0	nn	nn	nn
Cdc34	chr10	79144939	79144939	79151143	6.13303	8.4548	8.66439	1	1	1	1	1	1	1	8	uu	uu	uu
Cdc37	chr9	20954350	20942984	20954350	8.02135	7.8474	8.3395	0	0	1	1	1	1	1	0	nn	nn	nn
Cdc40	chr10	40602949	40551426	40602949	3.54856	3.83311	3.39347	0	0	0	1	1	1	1	0	nn	nn	nn
Cdc42	chr4	136913674	136875610	136913674	5.18954	5.53462	5.24853	1	0	-1	1	1	1	1	6	un	un	un
Cdc42bpa	chr1	181891219	181891219	182095733	1.71431	4.94583	5.34233	1	1	1	1	0	1	1	8	uu	uu	uu
Cdc42bpb	chr12	112615929	112531182	112615929	2.06364	5.49498	1.46735	1	0	-1	1	0	1	0	5	un	un	un
Cdc42bpg	chr19	6306456	6306456	6325652	3.67681	3.12304	3.10799	-1	0	1	1	1	1	1	1	dn	dd	xx
Cdc42ep2	chr19	5924816	5917555	5924816	0.491964	5.27323	2.20016	1	0	-1	1	0	1	0	6	un	un	un
Cdc42ep3	chr17	79754431	79733364	79754431	3.79502	2.90649	5.02591	0	1	1	1	1	0	1	11	nu	du	xx
Cdc42ep4	chr11	113612474	113588163	113612474	3.55653	2.89962	5.93632	-1	1	1	1	1	0	1	10	du	nu	xx
Cdc42ep5	chr7	4116301	4102861	4116301	1.93458	11.193	1.66577	1	0	-1	1	0	1	0	5	un	un	un
Cdc42se1	chr3	95032701	95032701	95040331	5.72796	7.10865	5.23243	1	0	-1	1	1	1	1	5	un	un	un
Cdc42se2	chr11	54601205	54530916	54601205	3.43894	2.18815	1.69888	-1	-1	0	1	1	0	0	1	dd	dd	dd
Cdc45	chr16	18812065	18780539	18812065	4.72935	4.37726	6.43715	0	1	1	1	1	1	1	10	nu	nu	nu
Cdc5l	chr17	45570656	45528838	45570656	2.82311	2.46536	3.545	0	1	0	1	0	0	1	10	nu	nu	nu
Cdc6	chr11	98769202	98769202	98785256	1.82621	0.714056	3.58589	0	1	1	1	0	0	1	11	nu	du	xx
Cdc7	chr5	107393340	107393340	107413450	2.98187	1.04937	3.60423	0	1	1	1	0	0	1	11	nu	du	xx
Cdca2	chr14	68333667	68294410	68333667	3.60899	3.25781	5.29685	0	1	1	1	1	1	1	10	nu	nu	nu
Cdca3	chr6	124780193	124780193	124783719	5.42538	5.30174	8.73489	0	1	1	1	1	1	1	10	nu	nu	nu
Cdca4	chr12	114067600	114058445	114067600	3.58037	3.29095	5.25342	0	1	1	1	1	1	1	10	nu	nu	nu
Cdca5	chr19	6085096	6085096	6091773	3.34195	1.97689	5.08774	-1	1	1	1	1	0	1	11	du	du	du
Cdca7	chr2	72314275	72314275	72324947	6.00865	3.79113	3.93051	-1	-1	0	1	1	1	1	1	dd	dd	dd
Cdca7l	chr12	119082333	119082333	119117179	4.72416	2.91766	1.69076	-1	-1	0	1	1	0	0	2	dd	dd	dd
Cdca8	chr4	124614161	124595708	124614161	5.22023	6.36168	8.00577	1	1	1	1	1	1	1	9	uu	nu	xx
Cdipt	chr7	134119901	134119901	134124015	6.01737	7.45969	7.40374	1	1	0	1	1	1	1	7	uu	uu	uu
Cdk1	chr10	68815660	68799382	68815660	3.18311	3.15175	5.06519	0	1	1	1	1	1	1	10	nu	nu	nu
Cdk10	chr8	125748740	125748740	125756156	4.77127	4.81323	4.269	-1	0	0	1	1	1	1	3	dn	nd	xx
Cdk11b	chr4	154998977	154998977	155024041	5.63266	4.8027	6.35408	0	1	1	1	1	1	1	11	nu	du	xx
Cdk12	chr11	98064618	98064618	98114854	3.26774	2.65916	4.24729	-1	1	1	1	1	0	1	11	du	du	du
Cdk13	chr13	17896931	17807795	17896931	3.76572	4.07313	2.95115	-1	-1	0	1	1	1	0	4	dd	ud	xx
Cdk16	chrX	20265618	20265618	20277003	4.96163	7.14744	7.93811	1	1	1	1	1	1	1	8	uu	uu	uu
Cdk17	chr10	92623620	92623620	92704087	3.04872	2.12232	3.23598	-1	0	1	1	1	0	1	11	dn	du	xx
Cdk19	chr10	40069113	40069113	40203624	3.67482	3.08041	2.80509	-1	-1	0	1	1	1	0	1	dd	dd	dd
Cdk2	chr10	128142107	128134994	128142107	4.61079	3.1469	5.43171	-1	1	1	1	1	1	1	11	du	du	du
Cdk2ap1	chr5	124804637	124795447	124804637	2.72778	3.94634	3.81558	1	1	0	1	0	1	1	7	uu	uu	uu
Cdk2ap2	chr19	4097350	4097350	4099017	6.45024	7.74126	7.13881	1	1	0	1	1	1	1	6	uu	un	xx
Cdk4	chr10	126500658	126500658	126504338	9.06218	8.39183	8.97759	0	0	1	1	1	1	1	0	nn	nn	nn
Cdk5	chr5	23929348	23924059	23929348	3.8482	4.2176	3.44169	0	0	-1	1	1	1	1	0	nn	nn	nn
Cdk5rap2	chr4	70071401	69884057	70071401	2.13734	1.49002	3.61832	0	1	1	1	0	0	1	10	nu	nu	nu
Cdk5rap3	chr11	96777795	96769099	96777795	5.75865	5.30387	5.93842	0	0	0	1	1	1	1	0	nn	nn	nn
Cdk6	chr5	3344311	3344311	3522225	4.93998	1.87341	0.349721	-1	-1	0	1	1	0	0	1	dd	dd	dd
Cdk8	chr5	147043250	147043250	147114450	3.86622	4.32513	6.8977	1	1	1	1	1	1	1	9	uu	nu	xx
Cdk9	chr2	32568304	32561301	32568304	5.83432	7.55032	5.63943	0	0	-1	1	1	1	1	0	nn	nn	nn
Cdkn1a	chr17	29230716	29230716	29237667	5.31574	7.75677	5.48939	1	0	-1	1	1	1	1	5	un	un	un
Cdkn1b	chr6	134870418	134870418	134875543	5.23857	4.98917	6.79206	0	1	1	1	1	1	1	10	nu	nu	nu
Cdkn2a	chr4	88940523	88920376	88940523	0.186675	8.02755	0.335033	0	0	0	1	0	1	0	0	nn	nn	nn
Cdkn2aip	chr8	48799285	48794697	48799285	3.41025	2.04859	3.87586	-1	0	1	1	1	0	1	11	dn	du	xx
Cdkn2aipnl	chr11	51781132	51781132	51790838	4.42384	4.67652	4.71683	0	0	0	1	1	1	1	0	nn	nn	nn
Cdkn2b	chr4	88956941	88952197	88956941	0.207227	5.07539	0.137504	0	0	-1	1	0	1	0	0	nn	nn	nn
Cdkn2c	chr4	109337977	109333480	109337977	2.30903	0.613263	5.10283	0	1	1	1	0	0	1	11	nu	du	xx
Cdkn2d	chr9	21095653	21092907	21095653	1.64601	4.05189	4.77298	1	1	1	1	0	1	1	8	uu	uu	uu
Cdkn3	chr14	47380215	47380215	47391200	1.84235	1.44291	5.52383	0	1	1	1	0	0	1	10	nu	nu	nu
Cdr2	chr7	128125826	128100549	128125826	2.19221	3.02784	9.745	1	1	1	1	0	1	1	9	uu	nu	xx
Cds2	chr2	132088992	132088992	132137777	2.50034	4.99454	3.58937	1	1	-1	1	0	1	1	6	uu	un	xx
Cdt1	chr8	125091914	125091914	125097030	7.53374	6.67262	9.68766	-1	1	1	1	1	1	1	10	du	nu	xx
Cdv3	chr9	103268110	103255431	103268110	5.28232	5.44674	4.8196	0	0	0	1	1	1	1	0	nn	nn	nn
Cdyl	chr13	35833270	35833270	35965933	2.73455	2.68341	4.49683	0	1	1	1	0	0	1	10	nu	nu	nu
Cebpa	chr7	35904311	35904311	35906951	6.74213	5.83351	1.88274	-1	-1	-1	1	1	1	0	3	dd	nd	xx
Cebpb	chr2	167514414	167514414	167515918	6.23347	9.32948	5.38918	1	-1	-1	1	1	1	1	5	ud	un	xx
Cebpd	chr16	15887378	15887378	15889638	5.62332	5.25623	2.68857	-1	-1	-1	1	1	1	0	3	dd	nd	xx
Cebpe	chr14	55331011	55329199	55331011	6.07181	2.79346	1.57407	-1	-1	0	1	1	0	0	1	dd	dd	dd
Cebpg	chr7	35841585	35831440	35841585	2.98401	3.04956	3.52616	0	1	0	1	0	1	1	9	nu	nu	nu
Cebpz	chr17	79336410	79318342	79336410	4.05692	2.15051	3.0114	-1	-1	0	1	1	0	1	12	dd	dn	xx
Cecr2	chr6	120616438	120616438	120721209	0.847401	0.199106	3.76666	0	1	1	1	0	0	1	10	nu	nu	nu
Cecr5	chr6	120481317	120459511	120481317	2.35165	2.72161	3.47826	0	1	0	1	0	0	1	9	nu	nu	nu
Cela1	chr15	100518351	100504852	100518351	2.12285	4.09116	1.39098	1	0	-1	1	0	1	0	5	un	un	un
Celf1	chr2	90780553	90780553	90859654	4.12479	4.09402	6.51041	0	1	1	1	1	1	1	10	nu	nu	nu
Celf2	chr2	7002348	6460743	7002348	2.89301	3.00988	0.211594	1	0	0	1	0	1	0	3	un	nd	xx
Cenpa	chr5	30969274	30969274	30977199	5.84477	6.64933	8.32657	0	1	1	1	1	1	1	9	nu	nu	nu
Cenpb	chr2	131005748	131003024	131005748	6.73632	8.85975	9.08115	1	1	1	1	1	1	1	8	uu	uu	uu
Cenpc1	chr5	86494608	86441049	86494608	2.31195	1.53349	3.18947	0	1	1	1	0	0	1	11	nu	du	xx
Cenpe	chr3	134875526	134875526	134936504	2.14471	2.24599	4.12449	0	1	1	1	0	0	1	10	nu	nu	nu
Cenpf	chr1	191511965	191464492	191511965	1.88294	2.13604	5.73369	0	1	1	1	0	0	1	10	nu	nu	nu
Cenph	chr13	101545854	101529640	101545854	4.69462	3.23124	6.43619	0	1	1	1	1	1	1	11	nu	du	xx
Cenpk	chr13	105019467	105019467	105039697	3.10025	0.137504	3.62993	-1	0	1	1	1	0	1	11	dn	du	xx
Cenpl	chr1	163001022	163001022	163016474	4.32645	2.92148	6.7781	-1	1	1	1	1	0	1	11	du	du	du
Cenpm	chr15	82075177	82064205	82075177	5.46489	3.86922	7.55431	-1	1	1	1	1	1	1	11	du	du	du
Cenpn	chr8	119445639	119445639	119465403	2.17697	1.31834	4.65513	0	1	1	1	0	0	1	10	nu	nu	nu
Cenpp	chr13	49748100	49559427	49748100	3.27169	1.91557	4.98748	-1	1	1	1	1	0	1	11	du	du	du
Cenpq	chr17	41071500	41060003	41071500	2.70586	1.81267	3.9146	0	1	1	1	0	0	1	11	nu	du	xx
Cenpt	chr8	108375908	108368577	108375908	3.47227	4.62394	5.89599	1	1	1	1	1	1	1	9	uu	nu	xx
Cenpv	chr11	62352763	62338445	62352763	3.86024	2.88326	4.07274	-1	0	1	1	1	0	1	11	dn	du	xx
Cenpw	chr10	29920346	29915814	29920346	6.04297	6.82293	8.144	1	1	1	1	1	1	1	9	uu	nu	xx
Cep110	chr2	34965011	34965011	35034342	4.19884	2.62669	3.31243	-1	-1	1	1	1	0	1	12	dd	dn	xx
Cep135	chr5	77020738	77020738	77075491	1.84412	1.98836	3.34705	0	1	1	1	0	0	1	9	nu	nu	nu
Cep164	chr9	45636721	45575028	45636721	3.54755	1.37006	3.34133	-1	0	1	1	1	0	1	12	dn	dn	dn
Cep250	chr2	155782293	155782293	155824636	4.3638	3.72606	5.13475	0	1	1	1	1	1	1	11	nu	du	xx
Cep57	chr9	13631551	13612231	13631551	3.46451	2.19402	4.81574	-1	1	1	1	1	0	1	11	du	du	du
Cep68	chr11	20149427	20127039	20149427	3.46766	3.10547	1.36394	-1	-1	-1	1	1	1	0	3	dd	nd	xx
Cep76	chr18	67800990	67777050	67800990	2.58013	2.23046	6.04431	0	1	1	1	0	0	1	10	nu	nu	nu
Cercam	chr2	29725013	29725013	29738360	4.24626	7.70372	8.04939	1	1	1	1	1	1	1	8	uu	uu	uu
Cerk	chr15	86016571	85969530	86016571	4.36752	6.52206	0.734537	1	-1	-1	1	1	1	0	4	ud	ud	ud
Ces2g	chr8	107485617	107485617	107493437	3.29896	0.33969	4.58439	-1	1	1	1	1	0	1	11	du	du	du
Cetn2	chrX	70163683	70158903	70163683	3.01378	2.81713	2.72823	0	0	0	1	1	0	0	0	nn	nn	nn
Cetn3	chr13	81922290	81922290	81936156	4.10055	2.34143	3.93365	-1	0	1	1	1	0	1	12	dn	dn	dn
Cfdp1	chr8	114378210	114292372	114378210	5.10581	4.50601	5.53786	0	0	0	1	1	1	1	0	nn	nn	nn
Cfl1	chr19	5490454	5490454	5494031	10.3881	13.2265	11.4803	1	1	0	1	1	1	1	6	uu	un	xx
Cfp	chrX	20508650	20502660	20508650	6.41439	6.74502	4.69288	1	-1	-1	1	1	1	1	3	ud	nd	xx
Cggbp1	chr16	64851910	64851910	64859317	5.87719	5.19316	5.24637	-1	0	0	1	1	1	1	1	dn	dd	xx
Cgrrf1	chr14	47451918	47451918	47473865	3.15528	3.86993	4.33826	1	1	0	1	1	1	1	8	uu	uu	uu
Chac1	chr2	119176977	119176977	119180062	2.53572	6.02344	6.06594	1	1	0	1	0	1	1	7	uu	uu	uu
Chac2	chr11	30886365	30876708	30886365	1.30113	2.24397	7.44536	0	1	1	1	0	0	1	9	nu	nu	nu
Chaf1a	chr17	56179838	56179838	56207449	5.35788	5.08525	6.74529	-1	1	1	1	1	1	1	10	du	nu	xx
Chaf1b	chr16	93884145	93884145	93906351	5.64329	5.22945	7.29645	-1	1	1	1	1	1	1	10	du	nu	xx
Chchd1	chr14	21522248	21522248	21523647	2.54558	3.50222	3.12217	1	0	0	1	0	1	1	7	un	uu	xx
Chchd10	chr10	75398317	75398317	75400479	6.50731	7.43711	10.0714	0	1	1	1	1	1	1	9	nu	nu	nu
Chchd2	chr5	130363340	130357031	130363340	4.73552	7.82001	6.65592	1	1	0	1	1	1	1	7	uu	uu	uu
Chchd3	chr6	33010152	32742226	33010152	5.09636	5.7937	6.5431	1	1	0	1	1	1	1	9	uu	nu	xx
Chchd4	chr6	91423417	91414269	91423417	4.48293	3.96132	3.27349	0	-1	-1	1	1	1	1	2	nd	dd	xx
Chchd5	chr2	128955435	128955435	128959847	3.37642	3.90529	3.38778	1	0	0	1	1	1	1	5	un	un	un
Chchd6	chr6	89545646	89333139	89545646	4.5851	5.56602	4.48626	1	0	-1	1	1	1	1	5	un	un	un
Chchd7	chr4	3866034	3866034	3870672	3.43352	4.13308	5.39895	1	1	0	1	1	1	1	9	uu	nu	xx
Chchd8	chr7	107685613	107685613	107688326	2.58804	3.9426	3.65426	1	1	0	1	0	1	1	7	uu	uu	uu
Chd1	chr17	15841930	15841930	15909576	3.86321	3.37957	2.69971	-1	-1	0	1	1	1	0	2	dd	dd	dd
Chd1l	chr3	97414113	97364670	97414113	3.45362	2.09204	3.33639	-1	0	1	1	1	0	1	12	dn	dn	dn
Chd2	chr7	80686632	80571537	80686632	3.19737	2.43933	3.6478	0	0	1	1	1	0	1	0	nn	nn	nn
Chd3	chr11	69182893	69157852	69182893	4.35916	1.90337	1.70427	-1	-1	0	1	1	0	0	1	dd	dd	dd
Chd4	chr6	125046180	125046180	125080519	6.5901	6.33265	6.36178	0	0	0	1	1	1	1	0	nn	nn	nn
Chd7	chr4	8618067	8618067	8793956	2.73707	3.22913	5.48775	0	1	1	1	0	1	1	9	nu	nu	nu
Chd8	chr14	52857247	52817825	52857247	3.17441	2.70888	2.89311	-1	0	0	1	1	0	0	12	dn	dn	dn
Chdh	chr14	30822185	30822185	30853652	3.89852	0.242341	0.201775	-1	0	0	1	1	0	0	1	dn	dd	xx
Chek2	chr5	111269035	111269035	111303152	1.55535	2.03949	3.90084	0	1	1	1	0	0	1	9	nu	nu	nu
Cherp	chr8	74999132	74984381	74999132	7.01148	7.20504	7.153	-1	0	1	1	1	1	1	7	dn	uu	xx
Chfr	chr5	110564858	110564858	110600991	3.44585	3.5252	3.56139	0	0	0	1	1	1	1	0	nn	nn	nn
Chga	chr12	103793178	103793178	103803237	0.278738	0.303135	6.34947	0	1	1	1	0	0	1	10	nu	nu	nu
Chi3l3	chr3	105970482	105950471	105970482	4.16032	0.816606	0.137504	-1	-1	0	1	1	0	0	1	dd	dd	dd
Chic2	chr5	75440651	75402448	75440651	4.35358	5.13609	5.125	0	1	0	1	1	1	1	7	nu	uu	xx
Chid1	chr7	148725756	148679034	148725756	3.82603	5.30722	4.27637	1	0	-1	1	1	1	1	6	un	un	un
Chka	chr19	3851772	3851772	3894367	3.769	3.92285	2.80033	-1	-1	0	1	1	1	0	3	dd	nd	xx
Chkb	chr15	89260358	89256779	89260358	5.22678	4.66007	5.95719	-1	1	1	1	1	1	1	11	du	du	du
Chmp1a	chr8	125736688	125728160	125736688	4.27463	5.1229	5.20828	1	1	0	1	1	1	1	8	uu	uu	uu
Chmp1b	chr18	67365012	67365012	67367541	5.17263	4.10382	5.09571	-1	0	0	1	1	1	1	12	dn	dn	dn
Chmp2a	chr7	13620126	13617354	13620126	6.98181	8.73899	9.22892	1	1	1	1	1	1	1	8	uu	uu	uu
Chmp2b	chr16	65562942	65539377	65562942	4.51317	5.16652	2.32892	0	-1	-1	1	1	1	0	3	nd	nd	nd
Chmp3	chr6	71493847	71493847	71531568	3.66892	3.88083	4.92375	0	1	1	1	1	1	1	9	nu	nu	nu
Chmp4b	chr2	154482761	154482761	154520519	6.55671	7.14817	7.607	1	1	0	1	1	1	1	8	uu	uu	uu
Chmp5	chr4	40895585	40895585	40912335	2.91828	3.64031	4.05899	1	1	0	1	0	1	1	8	uu	uu	uu
Chmp6	chr11	119775123	119775123	119780866	5.25629	6.09836	5.02671	1	0	-1	1	1	1	1	5	un	un	un
Chmp7	chr14	70132377	70116785	70132377	3.50039	3.96545	3.34275	0	0	0	1	1	1	1	0	nn	nn	nn
Chordc1	chr9	18096710	18096710	18118444	3.5382	3.345	3.7025	0	0	0	1	1	1	1	0	nn	nn	nn
Chpf	chr1	75476046	75471143	75476046	2.7249	4.16198	1.85591	0	0	-1	1	0	1	0	0	nn	nn	nn
Chpf2	chr5	24092567	24092567	24098304	4.35105	5.8771	3.87226	1	0	-1	1	1	1	1	5	un	un	un
Chpt1	chr10	87966715	87935557	87966715	3.55992	2.62228	1.97141	-1	-1	0	1	1	0	0	2	dd	dd	dd
Chrac1	chr15	72920841	72920841	72924505	4.83912	5.01505	5.2202	0	0	0	1	1	1	1	0	nn	nn	nn
Chst11	chr10	82448241	82448241	82658636	3.56602	4.29098	3.44354	0	0	0	1	1	1	1	0	nn	nn	nn
Chst12	chr5	140981562	140981562	141001192	6.41819	8.05275	2.3626	1	-1	-1	1	1	1	0	4	ud	ud	ud
Chsy1	chr7	73254400	73254400	73318684	3.19869	4.07974	4.18748	1	1	0	1	1	1	1	8	uu	uu	uu
Chtf18	chr17	25864360	25855974	25864360	4.22668	3.20286	6.27119	-1	1	1	1	1	1	1	10	du	nu	xx
Chtf8	chr8	109417493	109407762	109417493	5.66067	5.70777	5.20927	-1	0	0	1	1	1	1	3	dn	nd	xx
Chuk	chr19	44181967	44147823	44181967	4.12279	3.21932	3.22851	-1	-1	0	1	1	1	1	1	dd	dd	dd
Churc1	chr12	77866559	77866559	77884165	3.2366	3.0373	4.24975	0	1	0	1	1	1	1	10	nu	nu	nu
Ciao1	chr2	127073552	127066673	127073552	2.40019	2.71153	3.72295	0	1	1	1	0	0	1	9	nu	nu	nu
Ciapin1	chr8	97362240	97343718	97362240	4.42279	6.01194	6.29244	1	1	1	1	1	1	1	8	uu	uu	uu
Cib1	chr7	87377502	87372045	87377502	4.5751	5.99623	6.30213	1	1	1	1	1	1	1	8	uu	uu	uu
Cic	chr7	26067197	26067197	26079167	6.73848	8.94707	7.81256	0	1	1	1	1	1	1	6	nu	un	xx
Cinp	chr12	112127355	112110819	112127355	2.01533	3.36442	3.20102	1	1	0	1	0	1	1	7	uu	uu	uu
Cir1	chr2	73150649	73121928	73150649	2.8165	2.97249	5.88669	0	1	1	1	0	0	1	10	nu	nu	nu
Cirbp	chr10	79630585	79630585	79634398	5.09494	5.47111	5.14577	0	0	0	1	1	1	1	0	nn	nn	nn
Cirh1a	chr8	109417539	109417539	109446994	3.59452	2.4678	2.5488	-1	-1	0	1	1	0	0	1	dd	dd	dd
Cisd1	chr10	70807597	70793241	70807597	4.02693	5.83343	6.10982	1	1	1	1	1	1	1	8	uu	uu	uu
Cisd2	chr3	135086397	135069375	135086397	5.15958	5.72455	6.26737	1	1	0	1	1	1	1	8	uu	uu	uu
Cish	chr9	107199019	107199019	107204292	3.87277	6.02412	5.13514	1	1	0	1	1	1	1	7	uu	uu	uu
Cit	chr5	116295664	116295664	116456350	3.00916	1.67339	5.76417	-1	1	1	1	1	0	1	10	du	nu	xx
Cited2	chr10	17443033	17443033	17445480	7.37136	9.44185	5.0322	1	-1	-1	1	1	1	1	4	ud	ud	ud
Cited4	chr4	120339167	120339167	120340425	4.9776	7.4553	10.7069	1	1	1	1	1	1	1	9	uu	nu	xx
Ciz1	chr2	32218717	32218717	32233833	6.22182	5.79556	6.41583	-1	0	1	1	1	1	1	11	dn	du	xx
Ckap2	chr8	23296291	23278623	23296291	3.69198	2.0547	4.84108	-1	1	1	1	1	0	1	11	du	du	du
Ckap2l	chr2	129122948	129093945	129122948	4.75899	5.38528	6.02161	1	1	0	1	1	1	1	9	uu	nu	xx
Ckap4	chr10	83996633	83989049	83996633	4.92302	0.909515	0.975367	-1	-1	0	1	1	0	0	1	dd	dd	dd
Ckap5	chr2	91386478	91386478	91460822	2.12646	2.07734	3.74536	0	1	1	1	0	0	1	10	nu	nu	nu
Ckb	chr12	112910549	112907565	112910549	3.31073	6.2264	2.37533	1	-1	-1	1	1	1	0	5	ud	un	xx
Cklf	chr8	106774802	106774802	106787343	3.4363	2.51904	0.790672	0	0	0	1	1	0	0	0	nn	nn	nn
Cks1b	chr3	89222213	89219393	89222213	5.82459	6.01309	6.92619	1	1	1	1	1	1	1	9	uu	nu	xx
Cks2	chr13	51740600	51740600	51746031	7.13683	6.26521	8.2547	0	1	1	1	1	1	1	11	nu	du	xx
Clasp1	chr1	120285634	120285634	120506039	2.71131	2.27697	3.01211	0	0	1	1	0	0	1	0	nn	nn	nn
Clasrp	chr7	20189817	20166391	20189817	6.12412	7.88642	6.42104	0	0	0	1	1	1	1	0	nn	nn	nn
Clcc1	chr3	108456907	108456907	108480929	2.88347	2.91252	3.22173	0	0	0	1	0	0	1	0	nn	nn	nn
Clcn2	chr16	20716709	20703038	20716709	1.95251	0.830629	4.23514	0	1	1	1	0	0	1	10	nu	nu	nu
Clcn3	chr8	63462108	63389185	63462108	2.65859	2.81509	5.80425	0	1	1	1	0	0	1	10	nu	nu	nu
Clcn7	chr17	25270338	25270338	25299044	4.08432	4.93152	4.93566	0	1	1	1	1	1	1	7	nu	uu	xx
Cldn13	chr5	135391400	135390119	135391400	1.56594	0.137504	7.23983	0	1	1	1	0	0	1	10	nu	nu	nu
Cldn15	chr5	137443738	137443738	137451715	3.55728	1.48406	0.480736	-1	-1	0	1	1	0	0	1	dd	dd	dd
Clec12a	chr6	129300261	129300261	129315321	5.5928	1.78899	0.137504	-1	-1	0	1	1	0	0	1	dd	dd	dd
Clec16a	chr16	10545431	10545431	10744971	2.6358	3.84116	3.82616	1	1	1	1	0	1	1	7	uu	uu	uu
Clec1b	chr6	129347314	129347314	129355431	0.362527	5.06061	0.137504	0	0	-1	1	0	1	0	0	nn	nn	nn
Clec4a1	chr6	122871865	122871865	122884637	0.315489	3.28415	1.00961	0	0	-1	1	0	1	0	0	nn	nn	nn
Clec4d	chr6	123212124	123212124	123225286	0.977048	3.17224	0.137504	1	0	-1	1	0	1	0	5	un	un	un
Clec5a	chr6	40535804	40524896	40535804	3.38612	0.312293	0.235769	-1	0	0	1	1	0	0	1	dn	dd	xx
Clic1	chr17	35187187	35187187	35195664	6.52585	9.02857	6.4501	1	0	-1	1	1	1	1	5	un	un	un
Clic4	chr4	134828675	134769884	134828675	3.9263	6.05381	6.17621	1	1	0	1	1	1	1	7	uu	uu	uu
Clint1	chr11	45665465	45665465	45724127	5.66565	6.5899	5.22624	1	0	-1	1	1	1	1	5	un	un	un
Clip1	chr5	124134300	124029078	124134300	3.8921	1.72024	2.88991	-1	-1	0	1	1	0	0	12	dd	dn	xx
Clip2	chr5	135028304	134965255	135028304	4.0987	6.46966	1.54804	1	-1	-1	1	1	1	0	4	ud	ud	ud
Clk1	chr1	58480932	58468831	58480932	3.90362	1.1833	4.78636	-1	1	1	1	1	0	1	11	du	du	du
Clk2	chr3	88968726	88968726	88981009	4.73995	3.45377	4.5493	-1	0	1	1	1	1	1	12	dn	dn	dn
Clk3	chr9	57613667	57598517	57613667	5.18899	6.42115	8.61047	1	1	1	1	1	1	1	9	uu	nu	xx
Clk4	chr11	51076672	51076672	51095266	3.18987	1.5624	3.2704	-1	0	1	1	1	0	1	12	dn	dn	dn
Cln3	chr7	133726750	133714913	133726750	2.99251	3.14268	0.989504	0	0	-1	1	0	1	0	0	nn	nn	nn
Cln5	chr14	103469432	103469432	103476847	2.97137	2.59819	3.49474	0	0	1	1	0	0	1	0	nn	nn	nn
Cln6	chr9	62686593	62686593	62699809	4.88189	5.48978	5.44794	1	1	0	1	1	1	1	7	uu	uu	uu
Cln8	chr8	14888535	14888535	14901719	3.13668	2.47892	6.54807	0	1	1	1	1	0	1	10	nu	nu	nu
Clns1a	chr7	104845166	104845166	104869303	4.55205	4.03695	3.5064	-1	-1	0	1	1	1	1	2	dd	dd	dd
Clpb	chr7	108812281	108812281	108938682	3.43868	3.54429	4.02542	0	1	1	1	1	1	1	9	nu	nu	nu
Clpp	chr17	57129686	57129686	57135794	6.46842	7.69528	7.02797	1	1	0	1	1	1	1	6	uu	un	xx
Clptm1	chr7	20250379	20216928	20250379	5.75462	8.25811	7.64728	1	1	1	1	1	1	1	7	uu	uu	uu
Clptm1l	chr13	73741449	73741449	73758087	4.09463	4.71912	4.57599	0	1	0	1	1	1	1	7	nu	uu	xx
Clpx	chr9	65142101	65142101	65178465	3.40346	3.06613	4.25128	0	1	1	1	1	1	1	10	nu	nu	nu
Clspn	chr4	126234223	126234223	126271147	2.40845	1.17576	3.96107	0	1	1	1	0	0	1	11	nu	du	xx
Clstn1	chr4	148960746	148960746	149022008	3.79028	4.16057	1.00056	0	-1	-1	1	1	1	0	3	nd	nd	nd
Clstn3	chr6	124414802	124380773	124414802	3.15839	4.82014	1.54071	1	-1	-1	1	1	1	0	4	ud	ud	ud
Clta	chr4	44025514	44025514	44045718	7.33764	7.90242	8.04181	1	1	0	1	1	1	1	8	uu	uu	uu
Cltb	chr13	54712633	54694299	54712633	4.45088	6.70371	8.57668	1	1	1	1	1	1	1	8	uu	uu	uu
Cltc	chr11	86570994	86508154	86570994	5.38242	4.46877	5.86187	-1	1	1	1	1	1	1	11	du	du	du
Clu	chr14	66587319	66587319	66600382	1.66563	10.934	1.61758	1	0	-1	1	0	1	0	5	un	un	un
Cluap1	chr16	3909008	3909008	3941147	3.81196	2.63534	3.06868	-1	0	0	1	1	0	1	12	dn	dn	dn
Clybl	chr14	122580915	122580915	122801456	3.64474	2.93134	4.28901	0	1	1	1	1	0	1	11	nu	du	xx
Cmas	chr6	142705205	142705205	142724234	4.80073	7.56065	8.84773	1	1	1	1	1	1	1	8	uu	uu	uu
Cmc1	chr9	118059314	117973644	118059314	3.26752	4.16651	2.82536	1	0	-1	1	1	1	0	5	un	un	un
Cmpk1	chr4	114659833	114633217	114659833	6.07259	6.05488	6.1049	0	0	0	1	1	1	1	0	nn	nn	nn
Cmtm3	chr8	106864493	106864493	106871572	4.26782	5.23429	1.5714	1	-1	-1	1	1	1	0	4	ud	ud	ud
Cmtm6	chr9	114640320	114640320	114658461	3.7989	4.48092	1.36754	1	-1	-1	1	1	1	0	3	ud	nd	xx
Cmtm7	chr9	114691111	114665953	114691111	8.7106	7.42538	3.30283	-1	-1	-1	1	1	1	1	2	dd	dd	dd
Cnbp	chr6	87801100	87792608	87801100	6.25363	6.00197	6.31799	0	0	0	1	1	1	1	0	nn	nn	nn
Cndp2	chr18	84855025	84836860	84855025	4.47967	5.20122	3.46675	1	-1	-1	1	1	1	1	4	ud	ud	ud
Cnih	chr14	47408032	47395241	47408032	6.05933	6.21636	5.82458	0	0	0	1	1	1	1	0	nn	nn	nn
Cnih2	chr19	5098418	5092870	5098418	1.96526	3.88705	1.27724	0	0	0	1	0	1	0	0	nn	nn	nn
Cnih4	chr1	183081061	183081061	183099125	2.82286	3.40192	3.64406	1	1	0	1	0	1	1	8	uu	uu	uu
Cnksr3	chr10	3134303	3134303	3227479	3.51876	4.11848	3.51692	0	0	0	1	1	1	1	0	nn	nn	nn
Cnn2	chr10	79451344	79451344	79458145	7.45259	10.3616	3.47473	1	-1	-1	1	1	1	1	4	ud	ud	ud
Cnn3	chr3	121129458	121129458	121161123	4.26138	3.13237	3.24884	-1	-1	0	1	1	1	1	1	dd	dd	dd
Cnnm2	chr19	46836098	46836098	46953070	3.14163	1.03754	4.63119	-1	1	1	1	1	0	1	11	du	du	du
Cnnm4	chr1	36528441	36528441	36565621	2.56579	3.61874	2.10247	1	0	-1	1	0	1	0	5	un	un	un
Cno	chr5	37139918	37138612	37139918	4.41936	5.96554	5.50141	1	1	0	1	1	1	1	7	uu	uu	uu
Cnot1	chr8	98331362	98243350	98331362	3.54698	1.69176	2.20479	-1	-1	0	1	1	0	0	1	dd	dd	dd
Cnot10	chr9	114549318	114494991	114549318	4.43137	3.35019	4.58012	0	0	1	1	1	1	1	0	nn	nn	nn
Cnot2	chr10	116018567	115922216	116018567	3.24034	2.89093	4.53179	0	1	1	1	1	0	1	10	nu	nu	nu
Cnot3	chr7	3596870	3596870	3612711	6.50489	8.08331	7.49889	1	1	0	1	1	1	1	7	uu	uu	uu
Cnot4	chr6	35083737	34972064	35083737	2.26535	3.04545	3.31284	0	1	1	1	0	1	1	8	nu	uu	xx
Cnot6	chr11	49526212	49488211	49526212	4.4591	2.68851	4.1525	-1	0	1	1	1	0	1	12	dn	dn	dn
Cnp	chr11	100436252	100436252	100443053	4.35535	4.55265	1.36298	0	-1	-1	1	1	1	0	3	nd	nd	nd
Cnpy2	chr10	127759514	127759514	127764243	5.409	5.60502	4.51344	1	-1	-1	1	1	1	1	3	ud	nd	xx
Cnpy3	chr17	46889161	46872661	46889161	7.16343	7.6901	5.14575	1	-1	-1	1	1	1	1	3	ud	nd	xx
Cnr2	chr4	135451318	135451318	135476125	2.41264	3.14724	0.501155	1	0	-1	1	0	1	0	4	un	ud	xx
Cnst	chr1	181476659	181476659	181557604	2.91152	3.35097	4.078	0	1	1	1	0	1	1	9	nu	nu	nu
Cntfr	chr4	41642477	41604528	41642477	0.155605	3.27391	0.184228	0	0	0	1	0	1	0	0	nn	nn	nn
Cntrob	chr11	69137375	69112997	69137375	3.92584	2.4331	5.30386	-1	1	1	1	1	0	1	11	du	du	du
Coasy	chr11	100943938	100943938	100947933	3.92934	4.29724	2.9708	0	-1	-1	1	1	1	0	4	nd	ud	xx
Cobra1	chr2	25067009	25055231	25067009	4.39192	4.7019	4.11517	0	0	0	1	1	1	1	0	nn	nn	nn
Cog1	chr11	113510842	113510842	113523715	4.08538	5.38859	4.83507	0	0	0	1	1	1	1	0	nn	nn	nn
Cog2	chr8	127044666	127044666	127075907	3.59093	4.33277	3.81751	1	0	0	1	1	1	1	6	un	un	un
Cog3	chr14	76154300	76102157	76154300	3.02216	1.39558	2.466	-1	0	0	1	1	0	0	12	dn	dn	dn
Cog4	chr8	113370923	113370923	113406134	2.22978	2.26544	3.16666	0	1	1	1	0	0	1	10	nu	nu	nu
Cog6	chr3	52821145	52786044	52821145	3.19298	3.01782	2.38146	0	0	0	1	1	1	0	0	nn	nn	nn
Cog8	chr8	109580637	109572608	109580637	3.97064	4.87931	4.67073	1	1	0	1	1	1	1	7	uu	uu	uu
Coil	chr11	88835248	88835248	88852927	3.2764	2.3798	1.95331	-1	-1	0	1	1	0	0	1	dd	dd	dd
Col11a2	chr17	34176381	34176381	34203187	2.72236	3.71218	1.55889	1	0	-1	1	0	1	0	4	un	ud	xx
Col18a1	chr10	76576450	76514923	76576450	0.936649	9.71302	2.18718	1	0	-1	1	0	1	0	6	un	un	un
Col20a1	chr2	180721239	180721239	180752245	0.605004	3.36093	1.01545	1	0	-1	1	0	1	0	6	un	un	un
Col4a3bp	chr13	97312689	97312689	97410122	3.08657	3.14646	3.26919	0	0	1	1	1	1	1	0	nn	nn	nn
Col5a1	chr2	27741944	27741944	27895030	1.67916	0.336462	3.74479	0	1	1	1	0	0	1	11	nu	du	xx
Colec11	chr12	29308155	29279037	29308155	0.264595	4.75369	0.525114	0	0	-1	1	0	1	0	0	nn	nn	nn
Commd1	chr11	22882284	22799727	22882284	4.98706	5.688	6.19865	0	1	1	1	1	1	1	8	nu	uu	xx
Commd2	chr3	57455606	57448270	57455606	3.82717	4.77557	3.68774	1	0	-1	1	1	1	1	5	un	un	un
Commd3	chr2	18594088	18594088	18597843	6.79286	7.46316	6.22116	1	0	-1	1	1	1	1	4	un	ud	xx
Commd4	chr9	57006106	57002847	57006106	3.5528	4.19628	4.15498	1	0	0	1	1	1	1	7	un	uu	xx
Commd5	chr15	76730370	76730370	76731727	2.65342	6.01157	4.1662	1	1	0	1	0	1	1	6	uu	un	xx
Commd7	chr2	153458517	153442665	153458517	4.97797	4.99367	2.72667	0	-1	-1	1	1	1	0	3	nd	nd	nd
Commd9	chr2	101726418	101726418	101741796	4.31419	6.01019	4.60935	1	0	-1	1	1	1	1	6	un	un	un
Comt	chr16	18426809	18406974	18426809	4.22636	5.24568	7.00753	1	1	1	1	1	1	1	9	uu	nu	xx
Comtd1	chr14	22668132	22665082	22668132	3.48526	4.26132	2.45051	0	0	0	1	1	1	0	0	nn	nn	nn
Copa	chr1	174012659	174012659	174052463	5.07691	3.7124	3.08825	-1	-1	-1	1	1	1	1	1	dd	dd	dd
Copb1	chr7	121398194	121359072	121398194	4.55895	2.45973	2.44692	-1	-1	0	1	1	0	0	1	dd	dd	dd
Copb2	chr9	98464149	98464149	98488794	4.03541	3.51695	4.34365	0	0	0	1	1	1	1	0	nn	nn	nn
Cope	chr8	72826683	72826683	72836889	7.60432	8.52606	7.99706	1	0	0	1	1	1	1	6	un	un	un
Copg	chr6	87837933	87837933	87863588	3.74932	3.60381	3.64735	0	0	0	1	1	1	1	0	nn	nn	nn
Copg2	chr6	30846760	30698410	30846760	3.44971	1.70492	1.92697	-1	-1	0	1	1	0	0	1	dd	dd	dd
Cops2	chr2	125684754	125656039	125684754	4.03846	3.0955	4.40738	0	0	1	1	1	1	1	0	nn	nn	nn
Cops3	chr11	59653269	59631305	59653269	4.27551	4.65355	5.53711	1	1	0	1	1	1	1	9	uu	nu	xx
Cops4	chr5	100947327	100947327	100976821	3.77275	4.51252	4.66877	1	1	0	1	1	1	1	8	uu	uu	uu
Cops5	chr1	10027979	10014911	10027979	3.58723	3.49752	4.29743	0	1	0	1	1	1	1	10	nu	nu	nu
Cops6	chr5	138602329	138602329	138605212	6.56494	6.49024	7.48148	0	1	1	1	1	1	1	10	nu	nu	nu
Cops7a	chr6	124915547	124908428	124915547	4.26908	4.88743	4.23073	1	0	0	1	1	1	1	5	un	un	un
Cops7b	chr1	88483674	88483674	88503075	3.999	5.31321	4.6191	0	1	0	1	1	1	1	6	nu	un	xx
Cops8	chr1	92499999	92499999	92509916	3.48952	2.77807	3.72089	0	0	0	1	1	0	1	0	nn	nn	nn
Copz1	chr15	103103348	103103348	103130295	5.28574	6.48246	7.33299	1	1	1	1	1	1	1	8	uu	uu	uu
Coq10b	chr1	55109613	55109613	55129546	3.57707	3.43181	4.40037	0	1	0	1	1	1	1	10	nu	nu	nu
Coq2	chr5	101103275	101083744	101103275	4.1723	4.95093	3.78948	0	0	0	1	1	1	1	0	nn	nn	nn
Coq3	chr4	21806821	21806821	21839273	2.49079	3.13145	1.95993	1	0	-1	1	0	1	0	4	un	ud	xx
Coq4	chr2	29643782	29643782	29653263	4.90892	6.32176	4.86376	0	0	0	1	1	1	1	0	nn	nn	nn
Coq5	chr5	115729710	115729710	115746981	3.89211	4.11283	4.73344	0	1	0	1	1	1	1	9	nu	nu	nu
Coq6	chr12	85702917	85702917	85714746	3.2294	2.30092	3.61713	-1	0	1	1	1	0	1	11	dn	du	xx
Coq7	chr7	125676827	125668575	125676827	4.83453	4.22135	4.81638	0	0	0	1	1	1	1	0	nn	nn	nn
Coq9	chr8	97362316	97362316	97378795	4.68626	5.74036	5.68072	0	1	1	1	1	1	1	7	nu	uu	xx
Coro1a	chr7	133848268	133843287	133848268	9.04465	10.9178	4.64353	1	-1	-1	1	1	1	1	4	ud	ud	ud
Coro1b	chr19	4148662	4148662	4154035	6.4708	8.30348	6.05975	1	0	-1	1	1	1	1	5	un	un	un
Coro1c	chr5	114358715	114292447	114358715	4.88682	7.88988	4.87586	1	0	-1	1	1	1	1	5	un	un	un
Coro2a	chr4	46614801	46549808	46614801	4.03025	2.87354	0.438963	-1	-1	0	1	1	0	0	2	dd	dd	dd
Coro7	chr16	4679720	4626883	4679720	6.0731	4.58218	3.25246	-1	-1	-1	1	1	1	1	2	dd	dd	dd
Cort	chr4	148500850	148499299	148500850	1.38485	3.12796	4.9692	1	1	1	1	0	1	1	9	uu	nu	xx
Cotl1	chr8	122364479	122333113	122364479	8.30103	9.30528	5.28237	1	-1	-1	1	1	1	1	4	ud	ud	ud
Cox10	chr11	63892974	63776128	63892974	4.57245	5.46644	3.73129	0	-1	-1	1	1	1	1	4	nd	ud	xx
Cox11	chr11	90499497	90499497	90507291	3.10053	3.72296	5.11009	0	1	1	1	1	1	1	9	nu	nu	nu
Cox16	chr12	82586097	82571690	82586097	4.33508	3.12626	2.80936	-1	-1	0	1	1	1	0	1	dd	dd	dd
Cox17	chr16	38347084	38347084	38352849	8.70372	10.4538	11.7075	1	1	1	1	1	1	1	8	uu	uu	uu
Cox18	chr5	90653021	90643749	90653021	4.03693	6.69051	4.84306	1	1	0	1	1	1	1	6	uu	un	xx
Cox19	chr5	139821120	139813775	139821120	4.76392	6.31657	6.71965	1	1	1	1	1	1	1	8	uu	uu	uu
Cox4i1	chr8	123192189	123192189	123198109	7.50867	7.68445	9.25991	1	1	1	1	1	1	1	9	uu	nu	xx
Cox4nb	chr8	123192012	123177813	123192012	3.44486	3.76041	4.63259	0	1	1	1	1	1	1	9	nu	nu	nu
Cox5a	chr9	57369038	57369038	57380233	8.87103	10.4055	8.88507	1	0	-1	1	1	1	1	5	un	un	un
Cox5b	chr1	36748331	36748331	36750233	6.35203	7.02618	8.0087	1	1	0	1	1	1	1	9	uu	nu	xx
Cox6a1	chr5	115798964	115795662	115798964	9.77623	12.9003	12.6901	1	1	1	1	1	1	1	7	uu	uu	uu
Cox6a2	chr7	135349880	135348948	135349880	3.04073	2.06498	0.938919	0	0	0	1	1	0	0	0	nn	nn	nn
Cox6b1	chr7	31411170	31401992	31411170	6.11757	7.3938	8.36687	1	1	1	1	1	1	1	8	uu	uu	uu
Cox6b2	chr7	4704504	4703396	4704504	3.76093	4.62688	6.70305	1	1	1	1	1	1	1	9	uu	nu	xx
Cox6c	chr15	35868001	35861730	35868001	4.94615	4.95983	6.103	0	1	1	1	1	1	1	10	nu	nu	nu
Cox7a2	chr9	79607660	79603047	79607660	3.74893	5.09338	6.75993	1	1	1	1	1	1	1	9	uu	nu	xx
Cox7a2l	chr17	83913673	83901256	83913673	6.70163	7.24313	7.60845	1	1	0	1	1	1	1	8	uu	uu	uu
Cox7b	chrX	103211038	103211038	103217789	4.26992	5.10027	6.26741	1	1	1	1	1	1	1	9	uu	nu	xx
Cox7c	chr13	86186400	86184402	86186400	2.2972	2.31813	3.76032	0	1	1	1	0	0	1	10	nu	nu	nu
Cox8a	chr19	7292106	7289647	7292106	8.98291	10.9255	10.9816	1	1	0	1	1	1	1	7	uu	uu	uu
Cpa3	chr3	20142080	20115514	20142080	4.0971	3.79297	3.03389	0	0	-1	1	1	1	1	0	nn	nn	nn
Cpeb2	chr5	43624701	43624701	43680963	3.22741	4.91297	0.295935	0	-1	-1	1	1	1	0	4	nd	ud	xx
Cpeb3	chr19	37281783	37095780	37281783	0.733609	0.283177	4.31249	0	1	1	1	0	0	1	10	nu	nu	nu
Cpeb4	chr11	31772210	31772210	31831577	2.52601	3.21163	6.00556	1	1	1	1	0	1	1	9	uu	nu	xx
Cplx2	chr13	54472712	54472712	54485278	2.79705	3.95656	0.528718	1	0	-1	1	0	1	0	4	un	ud	xx
Cpne1	chr2	155937701	155897576	155937701	3.25297	3.68995	3.1041	0	0	0	1	1	1	1	0	nn	nn	nn
Cpne2	chr8	97056927	97056927	97094429	5.83632	3.72252	0.355998	-1	-1	-1	1	1	1	0	2	dd	dd	dd
Cpox	chr16	58670320	58670320	58680502	4.73809	4.13736	9.85112	0	1	1	1	1	1	1	10	nu	nu	nu
Cpped1	chr16	11909516	11803813	11909516	3.0614	3.68056	2.603	1	0	-1	1	1	1	0	4	un	ud	xx
Cpsf1	chr15	76438021	76426237	76438021	4.94094	3.71788	4.29848	-1	0	1	1	1	1	1	12	dn	dn	dn
Cpsf2	chr12	103214183	103214183	103244203	3.95298	3.47589	3.61466	0	0	0	1	1	1	1	0	nn	nn	nn
Cpsf3	chr12	21292157	21292157	21320917	3.03085	2.4424	2.71519	0	0	0	1	1	0	0	0	nn	nn	nn
Cpsf3l	chr4	155243675	155243675	155263212	2.88197	3.53371	4.40539	0	1	1	1	0	1	1	9	nu	nu	nu
Cpsf4	chr5	145928092	145928092	145942909	5.29607	5.89696	6.54406	0	1	1	1	1	1	1	9	nu	nu	nu
Cpsf6	chr10	116814029	116781723	116814029	5.89557	7.28161	6.72845	0	1	1	1	1	1	1	7	nu	uu	xx
Cpsf7	chr19	10599733	10599733	10622225	4.63917	3.11467	4.23036	-1	0	1	1	1	1	1	12	dn	dn	dn
Cpt1a	chr19	3323300	3323300	3385733	3.20318	1.86751	0.863349	-1	-1	0	1	1	0	0	2	dd	dd	dd
Cpt2	chr4	107596194	107576586	107596194	3.38354	6.56546	4.02929	1	1	0	1	1	1	1	6	uu	un	xx
Cr1l	chr1	196957764	196929981	196957764	2.67383	1.31769	3.46996	0	1	1	1	0	0	1	11	nu	du	xx
Cradd	chr10	94786731	94637379	94786731	2.48805	4.98183	2.69167	1	0	-1	1	0	1	0	5	un	un	un
Cramp1l	chr17	25152175	25098170	25152175	3.29603	1.48711	2.71	-1	0	0	1	1	0	0	12	dn	dn	dn
Crat	chr2	30271268	30255995	30271268	3.28514	5.393	6.57355	1	1	1	1	1	1	1	8	uu	uu	uu
Crcp	chr5	130505175	130505175	130536653	3.17147	2.99569	4.56899	0	1	1	1	1	0	1	10	nu	nu	nu
Creb3l1	chr2	91864327	91822484	91864327	1.73447	5.27674	0.832191	1	0	-1	1	0	1	0	5	un	un	un
Crebbp	chr16	4213404	4084047	4213404	4.19407	3.83308	4.46963	-1	0	1	1	1	1	1	11	dn	du	xx
Crebzf	chr7	97591290	97591290	97596229	4.165	4.17815	4.71339	0	1	1	1	1	1	1	10	nu	nu	nu
Creg1	chr1	167693910	167693910	167705435	6.54616	9.09106	9.47537	1	1	1	1	1	1	1	8	uu	uu	uu
Creld1	chr6	113433562	113433562	113443332	3.81029	6.71127	2.20547	1	-1	-1	1	1	1	0	5	ud	un	xx
Creld2	chr15	88650075	88650075	88657111	5.61603	5.99441	4.6508	1	-1	-1	1	1	1	1	4	ud	ud	ud
Crip1	chr12	114390222	114390222	114392090	7.74602	5.21377	5.47023	-1	-1	0	1	1	1	1	1	dd	dd	dd
Crip2	chr12	114378446	114378446	114383717	3.32639	2.52944	6.19814	-1	1	1	1	1	0	1	10	du	nu	xx
Cript	chr17	87424900	87424900	87435148	2.49317	3.16723	5.28158	1	1	1	1	0	1	1	9	uu	nu	xx
Crk	chr11	75492811	75492811	75519594	4.29755	5.21262	4.46528	0	0	0	1	1	1	1	0	nn	nn	nn
Crkl	chr16	17452079	17452079	17486348	4.4055	3.94111	3.76616	-1	0	1	1	1	1	1	1	dn	dd	xx
Crlf2	chr5	109988012	109983727	109988012	6.3048	7.35798	2.2957	0	-1	-1	1	1	1	0	3	nd	nd	nd
Crlf3	chr11	79894457	79860000	79894457	4.11675	3.41658	5.86155	0	1	1	1	1	1	1	10	nu	nu	nu
Crls1	chr2	132672401	132672401	132692504	2.98929	4.83889	3.30265	1	0	-1	1	0	1	1	6	un	un	un
Crnkl1	chr2	145760436	145743217	145760436	2.94949	2.04016	3.27911	0	0	1	1	0	0	1	0	nn	nn	nn
Crocc	chr4	140609576	140572551	140609576	3.27548	1.5769	1.3473	-1	-1	0	1	1	0	0	1	dd	dd	dd
Crtap	chr9	114299830	114284248	114299830	3.76634	5.86316	1.32276	1	-1	-1	1	1	1	0	4	ud	ud	ud
Crtc1	chr8	72963472	72906256	72963472	3.9093	5.29551	4.42263	0	1	0	1	1	1	1	6	nu	un	xx
Crtc2	chr3	90058202	90058202	90068047	6.07733	6.47427	4.935	0	-1	-1	1	1	1	1	4	nd	ud	xx
Crtc3	chr7	87833763	87731517	87833763	4.08035	3.52996	2.593	-1	-1	-1	1	1	1	0	2	dd	dd	dd
Cry1	chr10	84647799	84594444	84647799	3.99769	5.26937	1.81399	0	-1	-1	1	1	1	0	4	nd	ud	xx
Cry2	chr2	92274226	92243803	92274226	3.55656	3.56905	2.42061	-1	-1	0	1	1	1	0	3	dd	nd	xx
Cryba4	chr5	112681522	112675552	112681522	0.413393	4.162	0.514384	0	0	0	1	0	1	0	0	nn	nn	nn
Cs	chr10	127774887	127774887	127799535	4.64555	3.96128	5.51246	0	1	1	1	1	1	1	11	nu	du	xx
Csad	chr15	102019474	102007428	102019474	3.05331	3.19692	2.67496	0	0	0	1	1	1	0	0	nn	nn	nn
Csda	chr6	131338468	131314875	131338468	8.43679	10.0045	11.1516	0	1	1	1	1	1	1	8	nu	uu	xx
Csde1	chr3	102824468	102824468	102862112	3.97217	3.10095	4.33848	0	0	1	1	1	1	1	0	nn	nn	nn
Cse1l	chr2	166731595	166731595	166771889	4.55485	2.62828	2.47447	-1	-1	0	1	1	0	0	1	dd	dd	dd
Csf1r	chr18	61265225	61265225	61290793	4.56885	5.47207	2.58832	1	-1	-1	1	1	1	0	4	ud	ud	ud
Csf2ra	chr19	61304321	61300304	61304321	6.62585	5.14828	2.80861	-1	-1	-1	1	1	1	0	2	dd	dd	dd
Csf2rb	chr15	78156419	78156419	78181431	4.63628	6.5457	1.7862	1	-1	-1	1	1	1	0	4	ud	ud	ud
Csf2rb2	chr15	78136033	78112939	78136033	2.37647	3.83637	1.16218	1	0	-1	1	0	1	0	4	un	ud	xx
Csf3r	chr4	125701902	125701902	125722219	5.52958	3.82969	0.504111	-1	-1	-1	1	1	1	0	2	dd	dd	dd
Csgalnact2	chr6	118089158	118057470	118089158	5.50438	3.48001	1.7417	-1	-1	-1	1	1	1	0	2	dd	dd	dd
Csk	chr9	57492987	57474452	57492987	7.26468	9.00616	6.21801	1	-1	-1	1	1	1	1	4	ud	ud	ud
Csnk1a1	chr18	61715235	61715235	61747953	5.52758	4.92564	5.00703	0	0	0	1	1	1	1	0	nn	nn	nn
Csnk1d	chr11	120852647	120823054	120852647	6.1403	6.89722	6.63057	1	1	0	1	1	1	1	7	uu	uu	uu
Csnk1e	chr15	79272487	79248281	79272487	4.7229	5.43019	1.48907	0	-1	-1	1	1	1	0	3	nd	nd	nd
Csnk1g2	chr10	80092400	80092400	80103516	7.22824	8.23273	7.51138	1	0	-1	1	1	1	1	6	un	un	un
Csnk2a1	chr2	152052575	152052575	152107587	2.99104	2.8564	4.00178	0	1	1	1	0	0	1	10	nu	nu	nu
Csnk2a2	chr8	98012720	97969995	98012720	2.29337	3.19337	2.49002	1	0	0	1	0	1	0	6	un	un	un
Csnk2b	chr17	35258392	35253139	35258392	5.32936	6.46874	6.68586	1	1	0	1	1	1	1	8	uu	uu	uu
Csrnp1	chr9	119893776	119880283	119893776	5.82202	4.11502	1.23519	-1	-1	-1	1	1	1	0	2	dd	dd	dd
Csrp1	chr1	137625773	137625773	137648806	6.30873	7.2914	5.97344	1	0	-1	1	1	1	1	5	un	un	un
Csrp2	chr10	110357231	110357231	110376570	4.42339	4.79717	2.32257	1	-1	-1	1	1	1	0	3	ud	nd	xx
Csrp2bp	chr2	144194770	144194770	144233411	3.98677	2.61265	3.36028	-1	0	1	1	1	0	1	12	dn	dn	dn
Cst3	chr2	148701204	148697467	148701204	9.53379	9.21115	6.50639	0	-1	-1	1	1	1	1	3	nd	nd	nd
Cst7	chr2	150396150	150396150	150404680	4.66909	4.09278	0.610973	0	0	0	1	1	1	0	0	nn	nn	nn
Cstb	chr10	77888414	77888414	77890367	4.9383	6.20707	3.75741	1	-1	-1	1	1	1	1	4	ud	ud	ud
Cstf1	chr2	172196502	172196502	172206586	3.64305	4.20284	4.59362	0	1	1	1	1	1	1	8	nu	uu	xx
Cstf2	chrX	130593887	130593887	130621360	4.23199	3.58583	4.18321	-1	0	1	1	1	1	1	12	dn	dn	dn
Cstf2t	chr19	31157330	31157330	31161082	4.1393	2.72138	3.80959	-1	0	1	1	1	0	1	12	dn	dn	dn
Ctage5	chr12	60230732	60230732	60291207	4.25516	4.31541	4.44056	0	0	0	1	1	1	1	0	nn	nn	nn
Ctbp1	chr5	33617653	33590371	33617653	6.87437	8.04752	9.03607	1	1	1	1	1	1	1	8	uu	uu	uu
Ctbp2	chr7	140206930	140178693	140206930	3.71289	6.19787	2.15973	1	-1	-1	1	1	1	0	4	ud	ud	ud
Ctbs	chr3	146113456	146113456	146128735	3.31052	3.6302	2.11852	0	-1	-1	1	1	1	0	3	nd	nd	nd
Ctcf	chr8	108160437	108160437	108206822	6.02036	4.84994	6.9252	-1	1	1	1	1	1	1	11	du	du	du
Ctdnep1	chr11	69794669	69794669	69804102	6.88037	8.63309	7.87097	1	1	0	1	1	1	1	7	uu	uu	uu
Ctdp1	chr18	80666406	80604697	80666406	4.50587	3.9377	5.19422	0	1	1	1	1	1	1	11	nu	du	xx
Ctdsp1	chr1	74438182	74438182	74443859	6.61015	5.97629	7.55681	0	1	1	1	1	1	1	11	nu	du	xx
Ctdsp2	chr10	126415772	126415772	126437031	4.44128	4.64673	4.7044	0	0	1	1	1	1	1	0	nn	nn	nn
Ctdspl	chr9	118835653	118835653	118953237	2.01353	3.12751	1.40308	1	0	-1	1	0	1	0	5	un	un	un
Ctla2a	chr13	61037986	61035515	61037986	3.76936	7.06492	0.484262	1	0	0	1	1	1	0	4	un	ud	xx
Ctla2b	chr13	60998808	60996711	60998808	1.19995	6.6934	0.469784	1	0	0	1	0	1	0	5	un	un	un
Ctnna1	chr18	35278565	35278565	35414429	4.9616	6.18969	5.75101	1	1	0	1	1	1	1	7	uu	uu	uu
Ctnnal1	chr4	56878083	56823806	56878083	1.30008	3.19439	1.33556	1	0	-1	1	0	1	0	5	un	un	un
Ctnnb1	chr9	120842517	120842517	120869625	4.58034	4.29618	3.30893	0	-1	-1	1	1	1	1	2	nd	dd	xx
Ctnnbl1	chr2	157563136	157563136	157717639	3.81291	2.89742	3.47581	0	0	0	1	1	0	1	0	nn	nn	nn
Ctps	chr4	120242881	120212472	120242881	3.13353	2.38555	3.54289	-1	0	1	1	1	0	1	11	dn	du	xx
Ctr9	chr7	118172464	118172464	118199891	3.73448	3.30832	3.72608	0	0	0	1	1	1	1	0	nn	nn	nn
Ctsa	chr2	164658372	164658372	164666532	5.07478	6.36333	4.70776	1	0	-1	1	1	1	1	5	un	un	un
Ctsb	chr14	63741298	63741298	63764760	4.06882	5.59234	7.64391	1	1	1	1	1	1	1	9	uu	nu	xx
Ctsc	chr7	95426602	95426602	95459385	5.14155	4.63586	2.31258	0	-1	-1	1	1	1	0	3	nd	nd	nd
Ctsd	chr7	149573775	149561820	149573775	6.47928	10.0048	8.47124	1	1	-1	1	1	1	1	7	uu	uu	uu
Ctse	chr1	133534890	133534890	133572084	4.28491	2.03733	8.43904	-1	1	1	1	1	0	1	10	du	nu	xx
Ctsf	chr19	4855128	4855128	4860912	1.96168	1.32946	6.13328	0	1	1	1	0	0	1	10	nu	nu	nu
Ctsg	chr14	56721411	56718717	56721411	10.0102	5.00942	2.79155	-1	-1	-1	1	1	1	0	1	dd	dd	dd
Ctsh	chr9	89949104	89949104	89970933	3.76535	3.24158	1.28969	0	-1	-1	1	1	1	0	3	nd	nd	nd
Ctsl	chr13	64471614	64464521	64471614	1.56353	4.36741	1.58782	1	0	-1	1	0	1	0	5	un	un	un
Ctss	chr3	95330707	95330707	95360325	2.61687	5.23733	1.19757	1	0	-1	1	0	1	0	5	un	un	un
Ctsz	chr2	174264493	174252994	174264493	7.37429	8.24585	6.15404	1	-1	-1	1	1	1	1	4	ud	ud	ud
Cttn	chr7	151656840	151621628	151656840	3.38255	6.13295	4.71894	1	1	-1	1	1	1	1	6	uu	un	xx
Ctu1	chr7	50927400	50927400	50933667	3.6829	4.11599	2.36822	-1	-1	0	1	1	1	0	4	dd	ud	xx
Ctu2	chr8	125000042	125000042	125006992	3.41819	4.55634	2.87916	0	0	0	1	1	1	0	0	nn	nn	nn
Cuedc1	chr11	87912647	87912647	88007642	3.05438	8.50308	0.743382	1	-1	-1	1	1	1	0	5	ud	un	xx
Cuedc2	chr19	46413150	46404301	46413150	6.02472	5.66179	6.7052	0	1	1	1	1	1	1	10	nu	nu	nu
Cul1	chr6	47404322	47404322	47476138	3.63115	3.56517	3.96252	0	0	0	1	1	1	1	0	nn	nn	nn
Cul3	chr1	80337005	80263392	80337005	4.76129	3.75952	4.56697	0	0	0	1	1	1	1	0	nn	nn	nn
Cul4a	chr8	13105720	13105720	13147939	3.16962	2.93196	4.69013	0	1	1	1	1	0	1	10	nu	nu	nu
Cul7	chr17	46787286	46787286	46801313	4.02468	5.64007	2.98911	1	-1	-1	1	1	1	0	4	ud	ud	ud
Cul9	chr17	46683337	46637553	46683337	3.43687	1.64419	0.341543	-1	-1	0	1	1	0	0	2	dd	dd	dd
Cuta	chr17	27076413	27074916	27076413	7.38601	8.55498	7.29587	0	0	0	1	1	1	1	0	nn	nn	nn
Cutc	chr19	43827512	43827512	43843128	2.8721	3.01177	1.68447	0	0	-1	1	0	1	0	0	nn	nn	nn
Cux1	chr5	137043301	136750114	137043301	4.09079	3.10449	2.25224	-1	-1	-1	1	1	1	0	2	dd	dd	dd
Cwc15	chr9	14305062	14305062	14315064	4.61701	4.49507	5.07084	1	0	0	1	1	1	1	10	un	nu	xx
Cwc22	chr2	77784410	77733709	77784410	3.40993	4.20856	5.66753	1	1	1	1	1	1	1	9	uu	nu	xx
Cwc25	chr11	97627927	97606783	97627927	3.39496	3.21769	3.79876	0	0	0	1	1	1	1	0	nn	nn	nn
Cwf19l1	chr19	44210366	44183126	44210366	2.76201	2.41652	3.0956	0	0	1	1	0	0	1	0	nn	nn	nn
Cxcl16	chr11	70273486	70267735	70273486	0.899995	3.48755	0.177131	1	0	0	1	0	1	0	5	un	un	un
Cxcl2	chr5	91332924	91332924	91334964	4.64086	2.12063	1.72807	-1	-1	0	1	1	0	0	1	dd	dd	dd
Cxcl3	chr5	91215128	91215128	91217116	1.47698	4.47283	0.64562	1	0	-1	1	0	1	0	5	un	un	un
Cxx1c	chrX	50911098	50911098	50912311	2.82099	4.24215	1.19961	1	0	-1	1	0	1	0	4	un	ud	xx
Cxxc1	chr18	74375865	74375865	74381145	6.16217	6.43994	6.48695	0	0	1	1	1	1	1	0	nn	nn	nn
Cxxc5	chr18	35989471	35989471	36021342	4.81851	7.09728	1.4039	1	-1	-1	1	1	1	0	4	ud	ud	ud
Cyb5	chr18	85020805	85020805	85049255	2.63471	4.30011	5.95387	1	1	1	1	0	1	1	8	uu	uu	uu
Cyb561d2	chr9	107444196	107441341	107444196	2.75124	3.03558	1.20886	0	0	-1	1	0	1	0	0	nn	nn	nn
Cyb5b	chr8	109674560	109674560	109711370	4.94371	4.46332	3.71308	0	-1	-1	1	1	1	1	2	nd	dd	xx
Cyb5r1	chr1	136302566	136302566	136308315	4.42475	3.0462	5.5125	-1	1	1	1	1	1	1	11	du	du	du
Cyb5r3	chr15	83002638	82983931	83002638	5.40166	7.95031	9.22466	1	1	1	1	1	1	1	8	uu	uu	uu
Cyb5r4	chr9	86916863	86916863	86972609	4.40156	3.78956	3.89101	0	0	0	1	1	1	1	0	nn	nn	nn
Cyba	chr8	124956840	124948670	124956840	8.13331	12.8544	5.83176	1	-1	-1	1	1	1	1	5	ud	un	xx
Cybasc3	chr19	10652212	10652212	10664320	3.64299	4.89683	2.73205	1	-1	-1	1	1	1	0	4	ud	ud	ud
Cybb	chrX	9046450	9012377	9046450	3.71835	2.72167	0.243428	0	0	0	1	1	0	0	0	nn	nn	nn
Cyc1	chr15	76173952	76173952	76176364	6.66637	6.9946	8.33502	0	1	1	1	1	1	1	9	nu	nu	nu
Cyfip2	chr11	46125860	46007350	46125860	4.53638	2.17922	0.568237	-1	-1	0	1	1	0	0	2	dd	dd	dd
Cyhr1	chr15	76490491	76476196	76490491	4.54296	6.19494	4.77286	1	0	0	1	1	1	1	6	un	un	un
Cyp11a1	chr9	57862823	57862823	57874830	0.641279	3.13026	0.930669	1	0	-1	1	0	1	0	6	un	un	un
Cyp4f13	chr17	33084306	33061632	33084306	2.39725	3.16338	0.765108	1	0	-1	1	0	1	0	4	un	ud	xx
Cyp51	chr5	4104697	4080673	4104697	2.12597	6.38502	1.68103	1	0	-1	1	0	1	0	5	un	un	un
Cyth1	chr11	118074056	118025479	118074056	3.84269	3.36626	1.3813	0	-1	-1	1	1	1	0	3	nd	nd	nd
Cyth2	chr7	53069686	53062006	53069686	5.45038	6.0921	6.77609	1	1	1	1	1	1	1	9	uu	nu	xx
Cyth3	chr5	144383315	144383315	144471117	3.5474	2.61368	5.50717	-1	1	1	1	1	0	1	10	du	nu	xx
Cyth4	chr15	78427476	78427476	78452449	4.20347	4.68527	1.14861	1	-1	-1	1	1	1	0	3	ud	nd	xx
D030056L22Rik	chr19	18787725	18787725	18792918	3.29242	3.87458	5.57437	0	1	1	1	1	1	1	9	nu	nu	nu
D10Jhu81e	chr10	77632513	77624811	77632513	5.71888	5.91411	6.39798	0	1	1	1	1	1	1	9	nu	nu	nu
D10Wsu102e	chr10	82822965	82822965	82831580	4.52793	2.45793	2.92491	-1	-1	0	1	1	0	0	1	dd	dd	dd
D10Wsu52e	chr10	85420538	85401381	85420538	6.3806	5.43274	5.73893	0	0	0	1	1	1	1	0	nn	nn	nn
D11Wsu99e	chr11	113545465	113522632	113545465	5.00189	7.99759	8.7394	1	1	1	1	1	1	1	8	uu	uu	uu
D15Ertd621e	chr15	58247022	58247022	58289356	3.47064	1.70953	0.977616	-1	-1	0	1	1	0	0	1	dd	dd	dd
D16Ertd472e	chr16	78576933	78540580	78576933	3.1766	2.98578	0.500099	0	-1	0	1	1	0	0	3	nd	nd	nd
D16H22S680E	chr16	18344025	18300917	18344025	2.35926	4.24391	5.1364	1	1	1	1	0	1	1	8	uu	uu	uu
D17Wsu104e	chr17	56323343	56315963	56323343	5.79206	5.93625	5.42672	0	0	0	1	1	1	1	0	nn	nn	nn
D17Wsu92e	chr17	27957487	27888179	27957487	5.05727	5.18225	7.06592	0	1	1	1	1	1	1	10	nu	nu	nu
D18Ertd653e	chr18	68092910	68092910	68415203	2.56998	1.78016	5.21832	0	1	1	1	0	0	1	10	nu	nu	nu
D19Bwg1357e	chr19	27504310	27463191	27504310	4.43843	4.23166	3.49329	0	-1	-1	1	1	1	1	3	nd	nd	nd
D19Ertd737e	chr19	60302600	60274488	60302600	2.56529	2.79992	3.21456	0	1	1	1	0	0	1	9	nu	nu	nu
D19Wsu162e	chr19	46673595	46673595	46731879	4.99086	6.11333	4.5356	1	0	-1	1	1	1	1	5	un	un	un
D1Bwg0212e	chr1	39592646	39592646	39603722	4.70324	5.83462	5.36591	0	1	0	1	1	1	1	7	nu	uu	xx
D1Ertd622e	chr1	99558595	99540478	99558595	3.43973	1.3323	5.20452	-1	1	1	1	1	0	1	11	du	du	du
D230025D16Rik	chr8	107749087	107749087	107776951	2.71139	1.89135	3.74244	0	1	1	1	0	0	1	11	nu	du	xx
D230037D09Rik	chr12	103981969	103981969	103983607	2.36463	3.32137	3.05735	0	0	0	1	0	1	1	0	nn	nn	nn
D2Ertd750e	chr2	118639738	118639738	118661948	4.6759	4.97844	6.7021	-1	1	1	1	1	1	1	9	du	nu	xx
D2Wsu81e	chr2	30033979	30028966	30033979	5.1892	4.7437	4.99647	0	0	0	1	1	1	1	0	nn	nn	nn
D330012F22Rik	chr7	87377778	87377778	87386306	1.13982	3.23387	1.58509	1	0	0	1	0	1	0	6	un	un	un
D4Ertd22e	chr4	140695711	140668929	140695711	5.89412	7.64191	6.36904	1	1	0	1	1	1	1	6	uu	un	xx
D4Wsu53e	chr4	134479539	134479539	134483285	7.1014	8.66618	8.95612	0	1	1	1	1	1	1	8	nu	uu	xx
D5Ertd579e	chr5	37087208	36943137	37087208	1.35783	2.43436	4.09637	0	1	1	1	0	0	1	9	nu	nu	nu
D6Mm5e	chr6	82896915	82896915	82980303	1.27908	2.12657	5.25327	0	1	1	1	0	0	1	9	nu	nu	nu
D6Wsu116e	chr6	116158050	116158050	116212689	3.48112	3.58733	2.46144	0	-1	-1	1	1	1	0	3	nd	nd	nd
D830046C22Rik	chr5	139853650	139853650	139856007	0.769751	5.01638	0.215009	0	0	0	1	0	1	0	0	nn	nn	nn
D8Ertd738e	chr8	86773660	86770133	86773660	7.3117	7.78162	9.22561	1	1	1	1	1	1	1	9	uu	nu	xx
D930014E17Rik	chr7	116847250	116847250	116855695	4.7127	4.71323	6.71744	1	1	1	1	1	1	1	10	uu	nu	xx
D930015E06Rik	chr3	83844083	83702208	83844083	4.03594	5.3934	5.61747	1	1	1	1	1	1	1	8	uu	uu	uu
D930028M14Rik	chr7	25937475	25937475	25941649	0.624135	3.99173	1.45716	1	0	-1	1	0	1	0	6	un	un	un
Daam1	chr12	72932064	72932064	73093354	2.48457	6.75019	4.40705	1	1	-1	1	0	1	1	6	uu	un	xx
Dab2ip	chr2	35477500	35477500	35586514	3.36317	1.36801	0.762434	-1	-1	0	1	1	0	0	1	dd	dd	dd
Dach1	chr14	98568762	98186065	98568762	3.04112	0.596456	0.171517	-1	0	0	1	1	0	0	1	dn	dd	xx
Dact3	chr7	17460665	17460665	17472650	0.679072	3.47992	0.386088	1	0	-1	1	0	1	0	5	un	un	un
Dad1	chr14	54873604	54855159	54873604	4.84779	5.59017	6.07451	1	1	0	1	1	1	1	8	uu	uu	uu
Dag1	chr9	108166067	108108288	108166067	3.25489	4.29982	3.27197	0	0	0	1	1	1	1	0	nn	nn	nn
Daglb	chr5	144225360	144225360	144265310	3.28154	4.12174	4.01502	0	1	1	1	1	1	1	7	nu	uu	xx
Dalrd3	chr9	108472222	108472222	108475102	5.62188	6.57011	5.2857	0	0	0	1	1	1	1	0	nn	nn	nn
Dand5	chr8	87346722	87339303	87346722	1.60683	1.75486	4.37047	0	1	1	1	0	0	1	10	nu	nu	nu
Dap	chr15	31154139	31154139	31204093	6.41226	7.74009	4.75152	1	-1	-1	1	1	1	1	4	ud	ud	ud
Dap3	chr3	88754204	88724724	88754204	4.18211	3.85126	4.89006	0	1	1	1	1	1	1	10	nu	nu	nu
Dapk1	chr13	60703307	60703307	60864547	2.72766	3.9356	1.1838	0	0	-1	1	0	1	0	0	nn	nn	nn
Dapk2	chr9	66006032	66006032	66120049	1.47142	1.50492	7.18252	0	1	1	1	0	0	1	10	nu	nu	nu
Dapk3	chr10	80645751	80645751	80655942	5.38526	7.55816	6.21715	1	1	-1	1	1	1	1	6	uu	un	xx
Dapp1	chr3	137644513	137593969	137644513	4.71778	5.67495	2.30005	1	-1	-1	1	1	1	0	4	ud	ud	ud
Darc	chr1	175263634	175262016	175263634	0.137504	2.21219	5.16424	0	1	1	1	0	0	1	9	nu	nu	nu
Dars	chr1	130313993	130260283	130313993	6.15439	5.68766	5.21269	0	-1	-1	1	1	1	1	2	nd	dd	xx
Daxx	chr17	34046545	34046545	34052535	4.36575	3.73225	3.62536	0	-1	0	1	1	1	1	1	nd	dd	xx
Dazap1	chr10	79727735	79727735	79751158	7.84166	8.62348	9.07738	0	1	1	1	1	1	1	8	nu	uu	xx
Dazap2	chr15	100446092	100446092	100451192	5.75737	5.18498	5.87971	0	0	0	1	1	1	1	0	nn	nn	nn
Dbf4	chr5	8422716	8396968	8422716	3.95151	2.86982	5.60169	0	1	1	1	1	0	1	11	nu	du	xx
Dbi	chr1	122017496	122009856	122017496	3.16241	3.58257	3.14893	1	0	-1	1	1	1	1	5	un	un	un
Dbnl	chr11	5688485	5688485	5700983	5.85669	6.03395	5.45322	0	0	-1	1	1	1	1	0	nn	nn	nn
Dbp	chr7	52960616	52960616	52965573	3.05002	5.43761	0.794989	0	0	0	1	1	1	0	0	nn	nn	nn
Dbr1	chr9	99476217	99476217	99484762	4.30623	3.2116	4.19141	-1	0	1	1	1	1	1	12	dn	dn	dn
Dcaf10	chr4	45354972	45354972	45392594	2.43511	2.4131	3.62075	0	1	1	1	0	0	1	10	nu	nu	nu
Dcaf11	chr14	56179759	56179759	56188902	3.93052	3.12671	4.51557	0	1	1	1	1	1	1	11	nu	du	xx
Dcaf12	chr4	41261934	41238332	41261934	4.46612	5.28565	7.82817	0	1	1	1	1	1	1	9	nu	nu	nu
Dcaf13	chr15	38944419	38944419	38978401	3.70262	3.06926	2.50331	0	-1	-1	1	1	1	0	2	nd	dd	xx
Dcaf15	chr8	86628661	86620970	86628661	5.06386	6.26784	5.7826	0	1	1	1	1	1	1	7	nu	uu	xx
Dcaf4	chr12	84866998	84866998	84882942	3.42276	5.98184	3.08183	1	0	-1	1	1	1	1	5	un	un	un
Dcaf5	chr12	81537588	81436833	81537588	3.52342	4.00435	1.76646	0	-1	-1	1	1	1	0	3	nd	nd	nd
Dcaf6	chr1	167390594	167259631	167390594	2.69263	3.89733	5.22363	0	1	1	1	0	1	1	9	nu	nu	nu
Dcaf7	chr11	105898185	105898185	105920637	4.44692	3.56185	4.24887	-1	0	1	1	1	1	1	12	dn	dn	dn
Dcaf8	chr1	174078145	174078145	174126524	5.00823	4.78099	6.06414	0	1	1	1	1	1	1	10	nu	nu	nu
Dcakd	chr11	102878461	102855369	102878461	5.36136	6.24028	4.95692	0	0	0	1	1	1	1	0	nn	nn	nn
Dck	chr5	89194037	89194037	89212302	3.04555	2.24028	5.7755	-1	1	1	1	1	0	1	10	du	nu	xx
Dclk2	chr3	86724806	86590071	86724806	1.54332	2.7508	5.99185	0	1	1	1	0	0	1	9	nu	nu	nu
Dclre1b	chr3	103613310	103604527	103613310	1.87051	2.46917	3.53057	0	1	1	1	0	0	1	9	nu	nu	nu
Dcp1a	chr14	31292750	31292750	31340242	3.10005	3.52398	3.25428	0	0	1	1	1	1	1	0	nn	nn	nn
Dcp1b	chr6	119125270	119125270	119171632	3.26769	4.25163	3.67591	1	0	0	1	1	1	1	6	un	un	un
Dcp2	chr18	44540153	44540153	44584623	3.35379	2.31456	2.32163	-1	-1	0	1	1	0	0	1	dd	dd	dd
Dcps	chr9	34983572	34931998	34983572	6.12051	7.13392	7.63567	1	1	1	1	1	1	1	8	uu	uu	uu
Dctn1	chr6	83129582	83129582	83150112	6.5201	6.71342	6.82971	-1	0	1	1	1	1	1	8	dn	uu	xx
Dctn2	chr10	126703317	126703317	126719015	6.44139	7.87107	7.50415	0	0	0	1	1	1	1	0	nn	nn	nn
Dctn3	chr4	41670195	41661829	41670195	6.38447	6.92772	7.67766	1	1	0	1	1	1	1	9	uu	nu	xx
Dctn4	chr18	60685874	60685874	60718416	1.90599	2.26992	3.08405	0	1	1	1	0	0	1	9	nu	nu	nu
Dctn5	chr7	129276554	129276554	129292558	2.88306	3.2164	3.63586	0	1	0	1	0	1	1	9	nu	nu	nu
Dctn6	chr8	35171565	35153476	35171565	5.20772	5.46299	5.54811	1	0	0	1	1	1	1	8	un	uu	xx
Dctpp1	chr7	134404181	134400475	134404181	6.65427	6.94499	7.17404	0	1	0	1	1	1	1	8	nu	uu	xx
Dcun1d1	chr3	35828996	35791026	35828996	3.07129	2.91823	3.98982	0	1	1	1	1	0	1	10	nu	nu	nu
Dcun1d5	chr9	7184565	7184565	7207031	6.11601	6.18857	6.63482	1	1	0	1	1	1	1	9	uu	nu	xx
Dcxr	chr11	120588595	120586686	120588595	4.58052	7.97544	3.71145	1	0	-1	1	1	1	1	5	un	un	un
Dda1	chr8	73993092	73993092	74000334	5.95336	9.7549	7.59208	1	1	0	1	1	1	1	6	uu	un	xx
Ddah2	chr17	35195979	35195979	35199044	4.69237	5.11343	2.82153	0	-1	-1	1	1	1	0	3	nd	nd	nd
Ddb1	chr19	10680114	10680114	10704311	4.25399	4.17038	5.2141	0	1	1	1	1	1	1	10	nu	nu	nu
Ddi2	chr4	141279334	141239477	141279334	3.44531	1.1193	3.70124	-1	0	1	1	1	0	1	11	dn	du	xx
Ddit3	chr10	126727848	126727848	126733344	5.91064	6.87445	8.0745	1	1	1	1	1	1	1	9	uu	nu	xx
Ddit4	chr10	59414518	59412422	59414518	4.2195	5.32768	1.01072	1	-1	-1	1	1	1	0	4	ud	ud	ud
Ddost	chr4	137860652	137860652	137868526	7.32198	7.79043	6.46519	0	-1	-1	1	1	1	1	4	nd	ud	xx
Ddrgk1	chr2	130490381	130479818	130490381	6.30247	6.21912	6.99686	0	1	0	1	1	1	1	10	nu	nu	nu
Ddt	chr10	75236119	75233977	75236119	5.89028	6.66996	5.07203	1	-1	-1	1	1	1	1	4	ud	ud	ud
Ddx1	chr12	13255980	13226112	13255980	4.28673	3.98962	4.32639	0	0	0	1	1	1	1	0	nn	nn	nn
Ddx10	chr9	53056217	52906558	53056217	4.73184	3.69131	2.1629	-1	-1	-1	1	1	1	0	2	dd	dd	dd
Ddx17	chr15	79377171	79358125	79377171	5.28544	4.36238	4.80279	-1	0	1	1	1	1	1	12	dn	dn	dn
Ddx19a	chr8	113521723	113498890	113521723	4.55272	3.35163	5.43188	-1	1	1	1	1	1	1	11	du	du	du
Ddx21	chr10	62065046	62042994	62065046	7.04372	5.58059	5.81106	-1	-1	0	1	1	1	1	1	dd	dd	dd
Ddx23	chr15	98493320	98475937	98493320	6.12592	6.36544	6.73353	0	1	1	1	1	1	1	9	nu	nu	nu
Ddx24	chr12	104663990	104646185	104663990	4.20314	4.17882	5.05528	0	1	1	1	1	1	1	10	nu	nu	nu
Ddx26b	chrX	53708015	53708015	53761020	3.60394	2.31027	4.91422	-1	1	1	1	1	0	1	11	du	du	du
Ddx27	chr2	166840812	166840812	166860445	5.91611	5.19797	6.40514	-1	1	1	1	1	1	1	11	du	du	du
Ddx28	chr8	108535386	108533515	108535386	4.48729	3.62651	3.85723	0	0	0	1	1	1	1	0	nn	nn	nn
Ddx39	chr8	86239075	86239075	86247250	5.17958	4.17647	5.93688	-1	1	1	1	1	1	1	11	du	du	du
Ddx39b	chr17	35378690	35378690	35390652	7.67642	7.30652	7.85594	0	0	0	1	1	1	1	0	nn	nn	nn
Ddx3x	chrX	12858147	12858147	12871109	6.12511	4.07324	4.28059	-1	-1	0	1	1	1	1	1	dd	dd	dd
Ddx3y	chrY	623056	597157	623056	0.137504	1.9679	3.07507	0	1	0	1	0	0	1	8	nu	uu	xx
Ddx41	chr13	55638019	55631770	55638019	5.75178	6.07515	5.6958	0	0	0	1	1	1	1	0	nn	nn	nn
Ddx42	chr11	106078239	106078239	106110454	4.87865	3.91144	4.83356	0	0	1	1	1	1	1	0	nn	nn	nn
Ddx46	chr13	55736387	55736387	55782617	5.03171	4.26245	5.1927	0	0	1	1	1	1	1	0	nn	nn	nn
Ddx47	chr6	134961629	134961629	134973794	3.78578	3.16906	4.26913	0	0	1	1	1	1	1	0	nn	nn	nn
Ddx49	chr8	72826351	72816764	72826351	5.21849	5.15835	5.34592	0	0	1	1	1	1	1	0	nn	nn	nn
Ddx5	chr11	106649808	106641669	106649808	10.6165	9.61152	9.22829	-1	-1	0	1	1	1	1	1	dd	dd	dd
Ddx50	chr10	62113946	62078770	62113946	5.88651	5.55722	5.14642	0	-1	-1	1	1	1	1	2	nd	dd	xx
Ddx51	chr5	111082469	111082469	111089515	3.46534	2.71869	2.47836	-1	-1	0	1	1	0	0	1	dd	dd	dd
Ddx54	chr5	121063138	121063138	121078601	6.46045	6.04689	5.49931	0	-1	-1	1	1	1	1	2	nd	dd	xx
Ddx55	chr5	125002872	125002872	125019669	3.47122	3.19427	2.70889	-1	0	0	1	1	1	0	2	dn	dd	xx
Ddx6	chr9	44412974	44412974	44448814	5.91381	4.53882	5.47741	-1	0	1	1	1	1	1	12	dn	dn	dn
Deaf1	chr7	148513624	148483074	148513624	4.1693	5.16581	4.72115	0	1	1	1	1	1	1	6	nu	un	xx
Deb1	chr9	121619506	121619506	121622039	1.7157	3.38057	3.24941	1	1	0	1	0	1	1	7	uu	uu	uu
Dedd	chr1	173259275	173259275	173272632	2.70021	4.00841	3.56051	1	1	0	1	0	1	1	7	uu	uu	uu
Dedd2	chr7	26004878	25987858	26004878	5.88815	5.00707	9.22703	-1	1	1	1	1	1	1	10	du	nu	xx
Def6	chr17	28344722	28344722	28365553	6.81175	5.63129	2.1877	-1	-1	-1	1	1	1	0	2	dd	dd	dd
Def8	chr8	125966855	125966855	125987799	4.62236	5.69955	2.11221	0	-1	-1	1	1	1	0	4	nd	ud	xx
Degs1	chr1	184212890	184205900	184212890	4.14869	4.94761	5.94181	1	1	1	1	1	1	1	9	uu	nu	xx
Dek	chr13	47201589	47180135	47201589	7.04677	5.80958	9.96667	0	1	1	1	1	1	1	10	nu	nu	nu
Dennd1a	chr2	38142904	37654509	38142904	4.80159	5.31955	6.78524	0	1	1	1	1	1	1	9	nu	nu	nu
Dennd1c	chr17	57217933	57205477	57217933	4.05467	4.92313	0.914553	1	-1	-1	1	1	1	0	3	ud	nd	xx
Dennd2d	chr3	106285348	106285348	106303972	2.89559	3.12002	0.577563	1	0	-1	1	0	1	0	3	un	nd	xx
Dennd4a	chr9	64658817	64658817	64767474	2.28099	1.85397	5.50922	0	1	1	1	0	0	1	10	nu	nu	nu
Dennd4b	chr3	90070455	90070455	90084587	4.41518	4.82182	2.87387	0	-1	-1	1	1	1	0	3	nd	nd	nd
Dennd5a	chr7	117103936	117037294	117103936	3.88325	2.55871	2.41065	-1	-1	0	1	1	0	0	1	dd	dd	dd
Denr	chr5	124357283	124357283	124378841	5.20874	4.7463	4.44722	0	0	-1	1	1	1	1	0	nn	nn	nn
Depdc1a	chr3	159158396	159158396	159192919	0.652531	0.493768	3.0271	0	1	1	1	0	0	1	10	nu	nu	nu
Depdc1b	chr13	109106530	109106530	109179751	1.74923	2.89902	3.80552	0	1	0	1	0	0	1	8	nu	uu	xx
Dera	chr6	137703097	137703097	137786393	4.5741	4.7233	4.192	0	0	-1	1	1	1	1	0	nn	nn	nn
Derl1	chr15	57723973	57701056	57723973	6.35662	9.20576	7.51246	1	1	-1	1	1	1	1	6	uu	un	xx
Derl2	chr11	70832765	70820946	70832765	3.59105	3.96539	4.1693	1	1	0	1	1	1	1	8	uu	uu	uu
Derl3	chr10	75356142	75356142	75358686	1.48162	3.0966	0.137504	0	0	-1	1	0	1	0	0	nn	nn	nn
Dexi	chr16	10543147	10530299	10543147	3.49202	6.11244	3.61524	1	0	-1	1	1	1	1	5	un	un	un
Dffa	chr4	148478261	148478261	148494759	3.43279	3.53379	2.89263	0	0	0	1	1	1	0	0	nn	nn	nn
Dffb	chr4	153349190	153338557	153349190	2.91928	2.28949	3.24534	0	0	1	1	0	0	1	0	nn	nn	nn
Dgat1	chr15	76342248	76332444	76342248	3.10127	2.45681	2.35179	0	0	0	1	1	0	0	0	nn	nn	nn
Dgat2	chr7	106331223	106302172	106331223	3.1328	1.45423	1.48075	-1	-1	0	1	1	0	0	1	dd	dd	dd
Dgcr14	chr16	17911441	17900801	17911441	4.33632	5.05365	4.72648	0	0	0	1	1	1	1	0	nn	nn	nn
Dgcr2	chr16	17891821	17840450	17891821	3.77454	3.47129	2.998	-1	-1	0	1	1	1	0	2	dd	dd	dd
Dgcr6	chr16	18052952	18052952	18071435	2.97916	3.82649	2.65312	1	0	-1	1	0	1	0	5	un	un	un
Dgcr8	chr16	18289261	18254057	18289261	2.77947	1.4883	3.17191	0	0	1	1	0	0	1	0	nn	nn	nn
Dgkd	chr1	89749861	89749861	89841064	4.0882	4.44233	2.27893	0	-1	-1	1	1	1	0	3	nd	nd	nd
Dgkz	chr2	91790505	91772983	91790505	7.03121	8.4899	5.15694	0	-1	-1	1	1	1	1	4	nd	ud	xx
Dguok	chr6	83456963	83430207	83456963	3.87605	3.78918	4.21799	0	0	0	1	1	1	1	0	nn	nn	nn
Dhcr24	chr4	106233642	106233642	106261718	3.85791	7.31352	3.24769	1	0	-1	1	1	1	1	5	un	un	un
Dhcr7	chr7	151009071	151009071	151034315	1.89317	3.71589	0.790684	1	0	-1	1	0	1	0	4	un	ud	xx
Dhdds	chr4	133556779	133524971	133556779	4.35614	3.70688	4.49209	0	0	1	1	1	1	1	0	nn	nn	nn
Dhodh	chr8	112132573	112117147	112132573	4.04179	4.18273	3.17311	0	-1	-1	1	1	1	1	3	nd	nd	nd
Dhps	chr8	87595655	87595655	87599060	4.02263	5.90847	4.16586	1	0	0	1	1	1	1	5	un	un	un
Dhrs11	chr11	84642505	84634229	84642505	3.28691	3.86045	8.61475	1	1	1	1	1	1	1	9	uu	nu	xx
Dhrs13	chr11	77845814	77845814	77851366	2.60298	2.53722	5.96881	0	1	1	1	0	0	1	10	nu	nu	nu
Dhrs3	chr4	144483039	144483039	144517548	2.93336	7.50368	2.05856	1	0	-1	1	0	1	0	5	un	un	un
Dhrs4	chr14	56097594	56097594	56109177	5.85243	4.63927	6.19184	-1	0	1	1	1	1	1	11	dn	du	xx
Dhrs7	chr12	73765815	73751339	73765815	4.3628	3.5044	0.532417	0	-1	-1	1	1	1	0	2	nd	dd	xx
Dhx15	chr5	52581758	52541447	52581758	7.07738	5.45987	6.38887	-1	-1	1	1	1	1	1	12	dd	dn	xx
Dhx16	chr17	36016722	36016722	36029613	5.22385	4.94243	5.77902	-1	1	1	1	1	1	1	10	du	nu	xx
Dhx30	chr9	110018086	109986822	110018086	3.91674	3.73347	3.49206	0	0	0	1	1	1	1	0	nn	nn	nn
Dhx33	chr11	70817934	70797592	70817934	3.59964	2.88669	1.85412	-1	-1	0	1	1	0	0	2	dd	dd	dd
Dhx34	chr7	16807381	16782569	16807381	3.88923	5.44756	3.75156	0	0	0	1	1	1	1	0	nn	nn	nn
Dhx35	chr2	158620555	158620555	158683950	2.51296	3.18384	2.21744	0	0	0	1	0	1	0	0	nn	nn	nn
Dhx36	chr3	62310910	62272563	62310910	3.21312	2.88749	2.9513	-1	0	0	1	1	0	0	1	dn	dd	xx
Dhx37	chr5	125914418	125894773	125914418	4.73604	3.40909	3.50075	-1	-1	0	1	1	1	1	1	dd	dd	dd
Dhx38	chr8	112089501	112071923	112089501	5.79324	5.10145	5.24596	-1	0	0	1	1	1	1	1	dn	dd	xx
Dhx40	chr11	86621162	86582350	86621162	3.87503	2.58911	3.42414	-1	0	1	1	1	0	1	12	dn	dn	dn
Dhx58	chr11	100565585	100556197	100565585	3.26735	2.45328	0.630146	0	-1	0	1	1	0	0	2	nd	dd	xx
Dhx8	chr11	101594269	101594269	101628671	3.30403	2.04981	3.8581	-1	1	1	1	1	0	1	11	du	du	du
Dhx9	chr1	155334790	155302887	155334790	6.08937	4.76841	5.94363	-1	0	1	1	1	1	1	12	dn	dn	dn
Diablo	chr5	123974173	123961338	123974173	3.48324	2.91936	4.3143	0	1	1	1	1	0	1	11	nu	du	xx
Diap1	chr18	38095065	38004478	38095065	5.53818	6.77315	3.36407	0	-1	-1	1	1	1	1	4	nd	ud	xx
Diap3	chr14	87540921	87056129	87540921	2.73643	2.01738	4.82064	0	1	1	1	0	0	1	10	nu	nu	nu
Dido1	chr2	180436805	180392668	180436805	4.05655	3.2039	4.25444	-1	0	1	1	1	1	1	11	dn	du	xx
Dimt1	chr13	107737208	107737208	107750304	3.59386	2.91163	3.13164	0	0	0	1	1	0	1	0	nn	nn	nn
Dirc2	chr16	35769442	35694988	35769442	2.34897	0.951136	3.33937	0	1	1	1	0	0	1	11	nu	du	xx
Dis3	chr14	99498989	99475852	99498989	3.55449	2.94033	3.26547	-1	0	1	1	1	0	1	12	dn	dn	dn
Dis3l2	chr1	88600378	88600378	88946672	3.00392	2.68876	3.03497	0	0	0	1	1	0	1	0	nn	nn	nn
Dkc1	chrX	72341192	72341192	72355115	4.29814	3.40513	4.29206	-1	0	0	1	1	1	1	12	dn	dn	dn
Dkkl1	chr7	52467253	52462894	52467253	3.77065	0.566441	2.57793	-1	-1	0	1	1	0	0	12	dd	dn	xx
Dlat	chr9	50467885	50442737	50467885	4.75844	4.78437	4.48152	-1	0	0	1	1	1	1	3	dn	nd	xx
Dld	chr12	32036302	32016426	32036302	4.5185	3.57357	4.27299	0	0	0	1	1	1	1	0	nn	nn	nn
Dleu2	chr14	62301210	62221672	62301210	1.74991	2.02866	3.51379	0	1	1	1	0	0	1	9	nu	nu	nu
Dlg2	chr7	98239295	98239295	99597756	0.273795	3.4186	0.243088	1	0	-1	1	0	1	0	5	un	un	un
Dlg4	chr11	69832106	69832106	69859033	3.8441	4.46709	0.757134	1	-1	-1	1	1	1	0	3	ud	nd	xx
Dlgap4	chr2	156439440	156439440	156590099	3.23529	6.59453	2.28384	1	-1	-1	1	1	1	0	5	ud	un	xx
Dlgap5	chr14	48038082	48007453	48038082	2.24562	2.22114	5.15648	0	1	1	1	0	0	1	10	nu	nu	nu
Dlk1	chr12	110691664	110691664	110701546	0.340879	4.97713	4.26834	1	1	0	1	0	1	1	7	uu	uu	uu
Dlst	chr12	86451782	86451782	86475041	6.96838	7.14984	7.96408	-1	1	1	1	1	1	1	9	du	nu	xx
Dmap1	chr4	117354830	117347290	117354830	4.29663	4.35958	4.66566	0	0	0	1	1	1	1	0	nn	nn	nn
Dmpk	chr7	19669197	19669197	19679169	1.47935	2.86522	4.00554	0	1	1	1	0	0	1	8	nu	uu	xx
Dmwd	chr7	19661548	19661548	19668124	4.55661	4.80574	5.99203	-1	1	1	1	1	1	1	9	du	nu	xx
Dna2	chr10	62409776	62409776	62436936	3.14601	1.65476	3.75313	-1	1	1	1	1	0	1	11	du	du	du
Dnaja1	chr4	40669500	40669500	40684184	3.20002	2.31803	2.24667	0	-1	0	1	1	0	0	1	nd	dd	xx
Dnaja2	chr8	88079170	88061538	88079170	6.31878	4.77816	5.11864	-1	-1	0	1	1	1	1	1	dd	dd	dd
Dnaja3	chr16	4684069	4684069	4707693	3.60367	2.84048	3.43565	-1	0	1	1	1	0	1	12	dn	dn	dn
Dnaja4	chr9	54547365	54547365	54564124	2.10761	0.891527	6.42954	0	1	1	1	0	0	1	10	nu	nu	nu
Dnajb1	chr8	86132073	86132073	86135802	7.15154	5.5903	8.40855	-1	1	1	1	1	1	1	11	du	du	du
Dnajb11	chr16	22857917	22857917	22872538	5.79542	5.84217	5.95407	0	0	0	1	1	1	1	0	nn	nn	nn
Dnajb12	chr10	59342338	59342338	59360764	5.36743	5.15308	5.99688	0	1	1	1	1	1	1	10	nu	nu	nu
Dnajb2	chr1	75232997	75232997	75242267	2.32663	6.28317	7.34777	1	1	1	1	0	1	1	8	uu	uu	uu
Dnajb3	chr1	90102323	90101306	90102323	1.31529	0.189612	5.99108	0	1	0	1	0	0	1	10	nu	nu	nu
Dnajb4	chr3	151856807	151846918	151856807	3.46887	3.91693	5.05215	1	1	0	1	1	1	1	9	uu	nu	xx
Dnajb6	chr5	30062437	30062437	30113018	3.92769	6.23895	6.67322	1	1	1	1	1	1	1	8	uu	uu	uu
Dnajb9	chr12	45311055	45306883	45311055	4.19076	3.06858	3.6113	-1	0	0	1	1	1	1	12	dn	dn	dn
Dnajc1	chr2	18314457	18127959	18314457	2.73958	3.85479	2.25573	1	0	-1	1	0	1	0	5	un	un	un
Dnajc10	chr2	80155622	80155622	80194212	3.5022	2.08189	2.0749	-1	-1	0	1	1	0	0	1	dd	dd	dd
Dnajc11	chr4	151307828	151307828	151356068	4.42391	4.86939	6.44536	0	1	1	1	1	1	1	9	nu	nu	nu
Dnajc14	chr10	128242731	128242731	128256502	3.51646	4.35473	4.41414	0	1	0	1	1	1	1	8	nu	uu	xx
Dnajc15	chr14	78274724	78226023	78274724	5.41605	6.48206	5.59809	1	0	-1	1	1	1	1	6	un	un	un
Dnajc17	chr2	119034531	118998235	119034531	4.60282	3.91743	5.52711	0	1	1	1	1	1	1	11	nu	du	xx
Dnajc19	chr3	33980248	33956679	33980248	2.52576	2.76878	3.5852	0	0	0	1	0	0	1	0	nn	nn	nn
Dnajc2	chr5	21290983	21263094	21290983	5.45886	5.20549	3.50008	0	-1	-1	1	1	1	1	3	nd	nd	nd
Dnajc21	chr15	10400271	10376517	10400271	3.6406	3.69323	3.57336	1	0	0	1	1	1	1	4	un	ud	xx
Dnajc25	chr4	59016064	59016064	59036270	3.13912	2.79114	2.72843	-1	0	0	1	1	0	0	1	dn	dd	xx
Dnajc3	chr14	119337153	119337153	119380924	4.1783	3.08686	3.02655	-1	-1	0	1	1	1	1	1	dd	dd	dd
Dnajc30	chr5	135540075	135540075	135541235	5.03375	7.35812	6.27341	0	1	0	1	1	1	1	6	nu	un	xx
Dnajc4	chr19	7066762	7062400	7066762	3.49228	4.65575	5.61473	1	1	1	1	1	1	1	8	uu	uu	uu
Dnajc5	chr2	181255209	181255209	181286954	4.78367	4.53356	4.21581	-1	0	0	1	1	1	1	2	dn	dd	xx
Dnajc7	chr11	100481482	100444149	100481482	4.81657	4.46881	4.24761	0	0	-1	1	1	1	1	0	nn	nn	nn
Dnajc8	chr4	132091473	132091473	132109657	6.48228	7.14266	8.36445	1	1	1	1	1	1	1	9	uu	nu	xx
[truncated: 5,571 more rows]

## Sheet: Legend
Legend for Supporting Information, Table 1
Gene expression levels and differential expression assignments
For each gene (row), the columns give information on chromosome coordinates, level of expression, and assignments of differential expression.
Specifically, the columns are:
gene	Name of the gene
chrom	Name of the chromosome
TSS	Position of the transcription start site
chromStart	Beginning of the gene annotation, mm9 coordinates
chromEnd	Ending of the gene annotation, mm9 coordinates
MEP	Expression level in MEP as measured by polyA+ RNA-seq, units are log2(FPKM)
MEG	Expression level in MEG as measured by polyA+ RNA-seq, units are log2(FPKM)
ERY	Expression level in ERY as measured by polyA+ RNA-seq, units are log2(FPKM)
MEPvsMEG	Differential expression between MEP and MEG
MEPvsERY	Differential expression between MEP and ERY
MEGvsERY	Differential expression between MEG and ERY
	For the previous 3 columns, cell entries mean:
	1 = upregulated in CellType2 vs. CellType1
	-1 = downregulated in CellType2 vs. CellType1
	0 = not significantly changing
ExpressedAny	Expressed in any of the three cell types
ExpressedMEP	Expressed in MEP
ExpressedMEG	Expressed in MEG
ExpressedERY	Expressed in ERY
	For the previous 4 columns, cell entries mean:
	1 = expressed
	0 = not expressed
kmeansClusNum	The k-means cluster number to which a differentially expressed gene is assigned; Figure 4C
ExpCat.CuffDiff	The expression category to which a gene is assigned by CuffDiff
ExpCat.kmeans	The expression category to which a gene is assigned by k-means
Consensus	The expression category to which a gene is assigned using a consensus between CuffDiff and k-means assignments
	For the previous 3 columns, cell entries are:
	UU, UN, UD, NU, DU, NN, DN, ND, DD: U is up-regulated, D is down-regulated, and N is no significant change measured. The first letter refers to the differentiation from MEP to MEG, the second letter refers to the differentiation from MEP to ERY
	XX = not in consensus set, i.e. when k-means and Cuffdiff calls did not match
