# Supplementary material for: Transcriptome and chromatin accessibility divergence during differentiation of a bipotential progenitor cell population to erythroblasts and megakaryocytes
Source: J Biol Chem. 2025 Oct 14;301(12):110819. doi: 10.1016/j.jbc.2025.110819 (PMC12664380; doi:10.1016/j.jbc.2025.110819)
Supplement: Supporting Table S2 [file mmc3.xlsx]

## Sheet: AllSignificantResultsFromGREAT
Category and Terms enriched (from GREAT tool)	NU_BinomFdrQ	DU_BinomFdrQ	UN_BinomFdrQ	UD_BinomFdrQ_7	DD_BinomFdrQ	ND_BinomFdrQ	DN_BinomFdrQ	NN_BinomFdrQ	UU_BinomFdrQ
BioCyc_Pathway_*_PRPP_biosynthesis_I	NA	NA	NA	NA	3.18535e-11	NA	NA	NA	NA
Disease_Ontology_*_adenocarcinoma	NA	NA	3.91842e-225	6.38779e-119	6.06243e-252	NA	NA	NA	NA
Disease_Ontology_*_brain_neoplasm	NA	8.00687e-67	NA	NA	1.17579e-148	NA	NA	NA	NA
Disease_Ontology_*_cancer	NA	6.11336e-217	0	2.70369e-285	0	6.28886e-307	NA	NA	NA
Disease_Ontology_*_cancer_by_anatomical_entity	NA	2.12827e-165	0	3.07473e-210	0	8.4577e-251	NA	NA	NA
Disease_Ontology_*_carcinoma	NA	NA	0	4.60885e-192	0	4.05526e-205	NA	NA	NA
Disease_Ontology_*_cardiovascular_system_disease	NA	NA	0	1.92197e-192	0	6.25459e-172	NA	NA	NA
Disease_Ontology_*_central_nervous_system_disease	NA	NA	6.36111e-278	4.54409e-165	6.12929e-261	1.52068e-138	NA	NA	NA
Disease_Ontology_*_central_nervous_system_neoplasm	NA	9.03894e-67	NA	NA	1.66014e-148	NA	NA	NA	NA
Disease_Ontology_*_chronic_rejection_of_renal_transplant	NA	NA	0	1.50112e-192	0	1.57596e-192	NA	NA	NA
Disease_Ontology_*_connective_tissue_disease	NA	NA	1.00998e-148	NA	1.14269e-179	NA	NA	NA	NA
Disease_Ontology_*_disease	NA	5.7807024501033e-313	0	0	0	0	NA	NA	NA
Disease_Ontology_*_disease_by_infectious_agent	NA	1.94812e-84	1.37019e-196	2.70796e-104	1.32016e-288	4.19553e-116	NA	NA	NA
Disease_Ontology_*_disease_of_anatomical_entity	NA	1.2583e-236	0	0	0	0	NA	NA	NA
Disease_Ontology_*_disease_of_metabolism	NA	NA	5.13773e-223	2.9655e-97	4.19448e-190	NA	NA	NA	NA
Disease_Ontology_*_epithelial_carcinoma	NA	NA	5.4927e-259	7.68032e-145	1.82804288961261e-321	NA	NA	NA	NA
Disease_Ontology_*_gastrointestinal_system_disease	NA	NA	3.34693e-241	4.62791e-105	2.29956e-271	NA	NA	NA	NA
Disease_Ontology_*_germ_cell_and_embryonal_cancer	NA	NA	NA	NA	1.0239e-156	NA	NA	NA	NA
Disease_Ontology_*_germ_cell_cancer	NA	NA	NA	NA	1.48777e-159	NA	NA	NA	NA
Disease_Ontology_*_glandular_and_epithelial_neoplasm	NA	NA	NA	1.03499e-121	0	NA	NA	NA	NA
Disease_Ontology_*_glandular_cell_epithelial_neoplasm	NA	NA	5.40427e-242	3.58992e-124	7.23983e-272	NA	NA	NA	NA
Disease_Ontology_*_hematologic_cancer	NA	NA	NA	1.20262e-124	1.24344e-294	9.03678e-116	NA	NA	NA
Disease_Ontology_*_hematopoietic_system_disease	NA	NA	NA	3.77129e-136	0	1.84869e-130	NA	NA	NA
Disease_Ontology_*_immune_system_disease	NA	1.65653e-148	0	2.75136e-207	0	2.02254e-244	NA	NA	NA
Disease_Ontology_*_immunoproliferative_disease	NA	NA	NA	NA	3.00103e-171	4.57364e-84	NA	NA	NA
Disease_Ontology_*_kidney_disease	NA	NA	0	6.89056e-201	0	6.96022e-194	NA	NA	NA
Disease_Ontology_*_large_Intestine_carcinoma	NA	NA	4.11371e-129	1.04768e-69	6.52506e-151	1.99617e-75	NA	NA	NA
Disease_Ontology_*_leukemia	NA	NA	NA	5.79754e-112	5.83147e-233	NA	NA	NA	NA
Disease_Ontology_*_lymphatic_system_disease	NA	NA	NA	NA	2.88249e-170	1.34491e-83	NA	NA	NA
Disease_Ontology_*_lymphoid_cancer	NA	NA	NA	NA	1.00536e-165	2.82699e-81	NA	NA	NA
Disease_Ontology_*_lymphoproliferative_disease	NA	NA	NA	NA	2.87975e-171	4.54647e-84	NA	NA	NA
Disease_Ontology_*_malignant_neoplasm_of_breast	NA	NA	2.20019e-223	4.53e-106	1.17648e-213	3.14053e-145	NA	NA	NA
Disease_Ontology_*_malignant_neoplasm_of_lymphatic_and_hemopoietic_tissue	NA	NA	NA	8.39775e-113	1.26593e-261	2.72672e-97	NA	NA	NA
Disease_Ontology_*_malignant_neoplasm_of_thorax	NA	NA	2.33512e-223	4.59166e-106	1.25697e-213	3.14141e-145	NA	NA	NA
Disease_Ontology_*_mammary_cancer	NA	NA	1.34363e-235	6.46365e-109	1.01205e-225	1.93312e-151	NA	NA	NA
Disease_Ontology_*_mesenchymal_cell_neoplasm	NA	NA	NA	NA	1.38083e-179	6.42669e-97	NA	NA	NA
Disease_Ontology_*_musculoskeletal_system_disease	NA	NA	9.32459e-260	1.06988e-148	2.24329e-292	2.02101e-139	NA	NA	NA
Disease_Ontology_*_nervous_system_cancer	NA	NA	2.51498e-194	3.67397e-103	5.57038e-208	2.00679e-111	NA	NA	NA
Disease_Ontology_*_nervous_system_disease	NA	NA	0	5.48373e-181	1.67918e-304	NA	NA	NA	NA
Disease_Ontology_*_neural_neoplasm	NA	NA	2.33495e-188	1.76727e-103	2.20121e-205	2.06825e-108	NA	NA	NA
Disease_Ontology_*_neuroectodermal_tumor	NA	NA	NA	6.11065e-80	5.64663e-157	NA	NA	NA	NA
Disease_Ontology_*_neuroepithelial_neoplasm	NA	NA	3.33153e-185	1.53096e-103	1.58457e-205	1.7839e-108	NA	NA	NA
Disease_Ontology_*_reproductive_system_cancer	NA	NA	3.08613e-268	1.06584e-125	2.10295e-274	2.84028e-164	NA	NA	NA
Disease_Ontology_*_sarcoma	NA	NA	NA	2.9057e-91	1.62627e-188	NA	NA	NA	NA
Disease_Ontology_*_soft_tissue_neoplasm	NA	NA	NA	NA	1.12537e-179	5.79083e-97	NA	NA	NA
Disease_Ontology_*_syndrome	NA	NA	NA	NA	5.48793e-243	NA	NA	NA	NA
Disease_Ontology_*_thoracic_cancer	NA	NA	4.16367e-223	2.60336e-109	2.2245e-213	1.64409e-148	NA	NA	NA
Disease_Ontology_*_transplant-related_disease	NA	NA	0	1.36691e-192	0	1.45353e-192	NA	NA	NA
Disease_Ontology_*_urinary_system_disease	NA	NA	0	3.6186e-207	0	1.2068e-196	NA	NA	NA
Disease_Ontology_*_vascular_disease	NA	NA	3.03199e-221	NA	1.18778e-174	NA	NA	NA	NA
Disease_Ontology_*_viral_infectious_disease	NA	NA	NA	7.92272e-72	4.26797e-199	NA	NA	NA	NA
GO_Biological_Process_*_biosynthetic_process	0	2.88482e-206	NA	NA	0	3.41907e-215	1.37675e-205	0	0
GO_Biological_Process_*_cellular_biosynthetic_process	0	1.25016e-203	NA	NA	0	1.92e-209	1.46953e-206	0	0
GO_Biological_Process_*_cellular_macromolecule_biosynthetic_process	0	1.61156e-177	NA	NA	0	NA	3.51648e-178	0	3.74403692432919e-313
GO_Biological_Process_*_cellular_macromolecule_metabolic_process	0	0	NA	NA	0	NA	0	0	0
GO_Biological_Process_*_cellular_metabolic_process	0	0	NA	NA	0	NA	0	0	0
GO_Biological_Process_*_cellular_nitrogen_compound_metabolic_process	0	4.66092e-270	NA	NA	0	NA	0	0	NA
GO_Biological_Process_*_cellular_process	0	0	NA	NA	0	NA	0	0	0
GO_Biological_Process_*_gene_expression	0	1.87326e-133	NA	NA	0	NA	2.19992e-251	0	2.8428e-303
GO_Biological_Process_*_immune_system_process	NA	NA	NA	4.18843e-109	9.25649e-235	NA	NA	NA	NA
GO_Biological_Process_*_macromolecule_biosynthetic_process	0	2.56194e-177	NA	NA	0	NA	5.73968e-178	0	4.55560259302062e-316
GO_Biological_Process_*_macromolecule_metabolic_process	0	0	NA	NA	0	NA	0	0	0
GO_Biological_Process_*_metabolic_process	0	0	NA	NA	0	0	0	0	0
GO_Biological_Process_*_negative_regulation_of_biological_process	NA	NA	1.78329816212062e-312	1.99263e-165	0	NA	NA	NA	NA
GO_Biological_Process_*_negative_regulation_of_cellular_metabolic_process	NA	NA	NA	NA	9.96531e-197	NA	NA	NA	NA
GO_Biological_Process_*_negative_regulation_of_cellular_process	NA	NA	5.01183e-280	1.70157e-150	7.64372285742789e-316	NA	NA	NA	NA
GO_Biological_Process_*_negative_regulation_of_macromolecule_metabolic_process	NA	NA	NA	NA	1.12123e-192	NA	NA	NA	NA
GO_Biological_Process_*_negative_regulation_of_metabolic_process	NA	NA	NA	NA	1.11657e-197	NA	NA	NA	NA
GO_Biological_Process_*_nitrogen_compound_metabolic_process	0	9.21994e-273	NA	NA	0	NA	0	0	NA
GO_Biological_Process_*_nucleic_acid_metabolic_process	0	2.59414e-246	NA	NA	0	NA	5.67434e-292	0	NA
GO_Biological_Process_*_nucleobase-containing_compound_metabolic_process	0	1.44884e-258	NA	NA	0	NA	0	0	NA
GO_Biological_Process_*_positive_regulation_of_biological_process	NA	NA	NA	1.6067e-224	0	NA	NA	NA	NA
GO_Biological_Process_*_positive_regulation_of_cellular_metabolic_process	NA	NA	NA	5.02494e-111	3.18187e-187	NA	NA	NA	NA
GO_Biological_Process_*_positive_regulation_of_cellular_process	NA	NA	NA	2.00755e-206	0	NA	NA	NA	NA
GO_Biological_Process_*_positive_regulation_of_macromolecule_metabolic_process	NA	NA	NA	7.41329e-108	5.70529e-201	NA	NA	NA	NA
GO_Biological_Process_*_positive_regulation_of_metabolic_process	NA	NA	NA	5.82111e-117	6.30109e-202	NA	NA	NA	NA
GO_Biological_Process_*_primary_metabolic_process	0	0	NA	NA	0	0	0	0	0
GO_Biological_Process_*_protein_metabolic_process	0	NA	NA	NA	0	NA	2.625e-153	0	0
GO_Biological_Process_*_regulation_of_biosynthetic_process	NA	NA	NA	NA	0	NA	4.44859e-192	NA	NA
GO_Biological_Process_*_regulation_of_cellular_biosynthetic_process	NA	NA	NA	NA	0	NA	7.33902e-189	NA	NA
GO_Biological_Process_*_regulation_of_cellular_macromolecule_biosynthetic_process	NA	3.60874e-131	NA	NA	0	NA	3.07846e-180	NA	NA
GO_Biological_Process_*_regulation_of_cellular_metabolic_process	NA	2.2602e-165	NA	NA	0	NA	1.91862e-226	NA	NA
GO_Biological_Process_*_regulation_of_gene_expression	NA	NA	NA	NA	0	NA	4.38457e-196	NA	NA
GO_Biological_Process_*_regulation_of_macromolecule_biosynthetic_process	NA	NA	NA	NA	0	NA	3.87344e-183	NA	NA
GO_Biological_Process_*_regulation_of_macromolecule_metabolic_process	NA	8.69315e-174	NA	NA	0	NA	1.85691e-228	NA	NA
GO_Biological_Process_*_regulation_of_metabolic_process	NA	1.70211e-186	NA	NA	0	NA	5.87673e-240	NA	NA
GO_Biological_Process_*_regulation_of_molecular_function	NA	NA	1.06376e-205	2.89437e-112	5.46964e-216	NA	NA	NA	NA
GO_Biological_Process_*_regulation_of_nitrogen_compound_metabolic_process	NA	NA	NA	NA	0	NA	1.69682e-187	NA	NA
GO_Biological_Process_*_regulation_of_nucleobase-containing_compound_metabolic_process	NA	NA	NA	NA	0	NA	1.02327e-187	NA	NA
GO_Biological_Process_*_regulation_of_primary_metabolic_process	NA	NA	NA	NA	0	NA	9.32721e-230	NA	NA
GO_Biological_Process_*_regulation_of_response_to_stimulus	NA	NA	2.73383e-229	NA	4.29585e-276	NA	NA	NA	NA
GO_Biological_Process_*_regulation_of_RNA_metabolic_process	NA	NA	NA	NA	0	NA	2.78284e-164	NA	NA
GO_Biological_Process_*_regulation_of_signal_transduction	NA	NA	9.17593e-184	NA	4.77944e-201	NA	NA	NA	NA
GO_Biological_Process_*_regulation_of_signaling	NA	NA	NA	NA	2.98589e-219	NA	NA	NA	NA
GO_Biological_Process_*_regulation_of_transcription_from_RNA_polymerase_II_promoter	NA	NA	NA	NA	1.26222e-193	NA	NA	NA	NA
GO_Biological_Process_*_regulation_of_transcription,_DNA-dependent	NA	NA	NA	NA	0	NA	3.40429e-151	NA	NA
GO_Biological_Process_*_response_to_organic_substance	NA	NA	NA	8.66759e-118	3.95769e-220	NA	NA	NA	NA
GO_Biological_Process_*_response_to_stress	NA	3.88471e-111	4.83495e-255	1.6598e-132	5.5866e-278	NA	NA	NA	NA
GO_Biological_Process_*_RNA_biosynthetic_process	NA	NA	NA	NA	5.04894e-291	NA	1.96706e-139	0	NA
GO_Biological_Process_*_RNA_metabolic_process	0	3.33092e-142	NA	NA	0	NA	3.89774e-247	0	NA
GO_Biological_Process_*_transcription,_DNA-dependent	NA	NA	NA	NA	4.33386e-291	NA	1.86674e-139	0	NA
GO_Cellular_Component_*_cell_part	0	0	0	0	0	0	NA	0	0
GO_Cellular_Component_*_cell_surface	NA	NA	1.51051e-76	2.95438e-46	2.73101e-92	NA	NA	NA	NA
GO_Cellular_Component_*_cell-substrate_adherens_junction	NA	NA	NA	NA	1.58722e-38	NA	NA	NA	NA
GO_Cellular_Component_*_cell-substrate_junction	NA	NA	NA	NA	2.68751e-38	NA	NA	NA	NA
GO_Cellular_Component_*_cytoplasm	0	0	0	0	0	0	NA	0	0
GO_Cellular_Component_*_cytoplasmic_part	0	NA	0	0	0	0	NA	0	0
GO_Cellular_Component_*_endoplasmic_reticulum-Golgi_intermediate_compartment	NA	NA	NA	NA	1.45755e-23	6.16247e-18	NA	NA	NA
GO_Cellular_Component_*_focal_adhesion	NA	NA	NA	NA	8.13972e-39	NA	NA	NA	NA
GO_Cellular_Component_*_internal_side_of_plasma_membrane	NA	NA	NA	NA	3.07927e-32	NA	NA	NA	NA
GO_Cellular_Component_*_intracellular	0	0	0	0	0	0	0	0	0
GO_Cellular_Component_*_intracellular_membrane-bounded_organelle	0	0	0	0	0	0	0	0	0
GO_Cellular_Component_*_intracellular_non-membrane-bounded_organelle	0	8.45804e-256	NA	NA	0	NA	9.93062e-186	0	0
GO_Cellular_Component_*_intracellular_organelle	0	0	0	0	0	0	0	0	0
GO_Cellular_Component_*_intracellular_organelle_lumen	0	1.33252e-192	NA	NA	0	NA	1.01378e-222	0	9.21631e-242
GO_Cellular_Component_*_intracellular_organelle_part	0	0	0	4.44765e-258	0	1.63035e-303	0	0	0
GO_Cellular_Component_*_intracellular_part	0	0	0	0	0	0	0	0	0
GO_Cellular_Component_*_membrane-bounded_organelle	0	0	0	0	0	0	0	0	0
GO_Cellular_Component_*_membrane-enclosed_lumen	0	5.33843e-192	NA	NA	0	NA	2.14143e-229	0	1.60556e-257
GO_Cellular_Component_*_nuclear_inner_membrane	NA	NA	NA	NA	1.79904e-21	NA	NA	NA	NA
GO_Cellular_Component_*_nuclear_lumen	0	1.04798e-181	NA	NA	6.46732e-308	NA	6.01928e-194	0	1.74644e-207
GO_Cellular_Component_*_nuclear_part	0	1.03588e-221	NA	NA	0	NA	5.29832e-255	0	2.28095e-253
GO_Cellular_Component_*_nucleolus	NA	5.83631e-41	NA	NA	1.27706e-147	NA	6.14577e-72	2.77783e-236	NA
GO_Cellular_Component_*_nucleoplasm	3.73265e-245	5.99509e-137	NA	NA	4.76086e-152	NA	7.27294e-107	0	NA
GO_Cellular_Component_*_nucleus	0	0	NA	NA	0	NA	0	0	0
GO_Cellular_Component_*_organelle	0	0	0	0	0	0	0	0	0
GO_Cellular_Component_*_organelle_lumen	0	1.53308e-192	NA	NA	0	NA	1.19717e-222	0	1.17173e-241
GO_Cellular_Component_*_organelle_part	0	0	0	3.79209e-264	0	8.41363e-303	0	0	0
GO_Molecular_Function_*_ATPase_activity,_coupled	NA	5.81041e-40	NA	NA	7.2053e-64	NA	1.01591e-38	3.48351e-92	NA
GO_Molecular_Function_*_binding	0	0	NA	0	0	0	0	0	NA
GO_Molecular_Function_*_catalytic_activity	0	9.6384e-221	NA	NA	0	0	3.62997e-269	0	NA
GO_Molecular_Function_*_cation_binding	NA	NA	NA	NA	0	NA	NA	NA	NA
GO_Molecular_Function_*_DNA_binding	0	5.26406e-118	NA	NA	3.10289e-274	NA	9.03324e-121	NA	NA
GO_Molecular_Function_*_enzyme_activator_activity	NA	NA	NA	NA	1.07093e-75	NA	NA	NA	NA
GO_Molecular_Function_*_GTPase_activator_activity	NA	NA	NA	NA	2.33036e-58	NA	NA	NA	NA
GO_Molecular_Function_*_IkappaB_kinase_activity	NA	NA	NA	NA	9.28544e-13	NA	NA	NA	NA
GO_Molecular_Function_*_ion_binding	NA	NA	NA	NA	0	NA	NA	NA	NA
GO_Molecular_Function_*_metal_ion_binding	NA	NA	NA	NA	0	NA	NA	NA	NA
GO_Molecular_Function_*_nucleic_acid_binding	0	9.40785e-185	NA	NA	0	NA	1.45918e-251	0	NA
GO_Molecular_Function_*_protease_binding	NA	NA	NA	NA	2.35475e-27	NA	NA	NA	NA
GO_Molecular_Function_*_protein_binding	NA	NA	0	0	0	0	NA	0	NA
GO_Molecular_Function_*_Ras_GTPase_activator_activity	NA	NA	NA	NA	2.77015e-39	NA	NA	NA	NA
GO_Molecular_Function_*_Rho_GTPase_activator_activity	NA	NA	NA	NA	3.19861e-21	NA	NA	NA	NA
GO_Molecular_Function_*_RNA_binding	1.14866e-199	NA	NA	NA	1.19195e-130	NA	1.13114e-121	0	NA
GO_Molecular_Function_*_small_GTPase_regulator_activity	NA	NA	NA	NA	1.64299e-64	NA	NA	NA	NA
MGI_Expression:_Detected_*_Theiler_stage_18	NA	NA	NA	NA	8.44085e-213	NA	NA	NA	NA
MGI_Expression:_Detected_*_Theiler_stage_22	NA	NA	NA	NA	0	NA	NA	NA	NA
MGI_Expression:_Detected_*_Theiler_stage_23	0	0	0	0	0	0	NA	NA	NA
MGI_Expression:_Detected_*_Theiler_stage_28	NA	8.36487e-269	NA	NA	0	NA	0	NA	NA
MGI_Expression:_Detected_*_Theiler_stage_4	NA	NA	NA	NA	4.84475e-199	NA	7.54868e-84	NA	NA
MGI_Expression:_Detected_*_TS18_embryo	NA	NA	NA	NA	6.0283e-213	NA	NA	NA	NA
MGI_Expression:_Detected_*_TS22_alimentary_system	NA	NA	NA	NA	1.25617e-235	NA	NA	NA	NA
MGI_Expression:_Detected_*_TS22_gut	NA	NA	NA	NA	4.43447e-210	NA	NA	NA	NA
MGI_Expression:_Detected_*_TS22_visceral_organ	NA	NA	NA	NA	1.27469e-303	NA	NA	NA	NA
MGI_Expression:_Detected_*_TS23_alimentary_system	NA	NA	0	1.24516e-194	0	NA	NA	NA	NA
MGI_Expression:_Detected_*_TS23_alimentary_system;_oral_region	NA	4.52432e-106	1.24956e-267	8.23331e-151	0	NA	NA	NA	NA
MGI_Expression:_Detected_*_TS23_embryo	0	0	0	0	0	0	NA	NA	NA
MGI_Expression:_Detected_*_TS23_female_associated_reproductive_structure	NA	NA	NA	NA	3.94661e-192	NA	NA	NA	NA
MGI_Expression:_Detected_*_TS23_haemolymphoid_system	NA	1.09133e-86	NA	8.72257e-100	4.02304e-285	1.81186e-115	NA	6.43282e-272	NA
MGI_Expression:_Detected_*_TS23_integumental_system	NA	NA	NA	NA	1.13777e-194	NA	NA	NA	NA
MGI_Expression:_Detected_*_TS23_lower_jaw	NA	2.84192e-83	NA	1.33238e-119	2.31256e-243	NA	NA	NA	NA
MGI_Expression:_Detected_*_TS23_metanephros	NA	NA	NA	NA	0	NA	3.25722e-162	NA	NA
MGI_Expression:_Detected_*_TS23_organ_system	0	NA	0	0	0	0	NA	NA	NA
MGI_Expression:_Detected_*_TS23_organ_system;_gland	NA	1.08367e-97	NA	2.80086e-120	0	4.47795e-125	NA	NA	NA
MGI_Expression:_Detected_*_TS23_renal_cortex	NA	NA	NA	NA	1.05246e-197	NA	NA	NA	NA
MGI_Expression:_Detected_*_TS23_renal/urinary_system	NA	NA	NA	NA	0	NA	NA	NA	NA
MGI_Expression:_Detected_*_TS23_reproductive_system	NA	NA	NA	NA	0	NA	NA	NA	NA
MGI_Expression:_Detected_*_TS23_reproductive_system;_female	NA	NA	NA	NA	2.01924e-203	NA	NA	NA	NA
MGI_Expression:_Detected_*_TS23_reproductive_system;_male	NA	NA	NA	NA	5.57186e-289	NA	NA	NA	NA
MGI_Expression:_Detected_*_TS23_testis	NA	NA	NA	NA	5.57082e-246	NA	NA	NA	NA
MGI_Expression:_Detected_*_TS23_thymus_primordium	NA	7.38504e-87	NA	5.49051e-100	3.48237e-282	1.06258e-115	NA	1.63713e-272	NA
MGI_Expression:_Detected_*_TS23_urethra	NA	NA	NA	NA	3.88489e-250	NA	NA	NA	NA
MGI_Expression:_Detected_*_TS23_visceral_organ	NA	3.72279e-239	0	7.15491861546234e-316	0	NA	NA	NA	NA
MGI_Expression:_Detected_*_TS28_brain	NA	NA	0	NA	0	NA	3.35035e-274	NA	NA
MGI_Expression:_Detected_*_TS28_cardiovascular_system	NA	NA	1.21232247166458e-317	NA	0	NA	NA	NA	NA
MGI_Expression:_Detected_*_TS28_central_nervous_system	NA	NA	0	NA	0	NA	1.08087e-292	NA	NA
MGI_Expression:_Detected_*_TS28_female_reproductive_system	NA	7.62281e-147	NA	NA	0	NA	NA	NA	NA
MGI_Expression:_Detected_*_TS28_haemolymphoid_system	NA	4.40006e-129	7.08671e-282	5.53691e-153	0	NA	NA	NA	NA
MGI_Expression:_Detected_*_TS28_heart	NA	NA	4.62404440511333e-312	NA	4.79356586720844e-314	NA	NA	NA	NA
MGI_Expression:_Detected_*_TS28_kidney	NA	NA	0	NA	0	NA	NA	NA	NA
MGI_Expression:_Detected_*_TS28_liver	NA	NA	0	NA	0	NA	NA	NA	NA
MGI_Expression:_Detected_*_TS28_liver_and_biliary_system	NA	NA	0	NA	0	NA	NA	NA	NA
MGI_Expression:_Detected_*_TS28_lung	NA	NA	2.01578783503229e-321	NA	0	NA	NA	NA	NA
MGI_Expression:_Detected_*_TS28_male_reproductive_system	NA	1.95962e-117	NA	NA	1.00072e-303	NA	NA	NA	NA
MGI_Expression:_Detected_*_TS28_muscle	NA	7.00599e-98	4.71686e-243	NA	1.12051e-252	NA	NA	NA	NA
MGI_Expression:_Detected_*_TS28_nervous_system	NA	NA	0	NA	0	NA	1.19365e-292	NA	NA
MGI_Expression:_Detected_*_TS28_organ_system	NA	3.87662e-269	0	NA	0	NA	0	NA	NA
MGI_Expression:_Detected_*_TS28_renal/urinary_system	NA	NA	0	NA	0	NA	NA	NA	NA
MGI_Expression:_Detected_*_TS28_reproductive_system	NA	5.18725e-184	NA	NA	0	NA	NA	NA	NA
MGI_Expression:_Detected_*_TS28_respiratory_system	NA	NA	2.95451256213065e-321	NA	0	NA	NA	NA	NA
MGI_Expression:_Detected_*_TS28_spleen	NA	1.846e-121	6.61186e-262	1.18804e-132	1.68970450877706e-321	NA	NA	NA	NA
MGI_Expression:_Detected_*_TS28_testis	NA	4.82414e-118	NA	NA	1.48683e-295	NA	NA	NA	NA
MGI_Expression:_Detected_*_TS28_thymus	NA	1.18621e-77	NA	NA	5.76757e-227	NA	NA	NA	NA
MGI_Expression:_Detected_*_TS28_visceral_organ	NA	7.82917e-205	NA	NA	0	NA	4.03265e-227	NA	NA
MGI_Expression:_Detected_*_TS4_embryo	NA	NA	NA	NA	2.64966e-199	NA	5.93007e-84	NA	NA
Mouse_Phenotype_*_abnormal_adaptive_immunity	NA	NA	1.26542e-189	4.43391e-208	0	2.21947e-182	NA	NA	NA
Mouse_Phenotype_*_abnormal_antigen_presenting_cell_physiology	NA	NA	9.00913e-132	1.25335e-145	1.26264e-198	4.51372e-121	NA	NA	NA
Mouse_Phenotype_*_abnormal_blood_cell_morphology/development	NA	4.27209e-116	1.85155e-229	2.67354e-217	0	8.34366e-185	NA	NA	NA
Mouse_Phenotype_*_abnormal_body_size	NA	NA	NA	4.36863e-145	2.45425e-265	NA	NA	NA	NA
Mouse_Phenotype_*_abnormal_body_weight	NA	NA	NA	NA	1.78737e-218	NA	NA	NA	NA
Mouse_Phenotype_*_abnormal_bone_marrow_cell_morphology/development	NA	2.67698e-69	NA	2.80773e-192	1.84489e-266	2.0578e-123	NA	NA	NA
Mouse_Phenotype_*_abnormal_cell_physiology	NA	3.06973e-105	NA	1.52943e-114	1.43162e-257	1.66299e-112	NA	NA	NA
Mouse_Phenotype_*_abnormal_cell-mediated_immunity	NA	NA	7.37794e-193	5.40909e-208	0	2.6394e-182	NA	NA	NA
Mouse_Phenotype_*_abnormal_embryogenesis/_development	NA	1.67638e-93	NA	NA	1.86767e-204	NA	NA	NA	NA
Mouse_Phenotype_*_abnormal_hematopoiesis	NA	9.79745e-113	9.27473e-230	1.81376e-217	0	5.22131e-185	NA	NA	NA
Mouse_Phenotype_*_abnormal_hematopoietic_cell_number	NA	9.78931e-103	NA	3.75603e-188	2.91138e-236	2.48482e-152	NA	NA	NA
Mouse_Phenotype_*_abnormal_hematopoietic_system_morphology/development	NA	3.87315e-121	1.08052e-268	3.37255e-221	0	7.22476e-189	NA	NA	NA
Mouse_Phenotype_*_abnormal_immune_cell_physiology	NA	NA	1.10982e-189	2.11465e-204	0	2.0658e-182	NA	NA	NA
Mouse_Phenotype_*_abnormal_immune_serum_protein_physiology	NA	NA	4.03958e-140	1.47105e-166	1.05285e-192	1.23647e-119	NA	NA	NA
Mouse_Phenotype_*_abnormal_immune_system_cell_morphology	NA	NA	NA	2.65468e-208	5.34204729607596e-316	4.41748e-172	NA	NA	NA
Mouse_Phenotype_*_abnormal_immune_system_morphology	NA	NA	3.20403e-226	2.71692e-217	0	1.97522e-181	NA	NA	NA
Mouse_Phenotype_*_abnormal_immune_system_organ_morphology	NA	1.9986e-69	NA	3.48654e-133	5.05314e-191	1.15351e-116	NA	NA	NA
Mouse_Phenotype_*_abnormal_immune_system_physiology	NA	NA	3.69458e-259	1.66109e-243	0	1.52257e-210	NA	NA	NA
Mouse_Phenotype_*_abnormal_inflammatory_response	NA	NA	1.65745e-138	9.2973e-128	2.76564e-180	2.83202e-111	NA	NA	NA
Mouse_Phenotype_*_abnormal_innate_immunity	NA	NA	NA	NA	2.3397e-183	NA	NA	NA	NA
Mouse_Phenotype_*_abnormal_leukocyte_cell_number	NA	NA	NA	2.84421e-180	1.57492e-237	2.42338e-144	NA	NA	NA
Mouse_Phenotype_*_abnormal_leukocyte_morphology	NA	NA	NA	1.61306e-208	6.73433e-306	2.83701e-172	NA	NA	NA
Mouse_Phenotype_*_abnormal_leukocyte_physiology	NA	NA	2.0992e-183	1.65972e-193	0	8.80728e-183	NA	NA	NA
Mouse_Phenotype_*_abnormal_leukopoiesis	NA	NA	NA	1.57102e-163	5.65126e-243	2.47305e-102	NA	NA	NA
Mouse_Phenotype_*_abnormal_lymphocyte_cell_number	NA	NA	NA	5.11462e-152	5.54641e-197	1.53314e-116	NA	NA	NA
Mouse_Phenotype_*_abnormal_lymphocyte_morphology	NA	NA	NA	3.66541e-178	7.03061e-247	1.07626e-127	NA	NA	NA
Mouse_Phenotype_*_abnormal_lymphocyte_physiology	NA	NA	NA	3.04007e-151	9.64315e-224	2.53846e-130	NA	NA	NA
Mouse_Phenotype_*_abnormal_lymphopoiesis	NA	NA	NA	6.11964e-150	1.73661e-213	6.7533e-100	NA	NA	NA
Mouse_Phenotype_*_abnormal_mononuclear_cell_differentiation	NA	NA	NA	2.24921e-157	3.18551e-213	8.71174e-100	NA	NA	NA
Mouse_Phenotype_*_abnormal_mononuclear_cell_morphology	NA	NA	NA	1.67675e-196	1.78671e-275	4.4845e-153	NA	NA	NA
Mouse_Phenotype_*_abnormal_myeloblast_morphology/development	NA	NA	NA	4.58873e-171	2.02623e-246	2.0719e-109	NA	NA	NA
Mouse_Phenotype_*_abnormal_postnatal_growth/weight/body_size	NA	NA	NA	4.79561e-160	1.06841e-290	NA	NA	NA	NA
Mouse_Phenotype_*_abnormal_survival	NA	2.14833e-157	0	4.14768e-186	0	7.38791e-219	NA	NA	NA
Mouse_Phenotype_*_abnormal_T_cell_morphology	NA	NA	NA	1.74636e-142	4.75164e-182	5.78466e-100	NA	NA	NA
Mouse_Phenotype_*_cellular_phenotype	NA	1.97608e-107	NA	2.00991e-130	4.53436e-271	1.89903e-131	NA	NA	NA
Mouse_Phenotype_*_decreased_hematopoietic_cell_number	NA	1.08547e-66	NA	2.64606e-179	6.45358e-200	7.41229e-118	NA	NA	NA
Mouse_Phenotype_*_decreased_leukocyte_cell_number	NA	NA	NA	1.46476e-167	5.35311e-194	1.74629e-102	NA	NA	NA
Mouse_Phenotype_*_decreased_lymphocyte_cell_number	NA	NA	NA	1.57943e-140	3.8515e-167	NA	NA	NA	NA
Mouse_Phenotype_*_growth/size_phenotype	NA	NA	NA	1.2192e-191	0	2.56352e-181	NA	NA	NA
Mouse_Phenotype_*_hematopoietic_system_phenotype	NA	9.93598e-121	1.08802e-287	1.07155e-238	0	3.66925e-188	NA	NA	NA
Mouse_Phenotype_*_homeostasis/metabolism_phenotype	NA	NA	0	1.40978e-242	0	9.27822e-221	NA	NA	NA
Mouse_Phenotype_*_immune_system_phenotype	NA	NA	1.82261483376814e-312	1.67705e-268	0	6.25013e-235	NA	NA	NA
Mouse_Phenotype_*_increased_hematopoietic_cell_number	NA	NA	NA	NA	4.85862e-171	1.17043e-99	NA	NA	NA
Mouse_Phenotype_*_lethality_during_fetal_growth_through_weaning	NA	NA	NA	4.12694e-128	6.37997e-259	NA	NA	NA	NA
Mouse_Phenotype_*_mammalian_phenotype	NA	NA	0	0	0	0	NA	NA	NA
Mouse_Phenotype_*_mortality/aging	NA	4.20123e-166	NA	1.68487e-214	0	1.49394e-233	NA	NA	NA
Mouse_Phenotype_*_no_abnormal_phenotype_detected	NA	NA	NA	NA	1.19226e-209	NA	NA	NA	NA
Mouse_Phenotype_*_normal_phenotype	NA	NA	NA	NA	4.31596e-216	NA	NA	NA	NA
Mouse_Phenotype_*_perinatal_lethality	NA	NA	NA	NA	5.10925e-168	NA	NA	NA	NA
Mouse_Phenotype_*_preweaning_lethality	NA	4.57053e-140	NA	1.50715e-166	0	NA	NA	NA	NA
MSigDB_miRNA_Motifs_*_Targets_of_MicroRNA_AACTGGA,MIR-145	NA	NA	NA	NA	2.18514e-56	NA	NA	NA	NA
MSigDB_miRNA_Motifs_*_Targets_of_MicroRNA_AATGTGA,MIR-23A,MIR-23B	NA	NA	NA	NA	2.42262e-81	NA	NA	NA	NA
MSigDB_miRNA_Motifs_*_Targets_of_MicroRNA_ACCATTT,MIR-522	NA	NA	NA	NA	1.17543e-37	NA	NA	NA	NA
MSigDB_miRNA_Motifs_*_Targets_of_MicroRNA_ACTGCCT,MIR-34B	NA	NA	NA	NA	1.53657e-49	NA	NA	NA	NA
MSigDB_miRNA_Motifs_*_Targets_of_MicroRNA_AGTTCTC,MIR-146A,MIR-146B	NA	NA	NA	NA	1.58372e-20	NA	NA	NA	NA
MSigDB_miRNA_Motifs_*_Targets_of_MicroRNA_CAGTGTT,MIR-141,MIR-200A	NA	NA	NA	NA	6.85645e-54	NA	NA	NA	NA
MSigDB_miRNA_Motifs_*_Targets_of_MicroRNA_CTATGCA,MIR-153	NA	NA	NA	NA	1.01347e-49	NA	NA	NA	NA
MSigDB_miRNA_Motifs_*_Targets_of_MicroRNA_CTGAGCC,MIR-24	NA	NA	NA	NA	7.90808e-46	NA	NA	NA	NA
MSigDB_miRNA_Motifs_*_Targets_of_MicroRNA_GCAAAAA,MIR-129	NA	NA	NA	NA	5.6967e-51	NA	NA	NA	NA
MSigDB_miRNA_Motifs_*_Targets_of_MicroRNA_GGCACTT,MIR-519E	NA	NA	NA	NA	9.87114e-32	NA	NA	NA	NA
MSigDB_miRNA_Motifs_*_Targets_of_MicroRNA_GTAAACC,MIR-299-5P	NA	NA	NA	NA	1.06904e-20	NA	NA	NA	NA
MSigDB_miRNA_Motifs_*_Targets_of_MicroRNA_GTCTTCC,MIR-7	NA	NA	NA	NA	9.82273e-45	NA	NA	NA	NA
MSigDB_miRNA_Motifs_*_Targets_of_MicroRNA_GTGCAAT,MIR-25,MIR-32,MIR-92,MIR-363,MIR-367	NA	NA	NA	NA	7.29845e-61	NA	NA	NA	NA
MSigDB_miRNA_Motifs_*_Targets_of_MicroRNA_GTGCCAA,MIR-96	NA	NA	NA	NA	1.61498e-60	NA	NA	NA	NA
MSigDB_miRNA_Motifs_*_Targets_of_MicroRNA_GTGCCTT,MIR-506	NA	NA	NA	NA	1.34253e-135	NA	NA	NA	NA
MSigDB_miRNA_Motifs_*_Targets_of_MicroRNA_TAATGTG,MIR-323	NA	NA	NA	NA	2.87711e-55	NA	NA	NA	NA
MSigDB_miRNA_Motifs_*_Targets_of_MicroRNA_TATTATA,MIR-374	NA	NA	NA	NA	2.55632e-51	NA	NA	NA	NA
MSigDB_miRNA_Motifs_*_Targets_of_MicroRNA_TGAATGT,MIR-181A,MIR-181B,MIR-181C,MIR-181D	NA	NA	NA	NA	1.11427e-86	NA	NA	NA	NA
MSigDB_miRNA_Motifs_*_Targets_of_MicroRNA_TGCCTTA,MIR-124A	NA	NA	NA	NA	6.17574e-102	NA	NA	NA	NA
MSigDB_miRNA_Motifs_*_Targets_of_MicroRNA_TGCTGCT,MIR-15A,MIR-16,MIR-15B,MIR-195,MIR-424,MIR-497	NA	NA	NA	NA	1.86508e-107	NA	NA	NA	NA
MSigDB_miRNA_Motifs_*_Targets_of_MicroRNA_TGTTTAC,MIR-30A-5P,MIR-30C,MIR-30D,MIR-30B,MIR-30E-5P	NA	NA	NA	NA	4.25388e-81	NA	NA	NA	NA
MSigDB_miRNA_Motifs_*_Targets_of_MicroRNA_TTTGCAC,MIR-19A,MIR-19B	NA	NA	NA	NA	3.81908e-76	NA	7.57058e-43	NA	NA
MSigDB_Pathway_*_Acetylation_and_Deacetylation_of_RelA_in_The_Nucleus	NA	NA	NA	NA	1.92824e-18	NA	NA	NA	NA
MSigDB_Pathway_*_Agrin_in_Postsynaptic_Differentiation	NA	NA	NA	NA	2.80394e-20	NA	NA	NA	NA
MSigDB_Pathway_*_B_cell_receptor_signaling_pathway	NA	NA	NA	NA	8.16294e-29	6.18326e-24	NA	NA	NA
MSigDB_Pathway_*_Chaperones_modulate_interferon_Signaling_Pathway	NA	NA	NA	NA	3.39146e-18	NA	NA	NA	NA
MSigDB_Pathway_*_Chemokine_signaling_pathway	NA	NA	NA	NA	1.52943e-45	9.72131e-32	NA	NA	NA
MSigDB_Pathway_*_Cytokines_can_induce_activation_of_matrix_metalloproteinases,_which_degrade_extracellular_matrix.	NA	NA	NA	NA	1.26103e-14	NA	NA	NA	NA
MSigDB_Pathway_*_Cytosolic_DNA-sensing_pathway	NA	NA	NA	NA	3.99856e-23	2.84711e-21	NA	NA	NA
MSigDB_Pathway_*_EPO_Signaling_Pathway	NA	NA	NA	NA	4.75928e-18	NA	NA	NA	NA
MSigDB_Pathway_*_Genes_involved_in_Innate_Immunity_Signaling	NA	NA	NA	NA	2.80939e-34	NA	NA	NA	NA
MSigDB_Pathway_*_Genes_involved_in_p75_NTR_receptor-mediated_signalling	NA	NA	NA	NA	1.0267e-31	NA	NA	NA	NA
MSigDB_Pathway_*_Genes_involved_in_Signaling_in_Immune_system	NA	NA	4.30484e-87	NA	3.91423e-68	NA	NA	NA	NA
MSigDB_Pathway_*_Genes_involved_in_Signalling_by_NGF	NA	NA	NA	NA	9.05297e-51	NA	NA	NA	4.37764e-42
MSigDB_Pathway_*_Genes_involved_in_TCR_signaling	NA	NA	NA	NA	4.98838e-23	NA	NA	NA	NA
MSigDB_Pathway_*_Genes_involved_in_Toll_Like_Receptor_3_(TLR3)_Cascade	NA	NA	NA	NA	1.22207e-29	8.49846e-21	NA	NA	NA
MSigDB_Pathway_*_Genes_involved_in_Toll_Receptor_Cascades	NA	NA	NA	NA	1.02164e-31	NA	NA	NA	NA
MSigDB_Pathway_*_Genes_involved_in_TRAF6_Mediated_Induction_of_the_antiviral_cytokine_IFN-alphaeta_cascade	NA	NA	NA	NA	2.30574e-26	NA	NA	NA	NA
MSigDB_Pathway_*_Hematopoietic_cell_lineage	NA	NA	NA	NA	8.77228e-29	NA	NA	NA	NA
MSigDB_Pathway_*_HIV-I_Nef:_negative_effector_of_Fas_and_TNF	NA	NA	NA	NA	2.7593e-26	NA	NA	NA	NA
MSigDB_Pathway_*_IL_3_signaling_pathway	NA	NA	NA	NA	1.01323e-14	NA	NA	NA	NA
MSigDB_Pathway_*_Leishmania_infection	NA	NA	NA	NA	2.30574e-26	5.26538e-21	NA	NA	NA
MSigDB_Pathway_*_MAPK_signaling_pathway	NA	NA	NA	NA	8.16101e-63	NA	NA	NA	NA
MSigDB_Pathway_*_NF-kB_Signaling_Pathway	NA	NA	NA	NA	1.71363e-21	NA	NA	NA	NA
MSigDB_Pathway_*_NOD-like_receptor_signaling_pathway	NA	NA	NA	NA	2.75375e-26	1.45256e-28	NA	NA	NA
MSigDB_Pathway_*_TNF/Stress_Related_Signaling	NA	NA	NA	NA	2.78114e-21	NA	NA	NA	NA
MSigDB_Pathway_*_TNFR1_Signaling_Pathway	NA	NA	NA	NA	9.13046e-25	NA	NA	NA	NA
MSigDB_Pathway_*_Tumor_Necrosis_Factor_Pathway.	NA	NA	NA	NA	5.41067e-21	NA	NA	NA	NA
MSigDB_Perturbation_*_Down-regulated_genes_in_pediatric_adrenocortical_tumors_(ACT)_compared_to_the_normal_tissue.	NA	NA	NA	1.67861e-48	2.93743e-100	NA	NA	NA	NA
MSigDB_Perturbation_*_Genes_constituting_the_ATM-PCC_network_of_transcripts_whose_expression_positively_correlated_(Pearson_correlation_coefficient,_PCC_&gt;=_0.4)_with_that_of_ATM_[Gene_ID=472]_across_a_compendium_of_normal_tissues.	5.82332e-260	9.96143e-124	NA	NA	2.3676e-267	NA	1.68084e-188	0	NA
MSigDB_Perturbation_*_Genes_constituting_the_BRCA1-PCC_network_of_transcripts_whose_expression_positively_correlated_(Pearson_correlation_coefficient,_PCC_&gt;=_0.4)_with_that_of_BRCA1_[Gene_ID=672]_across_a_compendium_of_normal_tissues.	0	5.32509e-195	NA	NA	5.46904e-281	NA	1.29546e-206	0	3.55392e-232
MSigDB_Perturbation_*_Genes_constituting_the_CHEK2-PCC_network_of_transcripts_whose_expression_positively_correlates_(Pearson_correlation_coefficient,_PCC_&gt;=_0.4)_with_that_of_CHEK2_[Gene_ID=11200].	2.29744e-234	3.35255e-141	NA	NA	1.14082e-114	NA	2.20371e-125	0	NA
MSigDB_Perturbation_*_Genes_differentially_expressed_in_kidney_biopsies_from_patients_with_acute_transplant_rejection_compared_to_the_biopsies_from_patients_with_well_functioning_kidneys_more_than_1-year_post_transplant.	NA	NA	9.02955e-85	NA	1.74665e-100	NA	NA	NA	NA
MSigDB_Perturbation_*_Genes_diffierentially_expressed_in_kidney_biopsies_from_patients_with_well_functioning_kidneys_more_than_1-year_post_transplant_compared_to_the_biopsies_from_normal_living_kidney_donors.	NA	NA	1.93999e-87	NA	1.85362e-106	NA	NA	2.94672e-156	NA
MSigDB_Perturbation_*_Genes_down-regulated_by_bacterial_lipopolysaccharide_(LPS)_in_non-tolerizeable_(NT_class)_macrophages,_compared_to_the_???tolerizeable???_(T_class)_ones.	NA	NA	NA	NA	8.89979e-104	NA	NA	NA	NA
MSigDB_Perturbation_*_Genes_down-regulated_in_epidermis_after_to_UVB_irradiation.	NA	NA	NA	NA	1.05454e-131	9.12534e-62	NA	NA	NA
MSigDB_Perturbation_*_Genes_down-regulated_in_erythroid_progenitor_cells_isolated_from_bone_marrow_of_patients_with_Diamond-Blackfan_anemia_(DBA)_and_mutated_RPS19_[Gene_ID=6223].	NA	NA	NA	7.98398e-50	1.055e-99	NA	NA	6.17986e-118	NA
MSigDB_Perturbation_*_Genes_down-regulated_in_fibroblasts_expressing_mutant_forms_of_ERCC3_[Gene_ID=2071]_after_UV_irradiation.	2.07909e-227	2.14083e-79	NA	NA	5.97852e-139	NA	1.21657e-83	NA	NA
MSigDB_Perturbation_*_Genes_down-regulated_in_HCT116_cells_(colon_cancer)_by_expression_of_MIR192_or_MIR215_[Gene_ID=406967,_406997]_at_24_h.	2.64433e-240	1.11133e-76	NA	NA	3.24458e-114	NA	NA	NA	NA
MSigDB_Perturbation_*_Genes_down-regulated_in_HL-60_cells_(acute_promyelocytic_leukemia,_APL)_after_treatment_with_the_aminopeptidase_inhibitor_tosedostat_(CHR-2797)_[PubChem=15547703]_for_24_h.	4.67554e-208	NA	NA	NA	2.675e-229	4.3723e-90	2.94287e-79	0	NA
MSigDB_Perturbation_*_Genes_down-regulated_in_HL-60_cells_(acute_promyelocytic_leukemia,_APL)_after_treatment_with_the_aminopeptidase_inhibitor_tosedostat_(CHR-2797)_[PubChem=15547703]_for_6_h.	5.0679e-191	NA	3.51582e-124	NA	7.60664e-201	1.07217e-94	2.3218e-73	1.39092580871891e-312	NA
MSigDB_Perturbation_*_Genes_down-regulated_in_luminal-like_breast_cancer_cell_lines_compared_to_the_mesenchymal-like_ones.	NA	NA	NA	NA	3.90656e-103	NA	NA	NA	NA
MSigDB_Perturbation_*_Genes_down-regulated_in_PC3_cells_(prostate_cancer)_after_knockdown_of_EZH2_[Gene_ID=2146]_by_RNAi.	2.97161e-289	1.30138e-97	NA	NA	6.41695e-149	NA	NA	NA	NA
MSigDB_Perturbation_*_Genes_down-regulated_in_PC3_cells_(prostate_cancer)_after_knockdown_of_NIPP1_[Gene_ID=5511]_by_RNAi.	NA	NA	4.29911e-116	3.90773e-66	2.42675e-141	NA	NA	NA	NA
MSigDB_Perturbation_*_Genes_down-regulated_in_poorly_differentiated_thyroid_carcinoma_(PDTC)_compared_to_normal_thyroid_tissue.	NA	NA	NA	NA	1.07018e-156	NA	NA	NA	NA
MSigDB_Perturbation_*_Genes_down-regulated_in_SKOC-3_cells_(ovarian_cancer)_after_YB-1_(YBX1)_[Gene_ID=4904]_knockdown_by_RNAi.	NA	NA	1.70618e-62	NA	3.79349e-103	NA	NA	NA	NA
MSigDB_Perturbation_*_Genes_down-regulated_in_the_luminal_B_subtype_of_breast_cancer.	NA	NA	NA	NA	2.1185e-110	NA	NA	NA	NA
MSigDB_Perturbation_*_Genes_up-regulated_in_anaplastic_thyroid_carcinoma_(ATC)_compared_to_normal_thyroid_tissue.	9.30806e-191	2.42288e-67	NA	NA	9.37533e-114	NA	6.06456e-105	1.70624e-168	NA
MSigDB_Perturbation_*_Genes_up-regulated_in_brain_from_patients_with_Alzheimer_s_disease.	0	2.03734e-99	1.52141e-196	NA	5.09607e-270	7.14244e-146	7.17986e-106	0	3.13816e-231
MSigDB_Perturbation_*_Genes_up-regulated_in_CD34+_[Gene_ID=947]_cells_isolated_from_bone_marrow_of_CML_(chronic_myelogenous_leukemia)_patients,_compared_to_those_from_normal_donors.	0	2.65621e-105	4.70987e-195	NA	1.34333e-266	NA	3.50247e-173	0	0
MSigDB_Perturbation_*_Genes_up-regulated_in_HeLa_cells_(cervical_cancer)_after_simultaneus_knockdown_of_all_three_MBD_(methyl-CpG_binding_domain)_proteins_MeCP2,_MBD1_and_MBD2_[Gene_ID=4204,_4152,_8932]_by_RNAi.	1.56505e-237	1.24334e-54	2.24298e-147	9.24128e-72	3.81212e-129	NA	NA	1.34145e-250	2.35643e-193
MSigDB_Perturbation_*_Genes_up-regulated_in_hepatocellular_carcinoma_(HCC)_compared_to_normal_liver_samples.	4.72079e-219	NA	NA	NA	1.27343e-164	7.26335e-77	NA	8.61479e-286	2.84154e-117
MSigDB_Perturbation_*_Genes_up-regulated_in_HL-60_cells_(acute_promyelocytic_leukemia,_APL)_after_treatment_with_the_aminopeptidase_inhibitor_tosedostat_(CHR-2797)_[PubChem=15547703]_for_24_h.	NA	NA	3.91826e-108	5.48348e-57	1.30793e-157	2.53448e-66	NA	NA	NA
MSigDB_Perturbation_*_Genes_up-regulated_in_HL-60_cells_(acute_promyelocytic_leukemia,_APL)_after_treatment_with_the_aminopeptidase_inhibitor_tosedostat_(CHR-2797)_[PubChem=15547703]_for_6_h.	NA	NA	6.43613e-118	NA	8.54571e-212	5.01692e-71	NA	NA	NA
MSigDB_Perturbation_*_Genes_up-regulated_in_mice_with_skin_specific_double_knockout_of_both_RB1_and_TP53_[Gene_ID=5925,_7157]_by_Cre-lox.	NA	NA	NA	NA	2.40763e-130	1.49867e-59	NA	NA	NA
MSigDB_Perturbation_*_Genes_up-regulated_in_mice_with_skin_specific_knockout_of_RB1_[Gene_ID=5925]_by_Cre-lox.	NA	NA	NA	NA	2.63208e-122	NA	NA	NA	NA
MSigDB_Perturbation_*_Genes_up-regulated_in_mice_with_skin_specific_knockout_of_TP53_[Gene_ID=7157].	NA	NA	NA	NA	2.12253e-130	5.44149e-63	NA	NA	NA
MSigDB_Perturbation_*_Genes_up-regulated_in_monocyte-derived_dendritic_cells_(MDDC)_after_stimulation_with_galecin-1_(lectin,_LGALS1)_[Gene_ID=3956]_compared_to_that_with_bacterial_lipopolysaccharide_(LPS).	NA	NA	4.30004e-115	8.01081e-66	1.24053e-127	1.5282e-54	NA	NA	1.24506e-98
MSigDB_Perturbation_*_Genes_up-regulated_in_NIH3T3_cells_(fibroblasts)_transformed_by__expression_of_contitutively_active_(Q63L)_form_of_RHOA_[Gene_ID=387]_off_plasmid_vector.	4.37911e-216	2.18363e-134	NA	NA	8.90518e-120	NA	2.77768e-59	2.07475e-139	2.16265e-84
MSigDB_Perturbation_*_Genes_up-regulated_in_robust_Cluster_2_(rC2)_of_hepatoblastoma_samples_compared_to_those_in_the_robust_Cluster_1_(rC1).	2.86493e-228	2.07904e-94	NA	NA	2.27036e-115	NA	1.24937e-87	5.27024978605548e-313	2.37498e-100
MSigDB_Perturbation_*_Genes_up-regulated_in_T24_(bladder_cancer)_cells_in_response_to_the_photodynamic_therapy_(PDT)_stress.	4.1104e-216	NA	NA	NA	4.4794e-137	5.77547e-92	1.96331e-77	NA	2.16258e-109
MSigDB_Perturbation_*_Genes_up-regulated_in_the_MM1S_cells_(multiple_myeloma)_after_treatment_with_aplidin_[PubChem=44152164],_a_marine-derived_compound_with_potential_anti-cancer_properties.	NA	NA	NA	NA	7.18189e-104	NA	NA	NA	4.56362e-71
MSigDB_Perturbation_*_Genes_up-regulated_in_the_normal-like_subtype_of_breast_cancer.	NA	NA	NA	1.01152e-49	7.13339e-103	NA	NA	NA	NA
MSigDB_Perturbation_*_Genes_up-regulated_in_U2OS_cells_(osteosarcoma)_upon_knockdown_of_HDAC1_[Gene_ID=3065]_by_RNAi.	NA	NA	NA	NA	1.52653e-131	NA	1.39461e-43	NA	NA
MSigDB_Perturbation_*_Genes_up-regulated_in_U2OS_cells_(osteosarcoma)_upon_knockdown_of_HDAC3_[Gene_ID=8841]_by_RNAi.	NA	NA	NA	NA	1.29756e-105	NA	NA	NA	NA
MSigDB_Perturbation_*_Genes_up-regulated_in_uveal_melanoma:_class_2_vs_class_1_tumors.	2.30516e-167	NA	8.0247e-140	4.64298e-87	2.43946e-172	NA	NA	NA	NA
MSigDB_Perturbation_*_Genes_whose_DNA_is_hypo-methylated_in_hepatocellular_carcinoma_(HCC)_compared_to_normal_liver.	0	NA	NA	NA	4.11782e-280	NA	NA	0	3.653e-229
MSigDB_Perturbation_*_Genes_whose_expression_in_suboptimally_debulked_ovarian_tumors_is_associated_with_survival_prognosis.	NA	NA	NA	NA	9.53562e-108	NA	6.22731e-46	NA	NA
MSigDB_Perturbation_*_Genes_whose_promoters_are_bound_by_MYC_[Gene_ID=4609],_according_to_MYC_Target_Gene_Database.	1.71227e-274	NA	NA	NA	2.74846e-215	1.27757e-98	1.91643e-81	0	2.44456e-205
MSigDB_Perturbation_*_Genes_whose_promoters_contain_E-box_motifs_and_whose_expression_changed_in_MYCN-3_cells_(neuroblastoma)_upon_induction_of_MYCN_[Gene_ID=4613].	2.96497e-174	6.12478e-70	NA	NA	4.63082e-135	NA	1.16141e-81	1.35021e-286	NA
MSigDB_Perturbation_*_Myeloid_leukemia_model_in_mice_with_germ-line_MLL-AF9_fusion_knock-in_[Gene_ID=4297,_4300]:_genes_changed_in_comparison_among_the_leukemic,_preleukemic_and_wild-type_animals.	NA	NA	2.29478e-83	NA	1.07293e-109	NA	NA	NA	NA
MSigDB_Perturbation_*_Set__Myc_targets2_:_targets_of_c-Myc_[Gene_ID=4609]_and_Max_[Gene_ID=4149]_identified_by_ChIP_on_chip_in_a_Burkitt???s_lymphoma_cell_line;_overlap_set.	6.82496e-228	NA	NA	NA	8.79674e-145	2.42297e-75	6.12313e-78	1.74819e-282	2.33504e-175
MSigDB_Perturbation_*_Set__Sox2_targets_:_genes_upregulated_and_identified_by_ChIP_on_chip_as_SOX2_[Gene_ID=6657]_transcription_factor_targets_in_human_embryonic_stem_cells.	2.69031e-142	NA	NA	NA	2.61634e-129	NA	NA	7.38379e-167	3.86073e-128
MSigDB_Perturbation_*_The__group_3_set__of_genes_associated_with_acquired_endocrine_therapy_resistance_in_breast_tumors_expressing_ESR1_and_ERBB2_[Gene_ID=2099,_2064].	NA	NA	NA	NA	7.78803e-137	NA	NA	NA	NA
MSigDB_Perturbation_*_The__MLL_signature_2_:_genes_up-regulated_in_pediatric_AML_(acute_myeloid_leukemia)_with_rearranged_MLL_[Gene_ID=4297]_compared_to_the_AML_cases_with_intact_MLL_and_NPM1_[Gene_ID=4869].	NA	NA	NA	4.51055e-61	5.69387e-115	2.00859e-67	NA	NA	3.95525e-92
MSigDB_Perturbation_*_The_postradiation_tumor_escape_signature:_genes_up-regulated_in_tumors_from_irradiated_stroma_vs_those_from_non-irradiated_stroma.	NA	NA	NA	NA	7.334e-115	NA	5.34283e-62	5.10922e-143	NA
MSigDB_Perturbation_*_Transcripts_depleted_from_pseudopodia_of_NIH/3T3_cells_(fibroblast)_in_response_to_haptotactic_migratory_stimulus_by_fibronectin,_FN1_[Gene_ID=2335].	NA	NA	3.32276e-165	1.07025e-73	9.47427e-133	NA	NA	1.04133e-206	NA
MSigDB_Perturbation_*_Transcripts_depleted_in_pseudopodia_of_NIH/3T3_cells_(fibroblast)_in_response_to_the_chemotactic_migration_stimulus_by_lysophosphatidic_acid_(LPA)_[PubChem=3988].	NA	NA	6.36252e-93	NA	1.31149e-105	1.52269e-69	NA	6.24014e-130	NA
MSigDB_Predicted_Promoter_Motifs_*_Motif_AACTTT_(no_known_TF)	NA	NA	NA	NA	3.57655e-208	NA	NA	NA	NA
MSigDB_Predicted_Promoter_Motifs_*_Motif_ANNCACTTCCTG_matches_ETS1:_v-ets_erythroblastosis_virus_E26_oncogene_homolog_1_(avian)	NA	NA	NA	NA	7.23941e-50	NA	NA	NA	NA
MSigDB_Predicted_Promoter_Motifs_*_Motif_CACGTG_matches_MYC:_v-myc_myelocytomatosis_viral_oncogene_homolog_(avian)	NA	NA	NA	NA	3.8358e-187	NA	NA	NA	NA
MSigDB_Predicted_Promoter_Motifs_*_Motif_CAGGTG_matches_TCF3:_transcription_factor_3_(E2A_immunoglobulin_enhancer_binding_factors_E12/E47)	NA	NA	NA	NA	4.67832e-273	NA	NA	NA	NA
MSigDB_Predicted_Promoter_Motifs_*_Motif_CATTGTYY_matches_SOX9:_SRY_(sex_determining_region_Y)-box_9_(campomelic_dysplasia,_autosomal_sex-reversal)	NA	NA	NA	6.61157e-42	1.11255e-63	NA	NA	NA	NA
MSigDB_Predicted_Promoter_Motifs_*_Motif_CNSTGACGTNNNYC_(no_known_TF)	NA	NA	NA	NA	3.24042e-49	NA	NA	NA	NA
MSigDB_Predicted_Promoter_Motifs_*_Motif_CTGCAGY_(no_known_TF)	NA	NA	NA	NA	3.74873e-106	NA	NA	NA	NA
MSigDB_Predicted_Promoter_Motifs_*_Motif_CTTTGT_matches_LEF1:_lymphoid_enhancer-binding_factor_1	NA	NA	NA	NA	5.79534e-238	NA	NA	NA	NA
MSigDB_Predicted_Promoter_Motifs_*_Motif_DCCWTATATGGNCWN_matches_SRF:_serum_response_factor_(c-fos_serum_response_element-binding_transcription_factor)	NA	NA	NA	NA	3.35473e-50	NA	NA	NA	NA
MSigDB_Predicted_Promoter_Motifs_*_Motif_GCANCTGNY_matches_MYOD1:_myogenic_differentiation_1	NA	NA	NA	NA	8.92404e-107	NA	NA	NA	NA
MSigDB_Predicted_Promoter_Motifs_*_Motif_GCCATNTTG_matches_YY1:_YY1_transcription_factor	NA	NA	NA	NA	1.75727e-56	NA	4.38059e-42	2.8446e-104	NA
MSigDB_Predicted_Promoter_Motifs_*_Motif_GCCAYGYGSN_matches_MYC:_v-myc_myelocytomatosis_viral_oncogene_homolog_(avian)&lt;br&gt;_MAX:_MYC_associated_factor_X	NA	NA	NA	NA	3.89175e-53	NA	NA	NA	NA
MSigDB_Predicted_Promoter_Motifs_*_Motif_GGGAGGRR_matches_MAZ:_MYC-associated_zinc_finger_protein_(purine-binding_transcription_factor)	NA	NA	NA	NA	2.45238e-275	NA	NA	NA	NA
MSigDB_Predicted_Promoter_Motifs_*_Motif_GGGCGGR_matches_SP1:_Sp1_transcription_factor	0	NA	1.49376e-266	NA	0	NA	3.77937e-142	0	6.14897e-305
MSigDB_Predicted_Promoter_Motifs_*_Motif_GGGTGGRR_matches_PAX4:_paired_box_gene_4	NA	NA	NA	1.09743e-122	9.41498e-149	NA	NA	NA	NA
MSigDB_Predicted_Promoter_Motifs_*_Motif_GGGYGTGNY_(no_known_TF)	NA	NA	NA	1.09894e-52	1.35821e-91	NA	NA	NA	NA
MSigDB_Predicted_Promoter_Motifs_*_Motif_GNCCAWATAWGGMN_matches_SRF:_serum_response_factor_(c-fos_serum_response_element-binding_transcription_factor)	NA	NA	NA	NA	7.71416e-56	NA	NA	NA	NA
MSigDB_Predicted_Promoter_Motifs_*_Motif_GTGACGY_matches_E4F1:_E4F_transcription_factor_1	NA	NA	NA	NA	4.58235e-82	NA	NA	NA	4.34258e-97
MSigDB_Predicted_Promoter_Motifs_*_Motif_GYCACGTGNC_(no_known_TF)	NA	NA	NA	NA	1.57873e-46	NA	NA	NA	NA
MSigDB_Predicted_Promoter_Motifs_*_Motif_KNNNKAGGGGNAA_(no_known_TF)	NA	NA	NA	NA	1.54664e-46	NA	NA	NA	NA
MSigDB_Predicted_Promoter_Motifs_*_Motif_MGGAAGTG_matches_GABPA:_GA_binding_protein_transcription_factor,_alpha_subunit_60kDa&lt;br&gt;_GABPB2:_GA_binding_protein_transcription_factor,_beta_subunit_2	NA	NA	NA	1.94727e-52	1.34171e-104	NA	NA	4.69188e-145	1.11542e-92
MSigDB_Predicted_Promoter_Motifs_*_Motif_NANCACGTGNNW_matches_MYC:_v-myc_myelocytomatosis_viral_oncogene_homolog_(avian)&lt;br&gt;_MAX:_MYC_associated_factor_X	NA	NA	NA	NA	9.18289e-67	NA	NA	NA	NA
MSigDB_Predicted_Promoter_Motifs_*_Motif_NDDNNCACGTGNNNNN_matches_ARNT:_aryl_hydrocarbon_receptor_nuclear_translocator	NA	NA	NA	NA	1.75315e-56	NA	NA	NA	NA
MSigDB_Predicted_Promoter_Motifs_*_Motif_NNACCACGTGGTNN_matches_MYC:_v-myc_myelocytomatosis_viral_oncogene_homolog_(avian)&lt;br&gt;_MAX:_MYC_associated_factor_X	NA	NA	NA	NA	6.17948e-50	NA	NA	NA	NA
MSigDB_Predicted_Promoter_Motifs_*_Motif_NNANCACGTGNTNN_matches_MAX:_MYC_associated_factor_X	NA	NA	NA	NA	1.41299e-63	NA	NA	NA	NA
MSigDB_Predicted_Promoter_Motifs_*_Motif_NNCCACGTGNNN_matches_MYCN:_v-myc_myelocytomatosis_viral_related_oncogene,_neuroblastoma_derived_(avian)	NA	NA	NA	NA	2.32452e-56	NA	NA	NA	NA
MSigDB_Predicted_Promoter_Motifs_*_Motif_NNGTTGTTTACNTN_matches_MLLT7:_myeloid/lymphoid_or_mixed-lineage_leukemia_(trithorax_homolog,_Drosophila);_translocated_to,_7	NA	NA	NA	NA	1.38579e-49	NA	NA	NA	NA
MSigDB_Predicted_Promoter_Motifs_*_Motif_NNNNAACAATRGNN_matches_SOX9:_SRY_(sex_determining_region_Y)-box_9_(campomelic_dysplasia,_autosomal_sex-reversal)	NA	NA	NA	NA	8.28855e-57	NA	NA	NA	NA
MSigDB_Predicted_Promoter_Motifs_*_Motif_NNNNNNNCACGTGNNNNNNN_matches_MYC:_v-myc_myelocytomatosis_viral_oncogene_homolog_(avian)&lt;br&gt;_MAX:_MYC_associated_factor_X	NA	NA	NA	NA	8.59497e-50	NA	NA	NA	NA
MSigDB_Predicted_Promoter_Motifs_*_Motif_NNNNNRTCACGTGAYNNNNN_matches_ARNT:_aryl_hydrocarbon_receptor_nuclear_translocator	NA	NA	NA	NA	6.28572e-50	NA	NA	NA	NA
MSigDB_Predicted_Promoter_Motifs_*_Motif_NNRNCACGTGNYNN_(no_known_TF)	NA	NA	NA	NA	1.97871e-49	NA	NA	NA	NA
MSigDB_Predicted_Promoter_Motifs_*_Motif_NNRTGCAATMCCC_matches_DDIT3:_DNA-damage-inducible_transcript_3&lt;br&gt;_CEBPA_DIFF_GENES	NA	NA	NA	NA	1.65157e-46	NA	NA	NA	NA
MSigDB_Predicted_Promoter_Motifs_*_Motif_NSTGACGTMANN_matches_CREB1:_cAMP_responsive_element_binding_protein_1	NA	NA	NA	NA	2.87922e-56	NA	NA	NA	NA
MSigDB_Predicted_Promoter_Motifs_*_Motif_RNGTGGGC_(no_known_TF)	NA	NA	NA	NA	6.89709e-103	NA	NA	NA	NA
MSigDB_Predicted_Promoter_Motifs_*_Motif_RNWMBAGGAART_matches_ELF1:_E74-like_factor_1_(ets_domain_transcription_factor)	NA	NA	NA	NA	2.15313e-53	NA	NA	NA	NA
MSigDB_Predicted_Promoter_Motifs_*_Motif_RRGGTYANTRNM_matches_NR1H4:_nuclear_receptor_subfamily_1,_group_H,_member_4	NA	NA	NA	NA	1.75277e-49	NA	NA	NA	NA
MSigDB_Predicted_Promoter_Motifs_*_Motif_RYTTCCTG_matches_ETS2:_v-ets_erythroblastosis_virus_E26_oncogene_homolog_2_(avian)	NA	NA	5.99747e-122	4.14872e-101	5.98695e-154	NA	NA	NA	NA
MSigDB_Predicted_Promoter_Motifs_*_Motif_SCCAWATAWGGMNMNNNN_matches_SRF:_serum_response_factor_(c-fos_serum_response_element-binding_transcription_factor)	NA	NA	NA	NA	1.23988e-49	NA	NA	NA	NA
MSigDB_Predicted_Promoter_Motifs_*_Motif_SCGGAAGY_matches_ELK1:_ELK1,_member_of_ETS_oncogene_family	4.74046e-173	NA	NA	NA	7.09723e-118	NA	NA	1.80788501126229e-319	8.99165e-161
MSigDB_Predicted_Promoter_Motifs_*_Motif_SMTTTTGT_(no_known_TF)	NA	NA	NA	NA	1.29274e-86	NA	NA	NA	NA
MSigDB_Predicted_Promoter_Motifs_*_Motif_TCANNTGAY_matches_SREBF1:_sterol_regulatory_element_binding_transcription_factor_1	NA	NA	1.24639e-82	NA	6.00165e-75	NA	NA	NA	NA
MSigDB_Predicted_Promoter_Motifs_*_Motif_TGACCTY_matches_ESRRA:_estrogen-related_receptor_alpha	NA	NA	NA	NA	8.79454e-121	NA	NA	NA	NA
MSigDB_Predicted_Promoter_Motifs_*_Motif_TGCGCANK_(no_known_TF)	NA	NA	NA	NA	1.35971e-64	NA	NA	7.125e-128	2.51464e-93
MSigDB_Predicted_Promoter_Motifs_*_Motif_TGGAAA_matches_NFAT&lt;br&gt;_NFATC	NA	NA	NA	NA	1.91958e-206	NA	NA	NA	NA
MSigDB_Predicted_Promoter_Motifs_*_Motif_TGGNNNNNNKCCAR_(no_known_TF)	NA	NA	NA	NA	1.69571e-69	NA	NA	NA	NA
MSigDB_Predicted_Promoter_Motifs_*_Motif_TGTGGTTW_matches_CBFA2T2:_core-binding_factor,_runt_domain,_alpha_subunit_2;_translocated_to,_2&lt;br&gt;_CBFA2T3:_core-binding_factor,_runt_domain,_alpha_subunit_2;_translocated_to,_3	NA	NA	NA	NA	2.72625e-63	NA	NA	NA	NA
MSigDB_Predicted_Promoter_Motifs_*_Motif_VSNGCAGGTGKNCNN_matches_TCF3:_transcription_factor_3_(E2A_immunoglobulin_enhancer_binding_factors_E12/E47)	NA	NA	NA	3.90639e-40	2.33687e-49	NA	NA	NA	NA
MSigDB_Predicted_Promoter_Motifs_*_Motif_WTGCGTGGGYGG_matches_EGR4:_early_growth_response_4	NA	NA	NA	NA	1.62276e-53	NA	NA	NA	NA
MSigDB_Predicted_Promoter_Motifs_*_Motif_WTTGKCTG_(no_known_TF)	NA	NA	NA	NA	9.88914e-109	NA	NA	NA	NA
MSigDB_Predicted_Promoter_Motifs_*_Motif_YRNCAGGAAGYRNSTBDS_matches_ELF2:_E74-like_factor_2_(ets_domain_transcription_factor)	NA	NA	NA	NA	1.67551e-60	NA	NA	NA	NA
PANTHER_Pathway_*_Apoptosis_signaling_pathway	NA	NA	NA	NA	4.68189e-38	NA	NA	NA	NA
PANTHER_Pathway_*_PDGF_signaling_pathway	NA	NA	NA	NA	3.10461e-44	NA	NA	NA	NA
Pathway_Commons_*_Alpha9_beta1_integrin_signaling_events	NA	NA	5.92907e-170	1.43349e-116	1.62993e-234	6.68795e-114	NA	9.11405e-248	NA
Pathway_Commons_*_Arf6_downstream_pathway	NA	NA	4.16086e-167	2.06181e-113	1.10028e-228	6.52328e-108	NA	4.38638e-248	NA
Pathway_Commons_*_Arf6_signaling_events	NA	NA	4.16086e-167	2.06181e-113	1.10028e-228	6.52328e-108	NA	4.38638e-248	NA
Pathway_Commons_*_Arf6_trafficking_events	NA	NA	4.16086e-167	2.06181e-113	1.10028e-228	6.52328e-108	NA	4.38638e-248	NA
Pathway_Commons_*_Beta1_integrin_cell_surface_interactions	NA	NA	3.0959e-175	8.7437e-119	1.98784e-233	1.279e-113	NA	NA	NA
Pathway_Commons_*_CDC42_signaling_events	NA	NA	2.25078e-111	NA	4.67581e-130	5.01823e-77	NA	NA	NA
Pathway_Commons_*_Class_I_PI3K_signaling_events	NA	NA	4.16086e-167	2.06181e-113	1.10028e-228	6.52328e-108	NA	4.38638e-248	NA
Pathway_Commons_*_Class_I_PI3K_signaling_events_mediated_by_Akt	NA	NA	4.16086e-167	2.06181e-113	1.10028e-228	6.52328e-108	NA	4.38638e-248	NA
Pathway_Commons_*_EGF_receptor_(ErbB1)_signaling_pathway	NA	NA	4.16086e-167	2.06181e-113	1.10028e-228	6.52328e-108	NA	4.38638e-248	NA
Pathway_Commons_*_EGFR-dependent_Endothelin_signaling_events	NA	NA	2.39985e-167	1.06463e-113	6.45184e-229	2.80451e-108	NA	2.59906e-248	NA
Pathway_Commons_*_Endothelins	NA	NA	5.37578e-170	1.13078e-113	8.86542e-229	4.65504e-111	NA	3.84072e-248	NA
Pathway_Commons_*_ErbB_receptor_signaling_network	NA	NA	5.05589e-167	1.48485e-113	1.76871e-231	3.21078e-108	NA	2.39516e-256	NA
Pathway_Commons_*_ErbB1_downstream_signaling	NA	NA	4.16086e-167	2.06181e-113	1.10028e-228	6.52328e-108	NA	4.38638e-248	NA
Pathway_Commons_*_Glypican_1_network	NA	NA	3.23485e-167	1.1408e-113	1.06208e-234	2.62655e-108	NA	4.70539e-248	NA
Pathway_Commons_*_Glypican_pathway	NA	NA	2.60374e-169	3.60003e-113	1.06607e-239	7.78929e-108	NA	1.26113e-252	NA
Pathway_Commons_*_GMCSF-mediated_signaling_events	NA	NA	2.67627e-167	1.9304e-116	1.17506e-234	2.82488e-108	NA	3.32552e-248	NA
Pathway_Commons_*_IFN-gamma_pathway	NA	NA	2.73376e-167	1.16671e-113	1.14917e-231	2.81028e-108	NA	9.73481e-254	NA
Pathway_Commons_*_IGF1_pathway	NA	NA	2.57137e-167	1.09619e-113	7.14511e-229	2.86616e-108	NA	4.91664e-251	NA
Pathway_Commons_*_IL3-mediated_signaling_events	NA	NA	4.01594e-173	1.89596e-116	1.24015e-234	2.78495e-108	NA	7.17598e-251	NA
Pathway_Commons_*_IL5-mediated_signaling_events	NA	NA	2.62215e-167	2.33478e-116	7.40736e-229	2.84338e-108	NA	3.17481e-248	NA
Pathway_Commons_*_Insulin_Pathway	NA	NA	4.16086e-167	2.06181e-113	1.10028e-228	6.52328e-108	NA	4.38638e-248	NA
Pathway_Commons_*_Integrin_family_cell_surface_interactions	NA	NA	4.36532e-181	1.41551e-118	1.8512e-235	2.42869e-113	NA	NA	NA
Pathway_Commons_*_Internalization_of_ErbB1	NA	NA	4.16086e-167	2.06181e-113	1.10028e-228	6.52328e-108	NA	4.38638e-248	NA
Pathway_Commons_*_LKB1_signaling_events	NA	NA	5.45892e-170	3.99234e-119	1.54748e-231	2.99174e-108	NA	1.47301e-259	NA
Pathway_Commons_*_LPA_receptor_mediated_events	NA	NA	NA	NA	2.21413e-47	NA	NA	NA	NA
Pathway_Commons_*_mTOR_signaling_pathway	NA	NA	4.16086e-167	2.06181e-113	1.10028e-228	6.52328e-108	NA	4.38638e-248	NA
Pathway_Commons_*_N-cadherin_signaling_events	NA	NA	NA	NA	2.89176e-51	NA	NA	NA	NA
Pathway_Commons_*_Nectin_adhesion_pathway	NA	NA	6.56794e-170	1.16582e-113	8.78222e-229	2.79925e-108	NA	3.76546e-248	NA
Pathway_Commons_*_p75(NTR)-mediated_signaling	NA	NA	NA	3.79178e-30	1.80112e-47	1.67677e-33	NA	NA	NA
Pathway_Commons_*_PAR1-mediated_thrombin_signaling_events	NA	NA	5.39171e-170	1.51827e-116	1.29117e-231	4.53359e-111	NA	1.0399e-253	NA
Pathway_Commons_*_PDGF_receptor_signaling_network	NA	NA	6.56794e-170	1.16582e-113	8.78222e-229	2.79925e-108	NA	3.76546e-248	NA
Pathway_Commons_*_PDGFR-beta_signaling_pathway	NA	NA	4.16086e-167	2.06181e-113	1.10028e-228	6.52328e-108	NA	4.38638e-248	NA
Pathway_Commons_*_Plasma_membrane_estrogen_receptor_signaling	NA	NA	3.24796e-167	1.13653e-113	1.35442e-231	2.78495e-108	NA	1.06669e-253	NA
Pathway_Commons_*_Proteoglycan_syndecan-mediated_signaling_events	NA	NA	3.67969e-175	4.49613e-116	2.51116e-227	1.62799e-110	NA	3.03059e-264	NA
Pathway_Commons_*_RAC1_signaling_pathway	NA	NA	NA	NA	3.44118e-67	NA	NA	NA	NA
Pathway_Commons_*_Regulation_of_CDC42_activity	NA	NA	4.54623e-111	NA	4.45538e-133	7.90432e-77	NA	NA	NA
Pathway_Commons_*_Regulation_of_RAC1_activity	NA	NA	NA	NA	3.44118e-67	NA	NA	NA	NA
Pathway_Commons_*_Regulation_of_RhoA_activity	NA	NA	NA	NA	3.44118e-67	NA	NA	NA	NA
Pathway_Commons_*_RhoA_signaling_pathway	NA	NA	NA	NA	3.44118e-67	NA	NA	NA	NA
Pathway_Commons_*_S1P1_pathway	NA	NA	4.16086e-167	2.06181e-113	1.10028e-228	6.52328e-108	NA	4.38638e-248	NA
Pathway_Commons_*_Signaling_events_mediated_by_focal_adhesion_kinase	NA	NA	4.16086e-167	2.06181e-113	1.10028e-228	6.52328e-108	NA	4.38638e-248	NA
Pathway_Commons_*_Signaling_events_mediated_by_Hepatocyte_Growth_Factor_Receptor_(c-Met)	NA	NA	5.37578e-170	1.13078e-113	8.86542e-229	2.70147e-108	NA	6.65493e-251	NA
Pathway_Commons_*_Signaling_events_mediated_by_VEGFR1_and_VEGFR2	NA	NA	3.24796e-167	1.89596e-116	1.35442e-231	2.78495e-108	NA	7.17598e-251	NA
Pathway_Commons_*_Sphingosine_1-phosphate_(S1P)_pathway	NA	NA	4.13887e-182	1.5786e-113	2.31962e-228	4.81131e-117	NA	1.95125e-253	NA
Pathway_Commons_*_Syndecan-1-mediated_signaling_events	NA	NA	5.31254e-170	1.26076e-113	1.33644e-228	2.89054e-108	NA	9.1617e-251	NA
Pathway_Commons_*_Thrombin/protease-activated_receptor_(PAR)_pathway	NA	NA	5.19994e-170	1.39447e-116	1.27465e-231	4.09532e-111	NA	9.63974e-254	NA
Pathway_Commons_*_TNF_alpha/NF-kB	NA	NA	NA	NA	2.88229e-50	NA	NA	NA	4.77598e-37
Pathway_Commons_*_TRAIL_signaling_pathway	NA	NA	3.72646e-182	2.11697e-116	3.76485e-234	7.18291e-114	NA	4.05584e-253	NA
Pathway_Commons_*_Urokinase-type_plasminogen_activator_(uPA)_and_uPAR-mediated_signaling	NA	NA	4.16086e-167	2.06181e-113	1.10028e-228	6.52328e-108	NA	4.38638e-248	NA
Pathway_Commons_*_VEGF_and_VEGFR_signaling_network	NA	NA	4.25136e-167	1.43013e-116	1.54748e-231	2.99174e-108	NA	1.0024e-250	NA
Transcription_Factor_Targets_*_Targets_of__Foxp3,_identified_by_ChIP-chip_in_Foxp3-CD4+_T-cell_hybridomas_that_were_transduced_with_FLAG-tagged_Foxp3_and_stimulated_by_phorbol_myristate_acetate/ionomycin.	9.62522e-279	NA	2.42096e-154	2.39353e-81	8.3875e-159	3.07385e-90	9.06359e-69	1.37979e-240	4.0324e-135
Transcription_Factor_Targets_*_Targets_of_MyoD,_identified_by_ChIP-chip_in_embryonic_fibroblasts_derived_from_mice_that_were_double_knockouts_for_Myod_and_Myf5,_36_hours_after_induction_of_differentiation.	NA	NA	NA	NA	1.90482e-39	4.80078e-17	NA	NA	NA
BioCyc_Pathway_*_5-aminoimidazole_ribonucleotide_biosynthesis_I	NA	NA	NA	NA	NA	NA	1.35597e-12	NA	NA
BioCyc_Pathway_*_5-aminoimidazole_ribonucleotide_biosynthesis_II	NA	NA	NA	NA	NA	NA	1.35597e-12	NA	NA
BioCyc_Pathway_*_tetrahydrofolate_salvage_from_5,10-methenyltetrahydrofolate	NA	NA	NA	NA	NA	NA	4.64429e-08	NA	NA
GO_Biological_Process_*_cell_cycle	1.78466e-283	1.59574e-179	NA	NA	NA	NA	2.61324e-66	NA	NA
GO_Biological_Process_*_cell_cycle_phase	4.70444e-190	5.1704e-138	NA	NA	NA	NA	3.18623e-57	NA	NA
GO_Biological_Process_*_cell_cycle_process	3.8867e-223	1.20333e-142	NA	NA	NA	NA	3.75235e-59	NA	NA
GO_Biological_Process_*_cellular_component_organization_at_cellular_level	0	7.74731e-187	NA	NA	NA	NA	3.84339e-128	NA	NA
GO_Biological_Process_*_cellular_component_organization_or_biogenesis	0	1.16133e-190	NA	2.44424e-194	NA	NA	2.44703e-156	0	NA
GO_Biological_Process_*_cellular_component_organization_or_biogenesis_at_cellular_level	0	2.79775e-189	NA	NA	NA	NA	3.71415e-151	0	NA
GO_Biological_Process_*_cellular_protein_metabolic_process	0	4.67986e-115	NA	NA	NA	NA	2.20295e-134	0	0
GO_Biological_Process_*_cellular_response_to_stress	NA	9.93044e-96	NA	NA	NA	NA	5.92871e-64	NA	NA
GO_Biological_Process_*_chromatin_modification	NA	NA	NA	NA	NA	NA	6.18881e-63	NA	NA
GO_Biological_Process_*_chromatin_organization	2.56737e-164	9.76533e-48	NA	NA	NA	NA	3.79446e-64	NA	NA
GO_Biological_Process_*_chromosome_organization	9.18926e-204	1.25684e-90	NA	NA	NA	NA	5.48984e-84	NA	NA
GO_Biological_Process_*_DNA_metabolic_process	1.85878e-214	8.10767e-156	NA	NA	NA	NA	6.111e-72	NA	NA
GO_Biological_Process_*_mRNA_metabolic_process	NA	NA	NA	NA	NA	NA	7.46095e-78	3.04186e-219	NA
GO_Biological_Process_*_mRNA_processing	NA	NA	NA	NA	NA	NA	4.04306e-68	3.85747e-181	NA
GO_Biological_Process_*_nucleobase-containing_small_molecule_metabolic_process	NA	NA	NA	NA	NA	NA	4.18193e-55	NA	NA
GO_Biological_Process_*_organelle_organization	0	8.77082e-181	NA	NA	NA	NA	6.15857e-128	0	4.31644e-210
GO_Biological_Process_*_response_to_DNA_damage_stimulus	NA	8.64192e-87	NA	NA	NA	NA	3.41226e-54	NA	NA
GO_Biological_Process_*_RNA_processing	1.12378e-125	NA	NA	NA	NA	NA	6.34473e-109	8.77460587014054e-321	NA
GO_Cellular_Component_*_catalytic_step_2_spliceosome	NA	NA	NA	NA	NA	NA	1.917e-21	1.51095e-56	NA
GO_Cellular_Component_*_chromatin	4.50073e-129	5.05623e-40	NA	NA	NA	NA	2.09369e-42	NA	3.74925e-54
GO_Cellular_Component_*_chromatin_silencing_complex	NA	NA	NA	NA	NA	NA	1.49376e-08	NA	NA
GO_Cellular_Component_*_chromosomal_part	6.39209e-238	4.39396e-137	NA	NA	NA	NA	3.72589e-64	NA	NA
GO_Cellular_Component_*_chromosome	6.37296e-258	1.11466e-146	NA	NA	NA	NA	1.90599e-88	3.42169e-155	NA
GO_Cellular_Component_*_CRD-mediated_mRNA_stability_complex	NA	NA	NA	NA	NA	NA	1.23737e-08	NA	NA
GO_Cellular_Component_*_ESC/E(Z)_complex	NA	NA	NA	NA	NA	NA	1.50283e-12	NA	NA
GO_Cellular_Component_*_histone_acetyltransferase_complex	NA	NA	NA	NA	NA	NA	1.43936e-21	NA	NA
GO_Cellular_Component_*_histone_methyltransferase_complex	NA	NA	NA	NA	NA	NA	8.86237e-18	NA	NA
GO_Cellular_Component_*_macromolecular_complex	0	1.93171e-244	NA	NA	NA	NA	1.78627e-231	0	0
GO_Cellular_Component_*_mitochondrial_matrix	1.66259e-78	NA	NA	NA	NA	NA	4.40327e-26	2.47791e-76	NA
GO_Cellular_Component_*_Mre11_complex	NA	NA	NA	NA	NA	NA	1.13709e-08	NA	NA
GO_Cellular_Component_*_mRNA_cleavage_factor_complex	NA	NA	NA	NA	NA	NA	2.30901e-12	NA	NA
GO_Cellular_Component_*_nuclear_chromatin	NA	NA	NA	NA	NA	NA	7.06545e-28	NA	NA
GO_Cellular_Component_*_nuclear_chromosome	NA	4.53512e-73	NA	NA	NA	NA	2.3437e-51	1.65754e-70	NA
GO_Cellular_Component_*_nuclear_chromosome_part	NA	2.91501e-70	NA	NA	NA	NA	1.51196e-44	6.27496e-62	NA
GO_Cellular_Component_*_nuclear_envelope	NA	1.76571e-37	NA	NA	NA	NA	1.29915e-32	NA	NA
GO_Cellular_Component_*_nuclear_membrane	NA	3.7742e-24	NA	NA	NA	NA	3.68567e-27	NA	NA
GO_Cellular_Component_*_nuclear_pore	NA	5.32154e-19	NA	NA	NA	NA	2.05172e-18	NA	NA
GO_Cellular_Component_*_nucleoplasm_part	8.11761e-197	2.05271e-84	NA	NA	NA	NA	7.64316e-89	8.37368e-258	NA
GO_Cellular_Component_*_organelle_envelope	8.26271e-186	1.042e-52	NA	NA	NA	NA	2.4856e-54	8.59737e-197	1.49182e-177
GO_Cellular_Component_*_PcG_protein_complex	NA	NA	NA	NA	NA	NA	9.43746e-15	NA	NA
GO_Cellular_Component_*_pore_complex	NA	NA	NA	NA	NA	NA	1.20045e-17	NA	NA
GO_Cellular_Component_*_pronucleus	NA	NA	NA	NA	NA	NA	1.36338e-11	NA	NA
GO_Cellular_Component_*_protein_complex	0	5.85846e-214	NA	NA	NA	NA	1.19379e-174	0	0
GO_Cellular_Component_*_replication_fork	NA	3.09249e-28	NA	NA	NA	NA	7.38427e-15	NA	NA
GO_Cellular_Component_*_ribonucleoprotein_complex	2.36881e-162	NA	NA	NA	NA	NA	1.46421e-56	7.87599927348448e-319	1.12776e-144
GO_Cellular_Component_*_sex_chromatin	NA	NA	NA	NA	NA	NA	1.74819e-08	NA	NA
GO_Cellular_Component_*_spliceosomal_complex	NA	NA	NA	NA	NA	NA	1.00609e-30	1.00497e-100	NA
GO_Molecular_Function_*_adenyl_nucleotide_binding	NA	1.69665e-139	NA	NA	NA	NA	7.4784e-135	0	NA
GO_Molecular_Function_*_adenyl_ribonucleotide_binding	NA	1.73241e-139	NA	NA	NA	NA	6.54525e-135	0	NA
GO_Molecular_Function_*_ATP_binding	NA	1.04202e-139	NA	NA	NA	NA	3.70992e-135	0	NA
GO_Molecular_Function_*_ATP-dependent_helicase_activity	NA	2.99952e-24	NA	NA	NA	NA	2.0366e-27	2.09172e-56	NA
GO_Molecular_Function_*_ATPase_activity	NA	2.09204e-42	NA	NA	NA	NA	2.00121e-48	1.19797e-105	NA
GO_Molecular_Function_*_helicase_activity	NA	7.96781e-39	NA	NA	NA	NA	1.09494e-37	5.15618e-64	NA
GO_Molecular_Function_*_nucleotide_binding	0	1.09982e-151	NA	NA	NA	NA	3.6225e-220	0	NA
GO_Molecular_Function_*_purine_nucleotide_binding	NA	1.63426e-142	NA	NA	NA	NA	9.50554e-145	0	NA
GO_Molecular_Function_*_purine_ribonucleoside_triphosphate_binding	NA	1.79947e-139	NA	NA	NA	NA	4.87673e-145	0	NA
GO_Molecular_Function_*_purine_ribonucleotide_binding	NA	2.97474e-139	NA	NA	NA	NA	9.29333e-145	0	NA
GO_Molecular_Function_*_ribonucleotide_binding	NA	2.79324e-139	NA	NA	NA	NA	8.66808e-145	0	NA
InterPro_*_DEAD-like_helicase	NA	NA	NA	NA	NA	NA	1.02943e-29	NA	NA
InterPro_*_Helicase,_C-terminal	NA	NA	NA	NA	NA	NA	7.46778e-30	NA	NA
InterPro_*_Nucleotide-binding,_alpha-beta_plait	NA	NA	NA	NA	NA	NA	3.03549e-64	1.58519e-125	NA
InterPro_*_RNA_recognition_motif_domain	NA	NA	NA	NA	NA	NA	6.73895e-65	1.25541e-106	NA
MGI_Expression:_Detected_*_Theiler_stage_2	NA	2.05578e-70	NA	NA	NA	NA	8.41708e-82	NA	NA
MGI_Expression:_Detected_*_Theiler_stage_21	NA	NA	NA	NA	NA	NA	7.77662e-171	NA	NA
MGI_Expression:_Detected_*_Theiler_stage_3	NA	2.98412e-67	NA	NA	NA	NA	3.55942e-82	3.16002e-232	NA
MGI_Expression:_Detected_*_TS21_brain	NA	NA	NA	NA	NA	NA	8.24403e-137	NA	NA
MGI_Expression:_Detected_*_TS21_brain;_ventricular_layer	NA	NA	NA	NA	NA	NA	8.66196e-78	1.42985e-183	NA
MGI_Expression:_Detected_*_TS21_central_nervous_system	NA	NA	NA	NA	NA	NA	3.19477e-135	NA	NA
MGI_Expression:_Detected_*_TS21_central_nervous_system;_ganglion	NA	NA	NA	NA	NA	NA	9.51506e-66	1.41542e-193	NA
MGI_Expression:_Detected_*_TS21_cerebral_cortex	2.89343e-168	NA	NA	NA	NA	NA	3.91787e-82	4.4933e-216	NA
MGI_Expression:_Detected_*_TS21_corpus_striatum	NA	NA	NA	NA	NA	NA	1.76548e-77	6.44893e-166	NA
MGI_Expression:_Detected_*_TS21_embryo	NA	NA	NA	NA	NA	NA	8.27683e-168	NA	NA
MGI_Expression:_Detected_*_TS21_eye	NA	NA	NA	NA	NA	NA	2.79365e-76	NA	NA
MGI_Expression:_Detected_*_TS21_forebrain	NA	NA	NA	NA	NA	NA	1.52993e-101	NA	NA
MGI_Expression:_Detected_*_TS21_hindbrain	NA	NA	NA	NA	NA	NA	1.03362e-87	NA	NA
MGI_Expression:_Detected_*_TS21_nervous_system	NA	NA	NA	NA	NA	NA	6.96564e-135	NA	NA
MGI_Expression:_Detected_*_TS21_retina	NA	NA	NA	NA	NA	NA	1.36682e-77	NA	NA
MGI_Expression:_Detected_*_TS21_sensory_organ	NA	NA	NA	NA	NA	NA	4.22753e-80	NA	NA
MGI_Expression:_Detected_*_TS21_spinal_cord	NA	NA	NA	NA	NA	NA	6.07127e-77	NA	NA
MGI_Expression:_Detected_*_TS21_telencephalon	NA	NA	NA	NA	NA	NA	3.20919e-103	4.90361e-248	NA
MGI_Expression:_Detected_*_TS23_early_tubule	NA	NA	NA	NA	NA	NA	6.57421e-78	3.38694e-249	NA
MGI_Expression:_Detected_*_TS23_male_associated_reproductive_structure	NA	NA	NA	NA	NA	NA	2.48875e-84	NA	NA
MGI_Expression:_Detected_*_TS28_cerebral_cortex	NA	NA	0	NA	NA	NA	4.38282e-164	NA	NA
MGI_Expression:_Detected_*_TS28_eye	0	NA	0	NA	NA	1.3898e-229	3.95556e-227	NA	NA
MGI_Expression:_Detected_*_TS28_forebrain	NA	NA	NA	NA	NA	NA	6.45034e-195	NA	NA
MGI_Expression:_Detected_*_TS28_hindbrain	NA	NA	NA	NA	NA	NA	3.05093e-169	NA	NA
MGI_Expression:_Detected_*_TS28_hippocampus	NA	NA	3.94977766767345e-317	NA	NA	NA	2.03672e-158	NA	NA
MGI_Expression:_Detected_*_TS28_retina	0	NA	NA	NA	NA	2.65721e-195	1.97913e-198	0	NA
MGI_Expression:_Detected_*_TS28_retina_layer;_inner_nuclear_layer	4.06658e-198	NA	NA	NA	NA	NA	5.90221e-76	NA	NA
MGI_Expression:_Detected_*_TS28_retina_layer;_outer_nuclear_layer	6.8624e-232	NA	NA	NA	NA	NA	5.0814e-75	NA	NA
MGI_Expression:_Detected_*_TS28_sensory_organ	NA	NA	0	NA	NA	1.88403e-231	8.75987e-226	NA	NA
MGI_Expression:_Detected_*_TS28_telencephalon	NA	NA	NA	NA	NA	NA	2.77133e-192	NA	NA
MGI_Expression:_Detected_*_TS3_4-8_cell_stage	NA	1.52959e-67	NA	NA	NA	NA	1.27344e-75	4.80452e-230	NA
MGI_Expression:_Detected_*_TS3_4-cell_stage	NA	NA	NA	NA	NA	NA	3.45912e-68	NA	NA
MGI_Expression:_Detected_*_TS3_8-cell_stage	NA	NA	NA	NA	NA	NA	1.41586e-74	3.388e-188	NA
MGI_Expression:_Detected_*_TS3_second_polar_body	NA	1.25437e-67	NA	NA	NA	NA	1.0068e-75	NA	NA
MGI_Expression:_Detected_*_TS3_zona_pellucida	NA	NA	NA	NA	NA	NA	8.62161e-76	NA	NA
MGI_Expression:_Detected_*_TS4_compacted_morula	NA	NA	NA	NA	NA	NA	3.38694e-77	NA	NA
MGI_Expression:_Detected_*_TS4_inner_cell_mass	NA	NA	NA	NA	NA	NA	2.7516e-79	NA	NA
MGI_Expression:_Detected_*_TS4_second_polar_body	NA	NA	NA	NA	NA	NA	3.29274e-74	5.08304e-197	NA
MGI_Expression:_Detected_*_TS4_zona_pellucida	NA	NA	NA	NA	NA	NA	3.29274e-74	5.08304e-197	NA
MGI_Expression:_Detected_*_TS5_embryo	NA	3.68769e-73	NA	NA	NA	NA	7.2903e-71	5.65701e-191	NA
MGI_Expression:_Detected_*_TS5_inner_cell_mass	NA	NA	NA	NA	NA	NA	6.72202e-68	9.46805e-183	NA
Mouse_Phenotype_*_abnormal_blastocyst_morphology	NA	NA	NA	NA	NA	NA	2.51635e-27	NA	NA
Mouse_Phenotype_*_abnormal_pre-B_cell_morphology	NA	NA	NA	NA	NA	NA	2.75561e-27	NA	NA
Mouse_Phenotype_*_complete_embryonic_lethality_before_somite_formation	NA	5.03471e-36	NA	NA	NA	NA	1.86113e-49	NA	NA
Mouse_Phenotype_*_decreased_pre-B_cell_number	NA	NA	NA	NA	NA	NA	3.80694e-28	NA	NA
Mouse_Phenotype_*_embryonic_lethality	NA	8.54139e-84	NA	NA	NA	NA	1.11395e-125	0	NA
Mouse_Phenotype_*_embryonic_lethality_before_somite_formation	NA	1.75603e-35	NA	NA	NA	NA	1.01137e-48	9.50642e-107	NA
Mouse_Phenotype_*_embryonic_lethality_between_implantation_and_placentation	NA	NA	NA	NA	NA	NA	1.70556e-57	4.67757e-135	NA
Mouse_Phenotype_*_prenatal_lethality	0	1.51367e-107	NA	NA	NA	NA	2.32963e-141	0	NA
MSigDB_miRNA_Motifs_*_Targets_of_MicroRNA_ATTCTTT,MIR-186	NA	NA	NA	NA	NA	NA	5.67664e-36	NA	NA
MSigDB_miRNA_Motifs_*_Targets_of_MicroRNA_CTTGTAT,MIR-381	NA	NA	NA	NA	NA	NA	4.41281e-41	NA	NA
MSigDB_Pathway_*_Genes_involved_in_Elongation_and_Processing_of_Capped_Transcripts	2.08115e-59	NA	NA	NA	NA	NA	1.11165e-41	3.42559e-100	NA
MSigDB_Pathway_*_Genes_involved_in_Formation_and_Maturation_of_mRNA_Transcript	1.93623e-58	NA	NA	NA	NA	NA	3.83551e-41	9.28763e-106	NA
MSigDB_Pathway_*_Genes_involved_in_Gene_Expression	2.84939e-141	NA	NA	NA	NA	NA	5.6023e-83	2.09113e-227	1.09772e-107
MSigDB_Pathway_*_Genes_involved_in_Glucose_transport	NA	NA	NA	NA	NA	NA	1.26447e-22	NA	NA
MSigDB_Pathway_*_Genes_involved_in_HIV_Life_Cycle	NA	NA	NA	NA	NA	NA	1.11652e-23	5.57043e-53	NA
MSigDB_Pathway_*_Genes_involved_in_Late_Phase_of_HIV_Life_Cycle	NA	NA	NA	NA	NA	NA	5.07195e-24	7.44457e-47	NA
MSigDB_Pathway_*_Genes_involved_in_Metabolism_of_carbohydrates	NA	NA	NA	NA	NA	NA	1.00865e-34	NA	NA
MSigDB_Pathway_*_Genes_involved_in_Metabolism_of_RNA	NA	NA	NA	NA	NA	NA	1.19165e-39	2.45034e-64	NA
MSigDB_Pathway_*_Genes_involved_in_mRNA_3-end_processing	NA	NA	NA	NA	NA	NA	5.73119e-23	2.51682e-30	NA
MSigDB_Pathway_*_Genes_involved_in_mRNA_Splicing	4.55381e-54	NA	NA	NA	NA	NA	1.04588e-42	2.73685e-77	NA
MSigDB_Pathway_*_Genes_involved_in_mRNA_Splicing_-_Minor_Pathway	NA	NA	NA	NA	NA	NA	3.25826e-18	7.88115e-33	NA
MSigDB_Pathway_*_Genes_involved_in_NEP/NS2_Interacts_with_the_Cellular_Export_Machinery	NA	NA	NA	NA	NA	NA	3.72709e-23	NA	NA
MSigDB_Pathway_*_Genes_involved_in_Nuclear_import_of_Rev_protein	NA	NA	NA	NA	NA	NA	3.84949e-23	NA	NA
MSigDB_Pathway_*_Genes_involved_in_Processing_of_Capped_Intron-Containing_Pre-mRNA	1.24454e-62	NA	NA	NA	NA	NA	1.09495e-65	8.31872e-82	NA
MSigDB_Pathway_*_Genes_involved_in_Purine_ribonucleoside_monophosphate_biosynthesis	NA	NA	NA	NA	NA	NA	6.22153e-12	NA	NA
MSigDB_Pathway_*_Genes_involved_in_Regulation_of_Glucokinase_by_Glucokinase_Regulatory_Protein	NA	NA	NA	NA	NA	NA	3.72709e-23	NA	NA
MSigDB_Pathway_*_Genes_involved_in_Rev-mediated_nuclear_export_of_HIV-1_RNA	NA	NA	NA	NA	NA	NA	4.45529e-23	NA	NA
MSigDB_Pathway_*_Genes_involved_in_RNA_Polymerase_II_Transcription	NA	NA	NA	NA	NA	NA	2.14758e-20	3.4258e-68	NA
MSigDB_Pathway_*_Genes_involved_in_snRNP_Assembly	NA	NA	NA	NA	NA	NA	8.56549e-26	NA	NA
MSigDB_Pathway_*_Genes_involved_in_Transport_of_Mature_mRNA_derived_from_an_Intron-Containing_Transcript	NA	NA	NA	NA	NA	NA	8.8365e-26	NA	NA
MSigDB_Pathway_*_Genes_involved_in_Transport_of_Ribonucleoproteins_into_the_Host_Nucleus	NA	NA	NA	NA	NA	NA	3.72709e-23	NA	NA
MSigDB_Pathway_*_Genes_involved_in_Transport_of_the_SLBP_independent_Mature_mRNA	NA	NA	NA	NA	NA	NA	5.20806e-27	NA	NA
MSigDB_Pathway_*_Genes_involved_in_Vpr-mediated_nuclear_import_of_PICs	NA	NA	NA	NA	NA	NA	4.45529e-23	NA	NA
MSigDB_Pathway_*_Spliceosome	1.03643e-49	NA	NA	NA	NA	NA	9.66536e-27	3.45386e-94	NA
MSigDB_Perturbation_*_Cluster_4:_genes_down-regulated_in_B493-6_cells_(B_lymphocytes)_upon_serum_stimulation_but_not_affected_by_MYC_[Gene_ID=4609].	NA	NA	NA	NA	NA	NA	7.26298e-65	1.21231e-231	5.97404e-102
MSigDB_Perturbation_*_Cluster_6_of_method_A:_up-regulation_of_these_genes_in_patients_with_non???small_cell_lung_cancer_(NSCLC)_predicts_poor_survival_outcome.	1.81539e-201	5.80861e-94	NA	NA	NA	NA	2.58001e-43	NA	NA
MSigDB_Perturbation_*_Cluster_7:_genes_up-regulated_in_B493-6_cells_(B_lymphocytes)_by_MYC_[Gene_ID=4609]_and_down-regulated_by_the_combination_of_MYC_and_serum.	NA	NA	NA	NA	NA	NA	1.07609e-41	NA	NA
MSigDB_Perturbation_*_Common_down-regulated_transcripts_in_fibroblasts_expressing_either_XP/CS_or_TDD_mutant_forms_of_ERCC3_[Gene_ID=2071],_after_UVC_irradiation.	NA	NA	NA	NA	NA	NA	3.37835e-47	NA	NA
MSigDB_Perturbation_*_Genes_changed_in_cancer_stem_cells_isolated_from_mammary_tumors_compared_to_the_non-tumorigenic_cells.	NA	6.34179e-75	NA	NA	NA	NA	2.20989e-130	NA	NA
MSigDB_Perturbation_*_Genes_constituting_the_BRCA2-PCC_network_of_transcripts_whose_expression_positively_correlated_(Pearson_correlation_coefficient,_PCC_&gt;=_0.4)_with_that_of_BRCA2_[Gene_ID=675]_across_a_compendium_of_normal_tissues.	2.8644e-178	2.42286e-143	NA	NA	NA	NA	1.84562e-54	NA	NA
MSigDB_Perturbation_*_Genes_constituting_the_PluriNet_protein-protein_network_shared_by_the_pluripotent_cells_(embryonic_stem_cells,_embryonical_carcinomas_and_induced_pluripotent_cells).	NA	1.16941e-62	NA	NA	NA	NA	4.27673e-42	NA	NA
MSigDB_Perturbation_*_Genes_down-regulated_in_brain_from_patients_with_Alzheimer_s_disease.	1.22872e-256	NA	NA	NA	NA	NA	1.79185e-82	0	1.0549e-296
MSigDB_Perturbation_*_Genes_down-regulated_in_Daudi_cells_(B_lymphocytes)_stably_expressing_CD5_[Gene_ID=921]_off_a_plasmid_vector.	NA	NA	NA	NA	NA	NA	4.59417e-69	3.0634e-159	NA
MSigDB_Perturbation_*_Genes_down-regulated_in_HCT116_cells_(colon_cancer)_upon_expression_of_MIR34B_or_MIR34C_[Gene_ID=407041,_407042]_microRNAs.	NA	NA	NA	NA	NA	NA	1.99682e-40	NA	NA
MSigDB_Perturbation_*_Genes_down-regulated_in_LNCaP_cells_(prostate_cancer)_by_overexpression_of_SOX4_[Gene_ID=6659]_and_up-regulated_by_its_RNAi_knockdown.	NA	NA	NA	NA	NA	NA	1.59264e-45	NA	9.97387e-78
MSigDB_Perturbation_*_Genes_down-regulated_in_lymphoblastoid_cells_from_the_European_population_compared_to_those_from_the_Asian_population.	NA	NA	NA	NA	NA	9.35721e-61	3.3152e-66	3.51939e-261	8.66133e-139
MSigDB_Perturbation_*_Genes_down-regulated_in_metastatic_breast_cancer_tumors_having__type_2_amplification_in_the_20q13_region;_involves_MYBL2,_STK6_and_ZNF217_[Gene_ID=4605,_6790,_7764]	NA	NA	NA	NA	NA	NA	1.56352e-45	NA	NA
MSigDB_Perturbation_*_Genes_down-regulated_in_nasopharyngeal_carcinoma_(NPC)_compared_to_the_normal_tissue.	0	5.33509e-159	NA	NA	NA	NA	9.77181e-143	0	NA
MSigDB_Perturbation_*_Genes_down-regulated_in_NHEK_cells_(normal_epidermal_keratinocytes)_after_UVB_irradiation.	NA	NA	NA	NA	NA	NA	5.64269e-57	5.92143e-163	NA
MSigDB_Perturbation_*_Genes_down-regulated_in_non-metastatic_breast_cancer_tumors_having_type_1_amplification_in_the_20q13_region;_involves_ZNF217_[Gene_ID=7764]_locus_only.	NA	NA	NA	NA	NA	NA	1.48408e-38	NA	NA
MSigDB_Perturbation_*_Genes_down-regulated_in_response_to_both_hypoxia_and_overexpression_of_an_active_form_of_HIF1A_[Gene_ID=3091].	NA	1.10436e-66	NA	NA	NA	NA	3.73736e-42	NA	NA
MSigDB_Perturbation_*_Genes_down-regulated_in_uveal_melanoma:_class_2_vs_class_1_tumors.	NA	NA	NA	NA	NA	2.38441e-51	7.97619e-46	NA	3.622e-92
MSigDB_Perturbation_*_Genes_up-regulated_in_biphasic_(mixed)_vs_epithelial_subtypes_of_malignant_peritoneal_mesothelioma.	NA	NA	NA	NA	NA	NA	1.92878e-38	3.59483e-121	NA
MSigDB_Perturbation_*_Genes_up-regulated_in_Caco-2_cells_(intestinal_epithelium)_after_coculture_with_the_probiotic_bacteria_L._casei_for_24h.	5.13568e-203	4.31874e-84	NA	NA	NA	NA	5.11073e-56	2.71584e-163	2.31584e-122
MSigDB_Perturbation_*_Genes_up-regulated_in_liver_tumor_compared_to_the_normal_adjacent_tissue.	4.85134e-219	NA	NA	NA	NA	NA	2.87392e-84	1.56963e-300	1.91992e-163
MSigDB_Perturbation_*_Genes_up-regulated_in_lymphoblastoid_cells_from_the_European_population_compared_to_those_from_the_Asian_population.	4.10045e-171	NA	1.62447e-92	9.49627e-46	NA	NA	2.94169e-46	NA	4.91948e-164
MSigDB_Perturbation_*_Genes_up-regulated_in_poorly_differentiated_thyroid_carcinoma_(PDTC)_compared_to_normal_thyroid_tissue.	1.62749e-210	2.9534e-79	NA	NA	NA	NA	3.41083e-91	7.93813e-161	NA
MSigDB_Perturbation_*_Genes_up-regulated_in_TC71_and_EWS502_cells_(Ewing_s_sarcoma)_upon_knockdown_of_the_EWSR1-FLII_fusion_[Gene_ID=2130,_2314].	0	5.90235e-218	NA	NA	NA	NA	8.22076e-104	7.24803e-303	NA
MSigDB_Perturbation_*_Genes_whose_expression_positively_correlated_with_that_of_SMARCA2_[Gene_ID=6595]_in_prostate_cancer_samples.	NA	NA	NA	NA	NA	NA	3.67127e-58	5.54369e-177	NA
MSigDB_Perturbation_*_Selected_genes_down-regulated_in_response_to_the_Ras_inhibitor_salirasib_[PubChem=5469318]_in_a_panel_of_cancer_cell_lines_with_constantly_active_HRAS_[Gene_ID=3265].	NA	1.43312e-125	NA	NA	NA	NA	3.00775e-41	NA	NA
MSigDB_Perturbation_*_Set__Nanog_targets_:_genes_upregulated_and_identified_by_ChIP_on_chip_as_Nanog_[Gene_ID=79923]_transcription_factor_targets_in_human_embryonic_stem_cells.	1.59379e-174	2.89169e-57	NA	NA	NA	NA	1.1305e-68	2.96146e-230	1.00139e-176
MSigDB_Perturbation_*_Transcripts_enriched_in_pseudopodia_of_NIH/3T3_cells_(fibroblast)_in_response_to_haptotactic_migratory_stimulus_by_fibronectin,_FN1_[Gene_ID=2335].	NA	NA	NA	NA	NA	NA	1.38434e-92	7.486e-208	NA
MSigDB_Perturbation_*_Up-regulated_genes_in_colon_carcinoma_tumors_compared_to_the_matched_normal_mucosa_samples.	3.1767e-176	NA	NA	1.69251e-70	NA	1.7321e-69	9.95818e-65	5.87188e-262	4.82791e-167
MSigDB_Perturbation_*_Up-regulated_genes_in_head_and_neck_cancer_compared_to_cervical_carcinoma_samples.	NA	NA	NA	NA	NA	NA	3.83677e-45	NA	NA
MSigDB_Perturbation_*_Up-regulated_genes_that_vary_between_HNSCC_(head_and_neck_squamous_cell_carcinoma)_groups_formed_on_the_basis_of_their_level_of_pathological_differentiation:_well_vs_poorly_differentiated_tumors.	NA	NA	NA	NA	NA	NA	6.21249e-40	NA	NA
MSigDB_Perturbation_*_Up-regulated_in_MCF7_cells_(breast_cancer)_by_TLX1_(HOX11)_[Gene_ID=3195].	NA	NA	NA	NA	NA	NA	4.29511e-44	NA	NA
MSigDB_Predicted_Promoter_Motifs_*_Motif_GCGSCMNTTT_(no_known_TF)	NA	NA	NA	NA	NA	NA	1.87166e-22	NA	NA
MSigDB_Predicted_Promoter_Motifs_*_Motif_NCSCGCSAAAN_matches_E2F&lt;br&gt;_TFDP1:_transcription_factor_Dp-1	NA	4.88009e-54	NA	NA	NA	NA	4.2973e-30	NA	NA
MSigDB_Predicted_Promoter_Motifs_*_Motif_NKCGCGCSAAAN_matches_E2F&lt;br&gt;_TFDP1:_transcription_factor_Dp-1	NA	2.38782e-50	NA	NA	NA	NA	3.20433e-30	NA	NA
MSigDB_Predicted_Promoter_Motifs_*_Motif_NKTSSCGC_matches_E2F1:_E2F_transcription_factor_1	NA	3.15039e-46	NA	NA	NA	NA	2.22422e-26	NA	NA
MSigDB_Predicted_Promoter_Motifs_*_Motif_NTTSGCGG_matches_E2F1:_E2F_transcription_factor_1	5.62562e-75	1.42419e-34	NA	NA	NA	NA	2.78259e-26	NA	NA
MSigDB_Predicted_Promoter_Motifs_*_Motif_NTTTCGCGCS_matches_E2F1:_E2F_transcription_factor_1	NA	3.78556e-46	NA	NA	NA	NA	3.69051e-41	NA	NA
MSigDB_Predicted_Promoter_Motifs_*_Motif_NWWAACAAWANN_matches_SRY:_sex_determining_region_Y	NA	NA	NA	NA	NA	NA	9.5475e-30	NA	NA
MSigDB_Predicted_Promoter_Motifs_*_Motif_SGCGSSAAA_matches_E2F1:_E2F_transcription_factor_1&lt;br&gt;_TFDP1:_transcription_factor_Dp-1&lt;br&gt;_RB1:_retinoblastoma_1_(including_osteosarcoma)	NA	2.47178e-28	NA	NA	NA	NA	2.45896e-35	NA	NA
MSigDB_Predicted_Promoter_Motifs_*_Motif_TTTCGCGC_(no_known_TF)	NA	1.2054e-42	NA	NA	NA	NA	2.79866e-30	NA	NA
MSigDB_Predicted_Promoter_Motifs_*_Motif_TTTCSCGC_matches_E2F1:_E2F_transcription_factor_1&lt;br&gt;_TFDP1:_transcription_factor_Dp-1	NA	1.02526e-38	NA	NA	NA	NA	1.17407e-37	NA	NA
MSigDB_Predicted_Promoter_Motifs_*_Motif_TTTCSCGC_matches_E2F4:_E2F_transcription_factor_4,_p107/p130-binding&lt;br&gt;_TFDP2:_transcription_factor_Dp-2_(E2F_dimerization_partner_2)	NA	1.02526e-38	NA	NA	NA	NA	1.17407e-37	NA	NA
MSigDB_Predicted_Promoter_Motifs_*_Motif_TTTSGCGC_(no_known_TF)	NA	1.02526e-38	NA	NA	NA	NA	1.17407e-37	NA	NA
MSigDB_Predicted_Promoter_Motifs_*_Motif_TTTSGCGC_matches_E2F1:_E2F_transcription_factor_1&lt;br&gt;_TFDP1:_transcription_factor_Dp-1&lt;br&gt;_RB1:_retinoblastoma_1_(including_osteosarcoma)	NA	1.38859e-42	NA	NA	NA	NA	5.85813e-34	NA	NA
MSigDB_Predicted_Promoter_Motifs_*_Motif_TTTSGCGC_matches_E2F4:_E2F_transcription_factor_4,_p107/p130-binding&lt;br&gt;_TFDP1:_transcription_factor_Dp-1	NA	1.07134e-38	NA	NA	NA	NA	1.15015e-37	NA	NA
MSigDB_Predicted_Promoter_Motifs_*_Motif_TTTSGCGCGMNR_(no_known_TF)	5.73678e-58	5.4345e-58	NA	NA	NA	NA	3.02415e-41	NA	NA
MSigDB_Predicted_Promoter_Motifs_*_Motif_TTTSGCGS_(no_known_TF)	NA	2.04573e-46	NA	NA	NA	NA	1.05097e-37	NA	NA
MSigDB_Predicted_Promoter_Motifs_*_Motif_TTTSGCGS_(no_known_TF)	NA	2.17615e-50	NA	NA	NA	NA	1.92877e-41	NA	NA
MSigDB_Predicted_Promoter_Motifs_*_Motif_TTTSGCGS_(no_known_TF)	NA	2.17615e-50	NA	NA	NA	NA	1.05097e-37	NA	NA
MSigDB_Predicted_Promoter_Motifs_*_Motif_TTTSGCGS_(no_known_TF)	NA	2.04573e-46	NA	NA	NA	NA	1.92877e-41	NA	NA
MSigDB_Predicted_Promoter_Motifs_*_Motif_TTTSGCGS_matches_E2F1:_E2F_transcription_factor_1	NA	2.79766e-50	NA	NA	NA	NA	1.02756e-37	NA	NA
MSigDB_Predicted_Promoter_Motifs_*_Motif_TTTSGCGSG_matches_E2F&lt;br&gt;_TFDP1:_transcription_factor_Dp-1	NA	9.48105e-35	NA	NA	NA	NA	4.8941e-45	NA	NA
MSigDB_Predicted_Promoter_Motifs_*_Motif_TTTSGCGSG_matches_E2F&lt;br&gt;_TFDP1:_transcription_factor_Dp-1	NA	8.79964e-35	NA	NA	NA	NA	4.8941e-45	NA	NA
MSigDB_Predicted_Promoter_Motifs_*_Motif_TTTSGCGSG_matches_E2F&lt;br&gt;_TFDP1:_transcription_factor_Dp-1	NA	9.48105e-35	NA	NA	NA	NA	5.14187e-45	NA	NA
MSigDB_Predicted_Promoter_Motifs_*_Motif_TTTSGCGSG_matches_E2F&lt;br&gt;_TFDP1:_transcription_factor_Dp-1	NA	8.79964e-35	NA	NA	NA	NA	5.14187e-45	NA	NA
MSigDB_Predicted_Promoter_Motifs_*_Motif_TTTSSCGC_matches_E2F1:_E2F_transcription_factor_1&lt;br&gt;_TFDP2:_transcription_factor_Dp-2_(E2F_dimerization_partner_2)	NA	1.02526e-38	NA	NA	NA	NA	1.17407e-37	NA	NA
Pathway_Commons_*_5-aminoimidazole_ribonucleotide_biosynthesis_I	NA	NA	NA	NA	NA	NA	1.42297e-13	NA	NA
Pathway_Commons_*_Assembly_of_the_RAD50-MRE11-NBS1_complex_at_DNA_double-strand_breaks	NA	NA	NA	NA	NA	NA	7.73245e-09	NA	NA
Pathway_Commons_*_Cleavage_of_Growing_Transcript_in_the_Termination_Region	NA	NA	NA	NA	NA	NA	8.7145e-23	NA	NA
Pathway_Commons_*_Export_of_Viral_Ribonucleoproteins_from_Nucleus	NA	NA	NA	NA	NA	NA	1.4158e-19	NA	NA
Pathway_Commons_*_Formation_and_Maturation_of_mRNA_Transcript	6.21198e-68	NA	NA	NA	NA	NA	6.47302e-60	4.30006e-101	NA
Pathway_Commons_*_Gene_Expression	1.13983e-133	NA	NA	NA	NA	NA	7.84978e-78	1.98694e-204	5.11349e-84
Pathway_Commons_*_Glucose_transport	NA	NA	NA	NA	NA	NA	1.67552e-19	NA	NA
Pathway_Commons_*_Hexose_transport	NA	NA	NA	NA	NA	NA	2.34948e-19	NA	NA
Pathway_Commons_*_HIV_Life_Cycle	NA	NA	NA	NA	NA	NA	1.64257e-20	NA	NA
Pathway_Commons_*_Interactions_of_Rev_with_host_cellular_proteins	NA	NA	NA	NA	NA	NA	2.72952e-19	NA	NA
Pathway_Commons_*_Interactions_of_Vpr_with_host_cellular_proteins	NA	NA	NA	NA	NA	NA	1.21438e-19	NA	NA
Pathway_Commons_*_Late_Phase_of_HIV_Life_Cycle	NA	NA	NA	NA	NA	NA	9.42941e-21	NA	NA
Pathway_Commons_*_Metabolism	6.5194e-197	NA	NA	NA	NA	NA	2.144e-57	5.2036e-243	1.7482e-170
Pathway_Commons_*_Metabolism_of_carbohydrates	NA	NA	NA	NA	NA	NA	3.13926e-33	NA	NA
Pathway_Commons_*_Metabolism_of_non-coding_RNA	NA	NA	NA	NA	NA	NA	1.81568e-22	NA	NA
Pathway_Commons_*_Metabolism_of_RNA	1.0641e-92	NA	NA	NA	NA	NA	6.91216e-36	3.78197e-132	2.14499e-91
Pathway_Commons_*_MRN_complex_relocalizes_to_nuclear_foci	NA	NA	NA	NA	NA	NA	7.73245e-09	NA	NA
Pathway_Commons_*_mRNA_3_-end_processing	NA	NA	NA	NA	NA	NA	2.27045e-23	NA	NA
Pathway_Commons_*_mRNA_Processing	1.30295e-62	NA	NA	NA	NA	NA	3.56121e-61	1.60917e-85	NA
Pathway_Commons_*_mRNA_Splicing	1.13754e-54	NA	NA	NA	NA	NA	4.06138e-43	NA	NA
Pathway_Commons_*_mRNA_Splicing_-_Major_Pathway	1.13754e-54	NA	NA	NA	NA	NA	4.06138e-43	NA	NA
Pathway_Commons_*_mRNA_Splicing_-_Minor_Pathway	NA	NA	NA	NA	NA	NA	1.18501e-18	NA	NA
Pathway_Commons_*_NEP/NS2_Interacts_with_the_Cellular_Export_Machinery	NA	NA	NA	NA	NA	NA	1.4158e-19	NA	NA
Pathway_Commons_*_Nuclear_import_of_Rev_protein	NA	NA	NA	NA	NA	NA	1.67552e-19	NA	NA
Pathway_Commons_*_Post-Elongation_Processing_of_Intron-Containing_pre-mRNA	NA	NA	NA	NA	NA	NA	2.27045e-23	NA	NA
Pathway_Commons_*_Post-Elongation_Processing_of_Intronless_pre-mRNA	NA	NA	NA	NA	NA	NA	3.38328e-24	NA	NA
Pathway_Commons_*_Post-Elongation_Processing_of_the_Transcript	NA	NA	NA	NA	NA	NA	8.7145e-23	NA	NA
Pathway_Commons_*_Processing_of_Capped_Intron-Containing_Pre-mRNA	1.37682e-63	NA	NA	NA	NA	NA	7.80442e-62	2.17026e-72	NA
Pathway_Commons_*_Processing_of_Capped_Intronless_Pre-mRNA	NA	NA	NA	NA	NA	NA	3.38328e-24	NA	NA
Pathway_Commons_*_Processing_of_Intronless_Pre-mRNAs	NA	NA	NA	NA	NA	NA	2.58207e-25	NA	NA
Pathway_Commons_*_purine_nucleotides_de_novo_biosynthesis_II	NA	NA	NA	NA	NA	NA	3.58133e-12	NA	NA
Pathway_Commons_*_Purine_ribonucleoside_monophosphate_biosynthesis	NA	NA	NA	NA	NA	NA	1.08885e-12	NA	NA
Pathway_Commons_*_Regulation_of_Glucokinase_by_Glucokinase_Regulatory_Protein	NA	NA	NA	NA	NA	NA	1.21438e-19	NA	NA
Pathway_Commons_*_Regulation_of_Telomerase	NA	NA	NA	NA	NA	NA	1.64756e-21	NA	NA
Pathway_Commons_*_Rev-mediated_nuclear_export_of_HIV-1_RNA	NA	NA	NA	NA	NA	NA	2.34948e-19	NA	NA
Pathway_Commons_*_RNA_Polymerase_II_Transcription	NA	NA	NA	NA	NA	NA	1.59747e-20	3.77963e-68	NA
Pathway_Commons_*_RNA_Polymerase_II_Transcription_Termination	NA	NA	NA	NA	NA	NA	8.7145e-23	NA	NA
Pathway_Commons_*_snRNP_Assembly	NA	NA	NA	NA	NA	NA	1.81568e-22	NA	NA
Pathway_Commons_*_tetrahydrofolate_salvage_from_5,10-methenyltetrahydrofolate	NA	NA	NA	NA	NA	NA	7.73245e-09	NA	NA
Pathway_Commons_*_Transport_of_Mature_mRNA_derived_from_an_Intron-Containing_Transcript	NA	NA	NA	NA	NA	NA	1.59902e-22	NA	NA
Pathway_Commons_*_Transport_of_Mature_mRNA_Derived_from_an_Intronless_Transcript	NA	NA	NA	NA	NA	NA	1.04938e-27	NA	NA
Pathway_Commons_*_Transport_of_Mature_mRNAs_Derived_from_Intronless_Transcripts	NA	NA	NA	NA	NA	NA	1.29475e-27	NA	NA
Pathway_Commons_*_Transport_of_Mature_Transcript_to_Cytoplasm	NA	NA	NA	NA	NA	NA	2.25177e-26	NA	NA
Pathway_Commons_*_Transport_of_Ribonucleoproteins_into_the_Host_Nucleus	NA	NA	NA	NA	NA	NA	1.21438e-19	NA	NA
Pathway_Commons_*_Transport_of_the_SLBP_Dependant_Mature_mRNA	NA	NA	NA	NA	NA	NA	1.41768e-23	NA	NA
Pathway_Commons_*_Transport_of_the_SLBP_independent_Mature_mRNA	NA	NA	NA	NA	NA	NA	1.16012e-23	NA	NA
Pathway_Commons_*_Vpr-mediated_nuclear_import_of_PICs	NA	NA	NA	NA	NA	NA	1.21438e-19	NA	NA
Disease_Ontology_*_bacterial_prostatitis	NA	3.08316e-09	NA	NA	NA	NA	NA	NA	NA
Disease_Ontology_*_embryonal_cancer	NA	1.7675e-54	NA	NA	NA	NA	NA	NA	NA
Disease_Ontology_*_glioma	NA	6.63438e-67	NA	NA	NA	NA	NA	NA	NA
Disease_Ontology_*_hepatocellular_carcinoma	NA	3.97095e-58	2.9862e-131	1.67347e-72	NA	NA	NA	NA	NA
Disease_Ontology_*_liver_and_intrahepatic_biliary_tract_carcinoma	NA	1.65723e-61	2.72491e-134	2.38782e-72	NA	NA	NA	NA	NA
Disease_Ontology_*_malignant_glioma	NA	4.1645e-69	NA	NA	NA	NA	NA	NA	NA
Disease_Ontology_*_malignant_neoplasm_of_central_nervous_system	NA	6.25024e-66	NA	NA	NA	NA	NA	NA	NA
Disease_Ontology_*_malignant_neoplasm_of_nervous_system	NA	6.77766e-66	NA	NA	NA	NA	NA	NA	NA
Disease_Ontology_*_medulloblastoma	NA	4.13567e-24	NA	NA	NA	NA	NA	NA	NA
Disease_Ontology_*_primitive_neuroectodermal_tumor	NA	1.10433e-54	NA	NA	NA	NA	NA	NA	NA
Disease_Ontology_*_pulmonary_edema	NA	1.44814e-12	NA	NA	NA	NA	NA	NA	NA
Disease_Ontology_*_tumor_of_dermis	NA	3.65901e-41	NA	NA	NA	NA	NA	NA	NA
GO_Biological_Process_*_cell_division	4.1312e-167	2.12468e-88	NA	NA	NA	NA	NA	NA	NA
GO_Biological_Process_*_cellular_component_organization	0	2.97726e-188	NA	1.03453e-188	NA	NA	NA	NA	NA
GO_Biological_Process_*_chromosome_segregation	NA	3.61238e-40	NA	NA	NA	NA	NA	NA	NA
GO_Biological_Process_*_cytoskeleton_organization	3.62783e-116	1.26993e-47	NA	NA	NA	NA	NA	NA	NA
GO_Biological_Process_*_DNA_repair	NA	3.61705e-74	NA	NA	NA	NA	NA	NA	NA
GO_Biological_Process_*_DNA_replication	NA	2.0898e-93	NA	NA	NA	NA	NA	NA	NA
GO_Biological_Process_*_DNA-dependent_DNA_replication	NA	1.16814e-53	NA	NA	NA	NA	NA	NA	NA
GO_Biological_Process_*_M_phase	9.82247e-167	7.68377e-125	NA	NA	NA	NA	NA	NA	NA
GO_Biological_Process_*_M_phase_of_mitotic_cell_cycle	4.77772e-153	2.87579e-92	NA	NA	NA	NA	NA	NA	NA
GO_Biological_Process_*_macromolecule_modification	NA	7.72438e-105	NA	NA	NA	NA	NA	0	NA
GO_Biological_Process_*_mitosis	1.02336e-138	1.7567e-92	NA	NA	NA	NA	NA	NA	NA
GO_Biological_Process_*_mitotic_cell_cycle	2.63317e-189	1.14054e-100	NA	NA	NA	NA	NA	NA	NA
GO_Biological_Process_*_organelle_fission	7.98906e-138	5.67603e-92	NA	NA	NA	NA	NA	NA	NA
GO_Biological_Process_*_protein_modification_process	NA	3.22197e-95	NA	NA	NA	NA	NA	0	NA
GO_Biological_Process_*_regulation_of_cell_cycle	1.94849e-135	1.36707e-54	NA	NA	NA	NA	NA	NA	NA
GO_Biological_Process_*_regulation_of_cell_cycle_process	NA	5.21011e-44	NA	NA	NA	NA	NA	NA	NA
GO_Cellular_Component_*_centrosome	2.88559e-111	5.26186e-40	NA	NA	NA	NA	NA	NA	NA
GO_Cellular_Component_*_chromosome,_centromeric_region	7.52004e-96	3.50509e-60	NA	NA	NA	NA	NA	NA	NA
GO_Cellular_Component_*_condensed_chromosome	3.62097e-88	1.14633e-72	NA	NA	NA	NA	NA	NA	NA
GO_Cellular_Component_*_condensed_chromosome_kinetochore	1.46379e-76	6.43914e-26	NA	NA	NA	NA	NA	NA	NA
GO_Cellular_Component_*_condensed_chromosome,_centromeric_region	4.68438e-76	9.20593e-26	NA	NA	NA	NA	NA	NA	NA
GO_Cellular_Component_*_cytoskeletal_part	9.97409e-258	9.53331e-91	NA	2.88279e-93	NA	NA	NA	NA	NA
GO_Cellular_Component_*_cytoskeleton	7.45406807753907e-314	3.57685e-97	NA	6.14625e-123	NA	NA	NA	NA	NA
GO_Cellular_Component_*_envelope	2.83839e-185	1.43026e-52	NA	NA	NA	NA	NA	1.61082e-199	4.51781e-177
GO_Cellular_Component_*_kinetochore	6.10168e-86	2.67203e-29	NA	NA	NA	NA	NA	NA	NA
GO_Cellular_Component_*_MCM_complex	NA	2.18906e-22	NA	NA	NA	NA	NA	NA	NA
GO_Cellular_Component_*_microtubule_cytoskeleton	1.56245e-249	3.65924e-81	NA	NA	NA	NA	NA	NA	1.9591e-107
GO_Cellular_Component_*_microtubule_organizing_center	4.88049e-151	7.90989e-57	NA	NA	NA	NA	NA	NA	NA
GO_Cellular_Component_*_microtubule_organizing_center_part	NA	7.42658e-22	NA	NA	NA	NA	NA	NA	NA
GO_Cellular_Component_*_nuclear_body	NA	2.2802e-33	NA	NA	NA	NA	NA	2.98257e-132	NA
GO_Cellular_Component_*_nuclear_replication_fork	NA	4.53464e-21	NA	NA	NA	NA	NA	NA	NA
GO_Cellular_Component_*_protein-DNA_complex	2.95756e-85	4.62138e-24	NA	NA	NA	NA	NA	NA	1.74956e-34
GO_Cellular_Component_*_spindle	9.46386e-117	9.42838e-46	NA	NA	NA	NA	NA	NA	NA
GO_Cellular_Component_*_spindle_pole	NA	1.84124e-21	NA	NA	NA	NA	NA	NA	NA
GO_Molecular_Function_*_chromatin_binding	NA	1.86561e-36	NA	NA	NA	NA	NA	NA	NA
GO_Molecular_Function_*_DNA_replication_origin_binding	NA	8.72824e-09	NA	NA	NA	NA	NA	NA	NA
GO_Molecular_Function_*_DNA-dependent_ATPase_activity	NA	7.56265e-18	NA	NA	NA	NA	NA	NA	NA
GO_Molecular_Function_*_histone_pre-mRNA_stem-loop_binding	NA	3.99679e-09	NA	NA	NA	NA	NA	NA	NA
GO_Molecular_Function_*_hydrolase_activity,_acting_on_acid_anhydrides	NA	9.02837e-66	NA	NA	NA	NA	NA	NA	NA
GO_Molecular_Function_*_hydrolase_activity,_acting_on_acid_anhydrides,_in_phosphorus-containing_anhydrides	NA	6.5006e-66	NA	NA	NA	NA	NA	1.6493e-181	NA
GO_Molecular_Function_*_nucleoside-triphosphatase_activity	NA	2.86434e-66	NA	NA	NA	NA	NA	NA	NA
GO_Molecular_Function_*_ornithine_decarboxylase_inhibitor_activity	NA	8.72824e-09	NA	NA	NA	NA	NA	NA	NA
GO_Molecular_Function_*_pyrophosphatase_activity	NA	6.0637e-66	NA	NA	NA	NA	NA	NA	NA
GO_Molecular_Function_*_single-stranded_DNA_binding	NA	4.94692e-18	NA	NA	NA	NA	NA	NA	NA
GO_Molecular_Function_*_structure-specific_DNA_binding	NA	1.83492e-41	NA	NA	NA	NA	NA	NA	NA
GO_Molecular_Function_*_transferase_activity	NA	7.51117e-98	NA	NA	NA	6.51799e-141	NA	NA	NA
GO_Molecular_Function_*_transferase_activity,_transferring_phosphorus-containing_groups	NA	7.75986e-67	NA	NA	NA	NA	NA	NA	NA
InterPro_*_Mini-chromosome_maintenance,_conserved_site	NA	1.43708e-21	NA	NA	NA	NA	NA	NA	NA
InterPro_*_Mini-chromosome_maintenance,_DNA-dependent_ATPase	NA	9.09385e-21	NA	NA	NA	NA	NA	NA	NA
InterPro_*_Nucleic_acid-binding,_OB-fold	NA	8.38761e-28	NA	NA	NA	NA	NA	NA	NA
InterPro_*_Nucleic_acid-binding,_OB-fold-like	NA	1.21205e-27	NA	NA	NA	NA	NA	NA	NA
InterPro_*_RecF/RecN/SMC	NA	7.13381e-12	NA	NA	NA	NA	NA	NA	NA
InterPro_*_SMCs_flexible_hinge	NA	5.01307e-12	NA	NA	NA	NA	NA	NA	NA
MGI_Expression:_Detected_*_Theiler_stage_5	NA	7.11652e-80	NA	NA	NA	NA	NA	NA	NA
MGI_Expression:_Detected_*_TS22_brain	NA	2.33611e-110	NA	NA	NA	NA	NA	NA	NA
MGI_Expression:_Detected_*_TS22_central_nervous_system	NA	4.62533e-113	NA	NA	NA	NA	NA	NA	NA
MGI_Expression:_Detected_*_TS22_cerebral_cortex	NA	3.78246e-82	NA	NA	NA	NA	NA	NA	NA
MGI_Expression:_Detected_*_TS22_embryo	NA	6.34178e-165	NA	NA	NA	NA	NA	NA	NA
MGI_Expression:_Detected_*_TS22_forebrain	NA	4.13257e-90	NA	NA	NA	NA	NA	NA	NA
MGI_Expression:_Detected_*_TS22_nervous_system	NA	6.19387e-113	NA	NA	NA	NA	NA	NA	NA
MGI_Expression:_Detected_*_TS22_organ_system	NA	7.42638e-161	NA	NA	NA	NA	NA	NA	NA
MGI_Expression:_Detected_*_TS22_telencephalon	NA	4.67338e-81	NA	NA	NA	NA	NA	NA	NA
MGI_Expression:_Detected_*_TS23_central_nervous_system	NA	3.10001e-202	0	NA	NA	NA	NA	NA	NA
MGI_Expression:_Detected_*_TS23_forebrain	NA	2.94371e-173	NA	NA	NA	NA	NA	NA	NA
MGI_Expression:_Detected_*_TS23_liver	0	3.7501e-102	4.68458e-180	NA	NA	NA	NA	NA	NA
MGI_Expression:_Detected_*_TS23_liver_and_biliary_system	0	4.18155e-102	5.83061e-180	NA	NA	NA	NA	NA	NA
MGI_Expression:_Detected_*_TS23_midbrain	NA	6.23733e-152	NA	NA	NA	NA	NA	NA	NA
MGI_Expression:_Detected_*_TS23_midbrain;_lateral_wall	NA	1.10272e-110	NA	NA	NA	NA	NA	NA	NA
MGI_Expression:_Detected_*_TS23_midbrain;_lateral_wall;_ventricular_layer	3.71122e-211	6.71395e-107	NA	NA	NA	NA	NA	NA	NA
MGI_Expression:_Detected_*_TS23_olfactory_cortex;_ventricular_layer	1.85074e-131	1.33327e-68	NA	NA	NA	NA	NA	NA	NA
MGI_Expression:_Detected_*_TS23_renal_vasculature	NA	1.07324e-69	NA	NA	NA	NA	NA	NA	NA
MGI_Expression:_Detected_*_TS23_salivary_gland	NA	1.42063e-70	NA	NA	NA	NA	NA	1.56658e-284	NA
MGI_Expression:_Detected_*_TS23_submandibular_gland_primordium	NA	7.57634e-71	NA	NA	NA	NA	NA	1.01729e-285	NA
MGI_Expression:_Detected_*_TS23_telencephalon	NA	2.54209e-165	NA	NA	NA	NA	NA	NA	NA
MGI_Expression:_Detected_*_TS23_telencephalon;_olfactory_lobe	NA	3.29839e-102	NA	NA	NA	NA	NA	NA	NA
MGI_Expression:_Detected_*_TS23_telencephalon;_ventricular_layer	1.26116e-235	3.81101e-113	NA	NA	NA	NA	NA	NA	NA
MGI_Expression:_Detected_*_TS28_female_germ_cell	NA	5.09859e-73	NA	NA	NA	NA	NA	NA	NA
MGI_Expression:_Detected_*_TS28_gastrointestinal_system;_oral_region	NA	5.07502e-71	NA	NA	NA	NA	NA	NA	NA
MGI_Expression:_Detected_*_TS28_oocyte	NA	1.38379e-70	NA	NA	NA	NA	NA	NA	NA
Mouse_Phenotype_*_abnormal_cell_cycle	NA	1.32159e-48	NA	NA	NA	NA	NA	NA	NA
Mouse_Phenotype_*_abnormal_cell_cycle_checkpoint_function	NA	2.08355e-22	NA	NA	NA	NA	NA	NA	NA
Mouse_Phenotype_*_abnormal_cell_proliferation	NA	1.0121e-52	NA	NA	NA	NA	NA	NA	NA
Mouse_Phenotype_*_abnormal_cellular_replicative_senescence	NA	5.33526e-18	NA	NA	NA	NA	NA	NA	NA
Mouse_Phenotype_*_abnormal_chromosome_stability	NA	1.4103e-45	NA	NA	NA	NA	NA	NA	NA
Mouse_Phenotype_*_abnormal_erythrocyte_morphology	NA	2.24971e-69	NA	NA	NA	NA	NA	NA	NA
Mouse_Phenotype_*_abnormal_erythropoiesis	NA	4.47432e-76	NA	NA	NA	NA	NA	NA	NA
Mouse_Phenotype_*_abnormal_mitosis	NA	4.19191e-33	NA	NA	NA	NA	NA	NA	NA
Mouse_Phenotype_*_abnormal_mitotic_spindle_assembly_checkpoint	NA	4.31421e-13	NA	NA	NA	NA	NA	NA	NA
Mouse_Phenotype_*_abnormal_nucleus_morphology	NA	5.51533e-24	NA	NA	NA	NA	NA	NA	NA
Mouse_Phenotype_*_abnormal_pluripotent_precursor_cell_morphology/development	NA	3.25825e-12	NA	NA	NA	NA	NA	NA	NA
Mouse_Phenotype_*_abnormal_reticulocyte_morphology	NA	6.84106e-25	NA	NA	NA	NA	NA	NA	NA
Mouse_Phenotype_*_abnormal_tumor_incidence	NA	1.33997e-52	NA	NA	NA	NA	NA	NA	NA
Mouse_Phenotype_*_altered_tumor_susceptibility	NA	1.90424e-52	NA	NA	NA	NA	NA	NA	NA
Mouse_Phenotype_*_chromosomal_instability	NA	1.28554e-45	NA	NA	NA	NA	NA	NA	NA
Mouse_Phenotype_*_chromosome_breakage	NA	2.28673e-34	NA	NA	NA	NA	NA	NA	NA
Mouse_Phenotype_*_decreased_cell_proliferation	NA	7.38355e-51	NA	NA	NA	NA	NA	NA	NA
Mouse_Phenotype_*_decreased_mitotic_index	NA	3.25825e-12	NA	NA	NA	NA	NA	NA	NA
Mouse_Phenotype_*_increased_cellular_sensitivity_to_gamma-irradiation	NA	1.53877e-18	NA	NA	NA	NA	NA	NA	NA
Mouse_Phenotype_*_increased_cellular_sensitivity_to_ionizing_radiation	NA	1.7086e-21	NA	NA	NA	NA	NA	NA	NA
Mouse_Phenotype_*_increased_classified_tumor_incidence	NA	3.70844e-44	NA	NA	NA	NA	NA	NA	NA
Mouse_Phenotype_*_increased_hemolymphoid_system_tumor_incidence	NA	6.658e-33	NA	NA	NA	NA	NA	NA	NA
Mouse_Phenotype_*_increased_lymphoma_incidence	NA	1.30876e-33	NA	NA	NA	NA	NA	NA	NA
Mouse_Phenotype_*_increased_organ/body_region_tumor_incidence	NA	4.9546e-51	NA	NA	NA	NA	NA	NA	NA
Mouse_Phenotype_*_increased_tumor_incidence	NA	6.21127e-50	NA	NA	NA	NA	NA	NA	NA
Mouse_Phenotype_*_induced_chromosome_breakage	NA	5.59223e-20	NA	NA	NA	NA	NA	NA	NA
Mouse_Phenotype_*_reticulocytosis	NA	1.47375e-21	NA	NA	NA	NA	NA	NA	NA
Mouse_Phenotype_*_spontaneous_chromosome_breakage	NA	2.28235e-15	NA	NA	NA	NA	NA	NA	NA
MSigDB_miRNA_Motifs_*_Targets_of_MicroRNA_TGCACTT,MIR-519C,MIR-519B,MIR-519A	NA	7.78787e-38	NA	NA	NA	NA	NA	NA	NA
MSigDB_Pathway_*_CDK_Regulation_of_DNA_Replication	NA	1.49869e-34	NA	NA	NA	NA	NA	NA	NA
MSigDB_Pathway_*_Cell_cycle	9.22958e-64	1.70241e-60	NA	NA	NA	NA	NA	NA	NA
MSigDB_Pathway_*_DNA_replication	NA	9.39411e-60	NA	NA	NA	NA	NA	NA	NA
MSigDB_Pathway_*_Genes_involved_in_Activation_of_ATR_in_response_to_replication_stress	NA	1.95999e-50	NA	NA	NA	NA	NA	NA	NA
MSigDB_Pathway_*_Genes_involved_in_Activation_of_the_pre-replicative_complex	NA	3.2181e-56	NA	NA	NA	NA	NA	NA	NA
MSigDB_Pathway_*_Genes_involved_in_Cell_Cycle_Checkpoints	6.99475e-72	3.66063e-61	NA	NA	NA	NA	NA	NA	1.16708e-31
MSigDB_Pathway_*_Genes_involved_in_Cell_Cycle,_Mitotic	8.60222e-196	1.16859e-139	NA	NA	NA	NA	NA	NA	3.67522e-60
MSigDB_Pathway_*_Genes_involved_in_Cell_surface_interactions_at_the_vascular_wall	NA	3.84649e-17	3.52812e-39	NA	NA	NA	NA	NA	NA
MSigDB_Pathway_*_Genes_involved_in_DNA_Repair	NA	1.54422e-28	NA	NA	NA	NA	NA	NA	NA
MSigDB_Pathway_*_Genes_involved_in_DNA_Replication_Pre-Initiation	3.71329e-49	1.31299e-50	NA	NA	NA	NA	NA	NA	1.91293e-29
MSigDB_Pathway_*_Genes_involved_in_DNA_strand_elongation	NA	1.93685e-60	NA	NA	NA	NA	NA	NA	NA
MSigDB_Pathway_*_Genes_involved_in_Double-Strand_Break_Repair	NA	9.17867e-12	NA	NA	NA	NA	NA	NA	NA
MSigDB_Pathway_*_Genes_involved_in_E2F_mediated_regulation_of_DNA_replication	NA	2.486e-19	NA	NA	NA	NA	NA	NA	NA
MSigDB_Pathway_*_Genes_involved_in_E2F_transcriptional_targets_at_G1/S	NA	1.26676e-11	NA	NA	NA	NA	NA	NA	NA
MSigDB_Pathway_*_Genes_involved_in_Extension_of_Telomeres	NA	5.14288e-33	NA	NA	NA	NA	NA	NA	NA
MSigDB_Pathway_*_Genes_involved_in_G1/S_Transition	3.23594e-65	2.48001e-53	NA	NA	NA	NA	NA	NA	2.03846e-28
MSigDB_Pathway_*_Genes_involved_in_G2/M_Checkpoints	NA	3.91353e-54	NA	NA	NA	NA	NA	NA	NA
MSigDB_Pathway_*_Genes_involved_in_G2/M_Transition	9.75399e-42	2.22613e-17	NA	NA	NA	NA	NA	NA	NA
MSigDB_Pathway_*_Genes_involved_in_Global_Genomic_NER_(GG-NER)	NA	3.99131e-15	NA	NA	NA	NA	NA	NA	NA
MSigDB_Pathway_*_Genes_involved_in_Homologous_Recombination_Repair	NA	3.31468e-12	NA	NA	NA	NA	NA	NA	NA
MSigDB_Pathway_*_Genes_involved_in_Lagging_Strand_Synthesis	NA	3.58079e-34	NA	NA	NA	NA	NA	NA	NA
MSigDB_Pathway_*_Genes_involved_in_M/G1_Transition	5.35701e-43	5.38759e-26	NA	NA	NA	NA	NA	NA	NA
MSigDB_Pathway_*_Genes_involved_in_Mitotic_M-M/G1_phases	4.2552e-123	5.31473e-75	NA	NA	NA	NA	NA	NA	7.05481e-37
MSigDB_Pathway_*_Genes_involved_in_Mitotic_Prometaphase	2.41393e-77	2.78676e-41	NA	NA	NA	NA	NA	NA	NA
MSigDB_Pathway_*_Genes_involved_in_Nucleotide_Excision_Repair	NA	1.8303e-14	NA	NA	NA	NA	NA	NA	NA
MSigDB_Pathway_*_Genes_involved_in_Orc1_removal_from_chromatin	6.41032e-43	4.44391e-30	NA	NA	NA	NA	NA	NA	NA
MSigDB_Pathway_*_Genes_involved_in_Polymerase_switching	NA	1.5008e-16	NA	NA	NA	NA	NA	NA	NA
MSigDB_Pathway_*_Genes_involved_in_Removal_of_the_Flap_Intermediate	NA	1.36252e-30	NA	NA	NA	NA	NA	NA	NA
MSigDB_Pathway_*_Genes_involved_in_Removal_of_the_Flap_Intermediate_from_the_C-strand	NA	6.86148e-22	NA	NA	NA	NA	NA	NA	NA
MSigDB_Pathway_*_Genes_involved_in_Repair_synthesis_of_patch_~27-30_bases_long__by_DNA_polymerase	NA	1.79147e-16	NA	NA	NA	NA	NA	NA	NA
MSigDB_Pathway_*_Genes_involved_in_S_Phase	5.51219e-58	9.37519e-66	NA	NA	NA	NA	NA	NA	2.32977e-28
MSigDB_Pathway_*_Genes_involved_in_Synthesis_of_DNA	9.55347e-52	1.29723e-66	NA	NA	NA	NA	NA	NA	7.47136e-29
MSigDB_Pathway_*_Genes_involved_in_Telomere_Maintenance	4.83968e-46	3.8299e-38	NA	NA	NA	NA	NA	NA	NA
MSigDB_Pathway_*_Genes_involved_in_Transcription-coupled_NER_(TC-NER)	NA	1.2222e-14	NA	NA	NA	NA	NA	NA	NA
MSigDB_Pathway_*_Genes_involved_in_Unwinding_of_DNA	NA	1.99119e-26	NA	NA	NA	NA	NA	NA	NA
MSigDB_Pathway_*_Homologous_recombination	NA	2.02919e-15	NA	NA	NA	NA	NA	NA	NA
MSigDB_Pathway_*_Mismatch_repair	NA	8.24146e-16	NA	NA	NA	NA	NA	NA	NA
MSigDB_Pathway_*_Nucleotide_excision_repair	NA	1.09651e-14	NA	NA	NA	NA	NA	NA	NA
MSigDB_Pathway_*_Oocyte_meiosis	NA	1.53485e-28	NA	NA	NA	NA	NA	NA	NA
MSigDB_Pathway_*_Progesterone-mediated_oocyte_maturation	NA	2.72906e-21	NA	NA	NA	NA	NA	NA	NA
MSigDB_Perturbation_*_Genes_constituting_the_XPRSS-Int_network:_intersection_of_genes_whose_expression_correlates_with_BRCA1,_BRCA2,_ATM,_and_CHEK2_[Gene_ID=672,_675,_472,_11200]_in_a_compendium_of_normal_tissues.	NA	8.38395e-80	NA	NA	NA	NA	NA	NA	NA
MSigDB_Perturbation_*_Genes_down-regulated_in_adult_fibroblasts_with_inactivated_RB1_[Gene_ID=5925]_by_Cre-lox:_acute_loss_of_function_(LOF)_of_RB1.	7.52648e-143	2.19983e-84	NA	NA	NA	NA	NA	NA	NA
MSigDB_Perturbation_*_Genes_down-regulated_in_ALL_(acute_lymphoblastic_leukemia)_blasts_after_1_week_of_treatment_with_glucocorticoids.	NA	5.83629e-61	NA	NA	NA	NA	NA	NA	NA
MSigDB_Perturbation_*_Genes_down-regulated_in_ANBL-6_cell_line_(multiple_myeloma,_MM)__expressing_a_constantly_active_form_of_NRAS_[Gene_ID=4893]_off_a_plasmid_vector_compared_to_those_grown_in_the_presence_of_IL6_[Gene_ID=3569].	NA	1.04883e-56	NA	NA	NA	NA	NA	NA	NA
MSigDB_Perturbation_*_Genes_down-regulated_in_APL_(acute_promyeolocytic_leukemia)_blasts_expressing_PML-RARA_fusion_[Gene_ID=5371,_5914]_compared_to_normal_promyeloblasts.	1.03479e-214	9.82561e-101	6.02978e-115	NA	NA	NA	NA	3.85897e-165	1.22097e-115
MSigDB_Perturbation_*_Genes_down-regulated_in_H1975_cells_(non-small_cell_lung_cancer,_NSCLC)_resistant_to_gefitinib_[PubChem=123631]_after_treatment_with_EGFR_inhibitor_CL-387785_[PubChem=2776]_for_24h.	9.13979e-161	5.93712e-126	NA	NA	NA	NA	NA	NA	NA
MSigDB_Perturbation_*_Genes_down-regulated_in_mature_plasma_cells_compared_with_plasmablastic_B_lymphocytes.	NA	1.77849e-58	NA	NA	NA	NA	NA	1.28253e-120	NA
MSigDB_Perturbation_*_Genes_down-regulated_in_NHEK_cells_(normal_keratinocytes)_by_UV-B_irradiation.	NA	4.24567e-60	NA	NA	NA	NA	NA	NA	NA
MSigDB_Perturbation_*_Genes_down-regulated_in_quiescent_vs_dividing_CD34+_[Gene_ID=8842]_cells_isolated_from_peripheral_blood_of_normal_donors.	NA	2.59855e-63	NA	NA	NA	NA	NA	NA	NA
MSigDB_Perturbation_*_Genes_down-regulated_in_the_MM1S_cells_(multiple_myeloma)_after_treatment_with_aplidin_[PubChem=44152164],_a_marine-derived_compound_with_potential_anti-cancer_properties.	NA	2.89407e-60	NA	NA	NA	NA	NA	NA	NA
MSigDB_Perturbation_*_Genes_down-regulated_in_UB27_cells_(osteosarcoma)_at_any_time_point_after_inducing_the_expression_of_a_mutant_form_of_WT1_[Gene_ID=7490].	1.20425e-186	2.56321e-78	NA	NA	NA	NA	NA	NA	NA
MSigDB_Perturbation_*_Genes_showing_cell-cycle_stage-specific_expression_[PMID=12058064].	6.56946e-259	3.65955e-117	NA	NA	NA	NA	NA	NA	NA
MSigDB_Perturbation_*_Genes_up-regulated_at_the_peak_of_an_antigen_response_of_naive_CD8+_[Gene_ID=925,_926]_T-cells.	3.98718e-159	6.98881e-88	NA	2.80438e-54	NA	NA	NA	NA	4.9394e-72
MSigDB_Perturbation_*_Genes_up-regulated_during_differentiation_from_large_pre-BII_to_small_pre-BII_lymphocyte.	NA	2.91954e-61	NA	NA	NA	NA	NA	NA	NA
MSigDB_Perturbation_*_Genes_up-regulated_in_MEF_cells_(embryonic_fibroblasts)_isolated_from_RB1_[Gene_ID=5925]_knockout_mice:_chronic_loss_of_function_(LOF)_of_RB1.	NA	3.03712e-61	NA	NA	NA	NA	NA	NA	NA
MSigDB_Perturbation_*_Genes_up-regulated_in_nsopharyngeal_carcinoma_relative_to_the_normal_tissue.	NA	1.01174e-59	NA	NA	NA	NA	NA	NA	NA
MSigDB_Perturbation_*_Genes_up-regulated_in_quiescent_CD34+_[Gene_ID=8842]_cells_isolated_from_peripheral_blood_of_normal_donors_compared_to_the_dividing_cells_from_CML_(chronic_myeloid_leukemia)_patients.	NA	5.99239e-79	NA	NA	NA	NA	NA	NA	NA
MSigDB_Perturbation_*_Genes_up-regulated_in_SKOC-3_cells_(ovarian_cancer)_after_YB-1_(YBX1)_[Gene_ID=4904]_knockdown_by_RNAi.	NA	1.62232e-87	NA	NA	NA	NA	NA	NA	NA
MSigDB_Perturbation_*_Genes_whose_expression_profile_is_specific_to_Cluster_III_of_urothelial_cell_carcinoma_(UCC)_tumors.	NA	2.21394e-78	NA	NA	NA	NA	NA	NA	NA
MSigDB_Perturbation_*_Genes_whose_expression_profile_is_specific_to_Custer_I_of_urothelial_cell_carcinoma_(UCC)_tumors.	NA	6.06588e-65	NA	NA	NA	NA	NA	NA	NA
MSigDB_Perturbation_*_Set__ES_exp1_:_genes_overexpressed_in_human_embryonic_stem_cells_according_to_5_or_more_out_of_20_profiling_studies.	NA	2.36932e-84	NA	NA	NA	NA	NA	NA	NA
MSigDB_Perturbation_*_The__Cervical_Cancer_Proliferation_Cluster__(CCPC):_genes_whose_expression_in_cervical_carcinoma_positively_correlates_with_that_of_the_HPV_E6_and_E7_oncogenes;_they_are_also_differentially_expressed_according_to_disease_outcome.	NA	2.06517e-68	NA	NA	NA	NA	NA	NA	NA
MSigDB_Perturbation_*_The__core_ESC-like_gene_module_:_genes_coordinately_up-regulated_in_a_compendium_of_mouse_embryonic_stem_cells_(ESC)_which_are_shared_with_the_human_ESC-like_module.	5.98936e-165	5.08405e-93	NA	NA	NA	NA	NA	NA	4.44185e-73
MSigDB_Perturbation_*_The__group_1_set__of_genes_associated_with_acquired_endocrine_therapy_resistance_in_breast_tumors_expressing_ESR1_and_ERBB2_[Gene_ID=2099,_2064].	NA	2.48152e-55	NA	NA	NA	1.6453e-48	NA	NA	NA
MSigDB_Perturbation_*_Up-regulated_genes_distinguishing_between_early_gastric_cancer_(EGC)_and_normal_tissue_samples.	9.67149e-141	1.68807e-87	NA	NA	NA	NA	NA	NA	NA
MSigDB_Perturbation_*_Up-regulated_genes_whose_expression_correlated_with_histologic_grade_of_invasive_breast_cancer_tumors:_comparison_of_grade_1_vs_grade_3.	4.91206e-141	1.10324e-76	NA	NA	NA	NA	NA	NA	NA
MSigDB_Predicted_Promoter_Motifs_*_Motif_GATTGGY_(no_known_TF)	2.69829e-214	4.9195e-61	NA	NA	NA	NA	NA	8.38542e-205	3.21977e-135
MSigDB_Predicted_Promoter_Motifs_*_Motif_KTGGYRSGAA_(no_known_TF)	NA	1.61131e-22	NA	NA	NA	NA	NA	NA	NA
MSigDB_Predicted_Promoter_Motifs_*_Motif_NNNNRRCCAATSR_(no_known_TF)	6.6022e-61	6.63521e-27	NA	NA	NA	NA	NA	NA	NA
MSigDB_Predicted_Promoter_Motifs_*_Motif_TWSGCGCGAAAAYKR_(no_known_TF)	NA	1.38911e-18	NA	NA	NA	NA	NA	NA	NA
Pathway_Commons_*_Activation_of_ATR_in_response_to_replication_stress	NA	7.16822e-51	NA	NA	NA	NA	NA	NA	NA
Pathway_Commons_*_Activation_of_the_pre-replicative_complex	NA	2.94891e-56	NA	NA	NA	NA	NA	NA	NA
Pathway_Commons_*_Assembly_of_the_pre-replicative_complex	NA	7.6442e-30	NA	NA	NA	NA	NA	NA	NA
Pathway_Commons_*_ATM_pathway	1.02444e-94	8.86333e-67	NA	NA	NA	NA	NA	NA	NA
Pathway_Commons_*_ATR_signaling_pathway	NA	4.96056e-41	NA	NA	NA	NA	NA	NA	NA
Pathway_Commons_*_Aurora_B_signaling	NA	4.23229e-19	NA	NA	NA	NA	NA	NA	NA
Pathway_Commons_*_Cell_Cycle_Checkpoints	2.13973e-65	4.20709e-57	NA	NA	NA	NA	NA	NA	NA
Pathway_Commons_*_Cell_Cycle,_Mitotic	5.13578e-201	2.78879e-140	NA	NA	NA	NA	NA	NA	6.10391e-54
Pathway_Commons_*_Chromosome_Maintenance	NA	9.39066e-43	NA	NA	NA	NA	NA	NA	NA
Pathway_Commons_*_Cyclin_A:Cdk2-associated_events_at_S_phase_entry	1.5887e-52	2.44653e-33	NA	NA	NA	NA	NA	NA	NA
Pathway_Commons_*_DNA_Repair	NA	5.25284e-29	NA	NA	NA	NA	NA	NA	NA
Pathway_Commons_*_DNA_Replication	5.98892e-165	4.38023e-130	NA	NA	NA	NA	NA	NA	3.49251e-55
Pathway_Commons_*_DNA_Replication_Pre-Initiation	1.2844e-55	7.21446e-54	NA	NA	NA	NA	NA	NA	5.53668e-29
Pathway_Commons_*_DNA_strand_elongation	NA	2.17904e-60	NA	NA	NA	NA	NA	NA	NA
Pathway_Commons_*_E2F_mediated_regulation_of_DNA_replication	NA	1.11455e-16	NA	NA	NA	NA	NA	NA	NA
Pathway_Commons_*_E2F_transcription_factor_network	1.06909e-50	4.04873e-18	NA	NA	NA	NA	NA	NA	NA
Pathway_Commons_*_Extension_of_Telomeres	NA	5.01431e-33	NA	NA	NA	NA	NA	NA	NA
Pathway_Commons_*_Fanconi_anemia_pathway	NA	3.93623e-23	NA	NA	NA	NA	NA	NA	NA
Pathway_Commons_*_G1/S_Transition	5.70111e-62	3.54564e-53	NA	NA	NA	NA	NA	NA	NA
Pathway_Commons_*_G2/M_Checkpoints	NA	2.84658e-50	NA	NA	NA	NA	NA	NA	NA
Pathway_Commons_*_G2/M_DNA_damage_checkpoint	NA	9.19379e-38	NA	NA	NA	NA	NA	NA	NA
Pathway_Commons_*_G2/M_Transition	1.47664e-55	3.28087e-21	NA	NA	NA	NA	NA	NA	NA
Pathway_Commons_*_Lagging_Strand_Synthesis	NA	4.03005e-34	NA	NA	NA	NA	NA	NA	NA
Pathway_Commons_*_Leading_Strand_Synthesis	NA	9.80764e-17	NA	NA	NA	NA	NA	NA	NA
Pathway_Commons_*_M_Phase	2.37353e-117	6.74748e-59	NA	NA	NA	NA	NA	NA	NA
Pathway_Commons_*_M/G1_Transition	1.2844e-55	7.21446e-54	NA	NA	NA	NA	NA	NA	5.53668e-29
Pathway_Commons_*_Meiosis	NA	4.67144e-34	NA	NA	NA	NA	NA	NA	NA
Pathway_Commons_*_Meiotic_Recombination	NA	4.14361e-19	NA	NA	NA	NA	NA	NA	NA
Pathway_Commons_*_Mitotic_G1-G1/S_phases	9.86932e-76	1.29899e-56	NA	NA	NA	NA	NA	NA	NA
Pathway_Commons_*_Mitotic_G2-G2/M_phases	1.75541e-55	3.72833e-25	NA	NA	NA	NA	NA	NA	NA
Pathway_Commons_*_Mitotic_M-M/G1_phases	1.14167e-162	1.26103e-109	NA	NA	NA	NA	NA	NA	1.08069e-55
Pathway_Commons_*_Mitotic_Prometaphase	2.06109e-85	4.99802e-41	NA	NA	NA	NA	NA	NA	NA
Pathway_Commons_*_Orc1_removal_from_chromatin	NA	1.05522e-33	NA	NA	NA	NA	NA	NA	NA
Pathway_Commons_*_Polo-like_kinase_signaling_events_in_the_cell_cycle	3.86789e-84	7.43155e-21	NA	NA	NA	NA	NA	NA	NA
Pathway_Commons_*_Polymerase_switching	NA	9.80764e-17	NA	NA	NA	NA	NA	NA	NA
Pathway_Commons_*_Polymerase_switching_on_the_C-strand_of_the_telomere	NA	9.80764e-17	NA	NA	NA	NA	NA	NA	NA
Pathway_Commons_*_Processive_synthesis_on_the_C-strand_of_the_telomere	NA	6.49787e-22	NA	NA	NA	NA	NA	NA	NA
Pathway_Commons_*_Processive_synthesis_on_the_lagging_strand	NA	1.05095e-30	NA	NA	NA	NA	NA	NA	NA
Pathway_Commons_*_Regulation_of_DNA_replication	NA	1.25527e-37	NA	NA	NA	NA	NA	NA	NA
Pathway_Commons_*_Removal_of_licensing_factors_from_origins	NA	1.25527e-37	NA	NA	NA	NA	NA	NA	NA
Pathway_Commons_*_Removal_of_the_Flap_Intermediate	NA	6.51757e-31	NA	NA	NA	NA	NA	NA	NA
Pathway_Commons_*_Removal_of_the_Flap_Intermediate_from_the_C-strand	NA	4.03654e-22	NA	NA	NA	NA	NA	NA	NA
Pathway_Commons_*_Repair_synthesis_of_patch_~27-30_bases_long_by_DNA_polymerase	NA	1.15545e-16	NA	NA	NA	NA	NA	NA	NA
Pathway_Commons_*_S_Phase	1.08983e-64	2.94872e-69	NA	NA	NA	NA	NA	NA	NA
Pathway_Commons_*_Signaling_by_Aurora_kinases	9.55983e-59	5.2494e-25	NA	NA	NA	NA	NA	NA	NA
Pathway_Commons_*_Switching_of_origins_to_a_post-replicative_state	NA	1.05522e-33	NA	NA	NA	NA	NA	NA	NA
Pathway_Commons_*_Synthesis_of_DNA	2.0662e-58	4.19658e-70	NA	NA	NA	NA	NA	NA	NA
Pathway_Commons_*_Telomere_C-strand_(Lagging_Strand)_Synthesis	NA	8.12024e-34	NA	NA	NA	NA	NA	NA	NA
Pathway_Commons_*_Telomere_Maintenance	NA	1.74211e-35	NA	NA	NA	NA	NA	NA	NA
Pathway_Commons_*_Unwinding_of_DNA	NA	6.16131e-27	NA	NA	NA	NA	NA	NA	NA
Disease_Ontology_*_arthritis	NA	NA	NA	1.94389e-61	NA	6.03814e-64	NA	NA	NA
Disease_Ontology_*_autoimmune_disease	NA	NA	2.09755e-139	NA	NA	4.28486e-72	NA	NA	NA
Disease_Ontology_*_bacterial_infectious_disease	NA	NA	NA	NA	NA	1.62022e-44	NA	NA	NA
Disease_Ontology_*_blood_coagulation_disease	NA	NA	NA	NA	NA	4.1191e-50	NA	NA	NA
Disease_Ontology_*_bone_inflammation_disease	NA	NA	NA	1.69045e-64	NA	1.62255e-63	NA	NA	NA
Disease_Ontology_*_bone_marrow_cancer	NA	NA	NA	NA	NA	5.88233e-47	NA	NA	NA
Disease_Ontology_*_bone_marrow_disease	NA	NA	NA	NA	NA	1.38246e-49	NA	NA	NA
Disease_Ontology_*_chronic_obstructive_pulmonary_disease	NA	NA	NA	NA	NA	7.07897e-36	NA	NA	NA
Disease_Ontology_*_commensal_bacterial_infectious_disease	NA	NA	NA	NA	NA	1.9557e-27	NA	NA	NA
Disease_Ontology_*_hemorrhagic_disease	NA	NA	NA	NA	NA	2.77157e-50	NA	NA	NA
Disease_Ontology_*_Mycobacterium_infectious_disease	NA	NA	NA	NA	NA	1.32225e-29	NA	NA	NA
Disease_Ontology_*_myeloma	NA	NA	NA	NA	NA	3.04251e-47	NA	NA	NA
Disease_Ontology_*_obstructive_lung_disease	NA	NA	NA	NA	NA	3.36981e-49	NA	NA	NA
Disease_Ontology_*_opportunistic_mycosis	NA	NA	NA	NA	NA	1.92129e-18	NA	NA	NA
Disease_Ontology_*_primary_Actinomycetales_infectious_disease	NA	NA	NA	NA	NA	3.86417e-33	NA	NA	NA
Disease_Ontology_*_primary_bacterial_infectious_disease	NA	NA	NA	NA	NA	3.25378e-42	NA	NA	NA
Disease_Ontology_*_primary_immunodeficiency_disease	NA	NA	NA	NA	NA	1.89622e-36	NA	NA	NA
Disease_Ontology_*_Sjogren_s_syndrome	NA	NA	NA	NA	NA	3.59571e-21	NA	NA	NA
GO_Biological_Process_*_cellular_localization	NA	NA	NA	NA	NA	1.14904e-99	NA	2.61391e-283	2.27536e-144
GO_Biological_Process_*_establishment_of_localization_in_cell	NA	NA	1.20798e-127	NA	NA	2.68111e-88	NA	2.24824e-237	NA
GO_Biological_Process_*_small_molecule_metabolic_process	NA	NA	7.13746e-255	NA	NA	6.11542e-149	NA	0	NA
GO_Cellular_Component_*_cytoplasmic_membrane-bounded_vesicle	NA	NA	3.48409e-128	NA	NA	6.44487e-77	NA	NA	NA
GO_Cellular_Component_*_cytoplasmic_vesicle	NA	NA	5.18018e-137	NA	NA	1.32753e-79	NA	NA	NA
GO_Cellular_Component_*_cytosol	NA	NA	1.82544e-165	6.60617e-99	NA	5.88779e-87	NA	1.61841e-252	2.48882e-149
GO_Cellular_Component_*_early_endosome	NA	NA	NA	NA	NA	7.30626e-30	NA	NA	NA
GO_Cellular_Component_*_endomembrane_system	NA	NA	9.66023e-277	NA	NA	2.72479e-122	NA	NA	6.53095e-203
GO_Cellular_Component_*_endoplasmic_reticulum	NA	NA	1.6367e-197	2.3174e-87	NA	9.31452e-121	NA	6.51077e-230	NA
GO_Cellular_Component_*_endoplasmic_reticulum_lumen	NA	NA	NA	NA	NA	3.46285e-24	NA	NA	NA
GO_Cellular_Component_*_endoplasmic_reticulum_membrane	NA	NA	5.11618e-134	NA	NA	2.85202e-78	NA	NA	3.35272e-90
GO_Cellular_Component_*_endoplasmic_reticulum_part	NA	NA	2.80543e-145	NA	NA	1.29904e-94	NA	NA	2.39525e-98
GO_Cellular_Component_*_endosomal_part	NA	NA	9.14455e-60	NA	NA	2.39836e-39	NA	NA	NA
GO_Cellular_Component_*_endosome	NA	NA	6.72586e-78	NA	NA	1.39355e-60	NA	NA	2.02512e-71
GO_Cellular_Component_*_endosome_membrane	NA	NA	8.48998e-60	NA	NA	2.34672e-39	NA	NA	NA
GO_Cellular_Component_*_lysosome	NA	NA	3.29387e-55	1.40054e-46	NA	8.55691e-65	NA	NA	NA
GO_Cellular_Component_*_melanosome	NA	NA	6.7882e-29	NA	NA	6.41837e-24	NA	NA	NA
GO_Cellular_Component_*_membrane-bounded_vesicle	NA	NA	1.68188e-127	NA	NA	1.58831e-76	NA	NA	NA
GO_Cellular_Component_*_nuclear_outer_membrane-endoplasmic_reticulum_membrane_network	NA	NA	5.12268e-137	NA	NA	4.91049e-78	NA	NA	NA
GO_Cellular_Component_*_organelle_membrane	NA	NA	0	1.68456e-125	NA	2.0514e-188	NA	0	0
GO_Cellular_Component_*_organelle_outer_membrane	NA	NA	NA	NA	NA	6.40081e-27	NA	NA	1.0565e-38
GO_Cellular_Component_*_outer_membrane	NA	NA	NA	NA	NA	8.22604e-27	NA	NA	1.55412e-38
GO_Cellular_Component_*_vacuole	NA	NA	4.64511e-57	2.02029e-45	NA	6.51216e-67	NA	NA	NA
GO_Cellular_Component_*_vesicle	NA	NA	3.31279e-139	NA	NA	2.18277e-82	NA	NA	1.2987e-109
GO_Molecular_Function_*_GTPase_regulator_activity	NA	NA	NA	NA	NA	1.06495e-56	NA	NA	NA
GO_Molecular_Function_*_intramolecular_oxidoreductase_activity	NA	NA	NA	NA	NA	8.04198e-22	NA	NA	NA
GO_Molecular_Function_*_intramolecular_oxidoreductase_activity,_interconverting_keto-_and_enol-groups	NA	NA	NA	NA	NA	3.58053e-16	NA	NA	NA
GO_Molecular_Function_*_nucleoside-triphosphatase_regulator_activity	NA	NA	NA	NA	NA	1.78908e-56	NA	NA	NA
Human_Phenotype_*_Abnormality_of_the_hematopoietic_system	NA	NA	NA	NA	NA	4.64294e-56	NA	NA	NA
Human_Phenotype_*_Hepatomegaly	NA	NA	NA	NA	NA	7.15795e-40	NA	NA	NA
Human_Phenotype_*_Visceromegaly	NA	NA	NA	NA	NA	2.10668e-46	NA	NA	NA
Mouse_Phenotype_*_abnormal_blood_homeostasis	NA	NA	1.37653e-248	1.64925e-148	NA	4.93438e-132	NA	NA	NA
Mouse_Phenotype_*_abnormal_cardiovascular_system_morphology	NA	NA	1.19746e-198	5.06737e-128	NA	5.3026e-112	NA	NA	NA
Mouse_Phenotype_*_abnormal_cytokine_secretion	NA	NA	NA	NA	NA	1.06141e-93	NA	NA	NA
Mouse_Phenotype_*_abnormal_homeostasis	NA	NA	0	4.15074e-216	NA	1.20597e-201	NA	NA	NA
Mouse_Phenotype_*_abnormal_myeloid_leukocyte_morphology	NA	NA	NA	NA	NA	9.30676e-96	NA	NA	NA
Mouse_Phenotype_*_abnormal_spleen_morphology	NA	NA	NA	NA	NA	8.6901e-93	NA	NA	NA
Mouse_Phenotype_*_cardiovascular_system_phenotype	NA	NA	8.5254e-264	3.65715e-158	NA	2.68403e-131	NA	NA	NA
Mouse_Phenotype_*_increased_inflammatory_response	NA	NA	NA	NA	NA	7.23122e-100	NA	NA	NA
Mouse_Phenotype_*_liver/biliary_system_phenotype	NA	NA	6.64392e-139	NA	NA	4.86233e-108	NA	NA	NA
Mouse_Phenotype_*_premature_death	NA	NA	NA	NA	NA	1.61415e-97	NA	NA	NA
Mouse_Phenotype_*_skeleton_phenotype	NA	NA	NA	NA	NA	1.42371e-110	NA	NA	NA
MSigDB_Pathway_*_Adrenergic_Pathway	NA	NA	NA	NA	NA	2.2204e-18	NA	NA	NA
MSigDB_Pathway_*_B_Cell_Antigen_Receptor	NA	NA	NA	NA	NA	4.73384e-18	NA	NA	NA
MSigDB_Pathway_*_Fc_gamma_R-mediated_phagocytosis	NA	NA	4.94315e-32	NA	NA	1.38988e-30	NA	NA	NA
MSigDB_Pathway_*_fMLP_induced_chemokine_gene_expression_in_HMC-1_cells	NA	NA	NA	NA	NA	2.85675e-18	NA	NA	NA
MSigDB_Pathway_*_Folate_biosynthesis	NA	NA	NA	NA	NA	5.40511e-12	NA	NA	NA
MSigDB_Pathway_*_Genes_involved_in_Activation_of_Chaperones_by_IRE1alpha	NA	NA	NA	NA	NA	6.49984e-12	NA	NA	NA
MSigDB_Pathway_*_Genes_involved_in_Platelet_Activation	NA	NA	2.64669e-75	NA	NA	1.94718e-28	NA	NA	NA
MSigDB_Pathway_*_Genes_involved_in_Platelet_activation_triggers	NA	NA	4.24411e-30	NA	NA	9.12653e-21	NA	NA	NA
MSigDB_Pathway_*_Genes_involved_in_Viral_dsRNA:TLR3:TRIF_Complex_Activates_RIP1	NA	NA	NA	NA	NA	6.69827e-12	NA	NA	NA
MSigDB_Pathway_*_Keratinocyte_Differentiation	NA	NA	NA	NA	NA	9.11132e-18	NA	NA	NA
MSigDB_Pathway_*_Lysosome	NA	NA	NA	2.48903e-26	NA	9.92781e-37	NA	NA	7.97619e-35
MSigDB_Pathway_*_Neurotrophin_signaling_pathway	NA	NA	NA	NA	NA	4.59755e-26	NA	NA	NA
MSigDB_Pathway_*_Sphingolipid_metabolism	NA	NA	NA	NA	NA	4.96859e-18	NA	NA	NA
MSigDB_Pathway_*_TACI_and_BCMA_stimulation_of_B_cell_immune_responses.	NA	NA	NA	NA	NA	8.60541e-16	NA	NA	NA
MSigDB_Pathway_*_Toll-like_receptor_signaling_pathway	NA	NA	NA	NA	NA	3.4222e-23	NA	NA	NA
MSigDB_Perturbation_*_Down-regulated_genes_in_peripheral_zone_of_human_pancreatic_cancer_growing_in_the_pancreas_of_nude_mice_compared_to_that_of_the_tumor_from_the_central_zone.	NA	NA	NA	2.18688e-48	NA	2.26759e-54	NA	NA	NA
MSigDB_Perturbation_*_Gene_changed_by_CD40_[Gene_ID=958]_signaling_in_Ramos_cells_(EBV_negative_Burkitt_lymphoma).	NA	NA	NA	NA	NA	1.88256e-39	NA	NA	NA
MSigDB_Perturbation_*_Genes_commonly_down-regulated_in_human_alveolar_rhabdomyosarcoma_(ARMS)_and_its_mouse_model_overexpressing_PAX3-FOXO1_[Gene_ID=5077,_2308]_fusion.	NA	NA	5.09656e-137	5.11652e-68	NA	6.23221e-53	NA	NA	2.83127e-81
MSigDB_Perturbation_*_Genes_down-regulated_in_at_least_one_of_three_multiple_myeloma_(MM)_cell_lines_by_TSA_[PubChem=5562].	NA	NA	NA	NA	NA	2.6998e-49	NA	NA	NA
MSigDB_Perturbation_*_Genes_down-regulated_in_DLBCL_(diffuse_large_B-cell_lymphoma)_cell_lines_sensitive_to_stimulation_of_CD40_[Gene_ID=958]_relative_to_the_resistant_ones.	NA	NA	NA	NA	NA	6.46325e-46	NA	NA	NA
MSigDB_Perturbation_*_Genes_down-regulated_in_monocyte-derived_dendritic_cells_(MDDC)_after_stimulation_with_galecin-1_(lectin,_LGALS1)_[Gene_ID=3956]_compared_to_that_with_bacterial_lipopolysaccharide_(LPS).	NA	NA	NA	3.09066e-50	NA	1.62823e-49	NA	NA	NA
MSigDB_Perturbation_*_Genes_down-regulated_in_NIH3T3_cells_(fibroblasts)_transformed_by__expression_of_contitutively_active_(Q63L)_form_of_RHOA_[Gene_ID=387]_off_plasmid_vector.	NA	NA	1.08873e-108	NA	NA	4.77045e-46	NA	NA	1.34643e-74
MSigDB_Perturbation_*_Genes_down-regulated_in_peripheral_blood_monocytes_by_CSF2RB_(GM-CSF)_[Gene_ID=1437]_and_IL4_[Gene_ID=3565].	NA	NA	NA	2.81625e-45	NA	1.43974e-37	NA	NA	NA
MSigDB_Perturbation_*_Genes_down-regulated_in_U2OS_cells_(osteosarcoma)_upon_knockdown_of_HDAC3_[Gene_ID=8841]_by_RNAi.	NA	NA	NA	NA	NA	7.15029e-52	NA	NA	NA
MSigDB_Perturbation_*_Genes_from__subtype_S1__signature_of_hepatocellular_carcinoma_(HCC):_aberrant_activation_of_the_WNT_signaling_pathway.	NA	NA	NA	8.31925e-58	NA	2.20844e-42	NA	NA	NA
MSigDB_Perturbation_*_Genes_in_the_expression_cluster__Early_Progenitors_Shared_:_up-regulated_in_hematopoietic_progenitors_from_adult_bone_marrow_and_from_fetal_liver.	NA	NA	NA	NA	NA	1.4489e-38	NA	NA	NA
MSigDB_Perturbation_*_Genes_in_the_expression_cluster__HSC_and_Progenitors_Shared_:_up-regulated_in_hematopoietic_stem_cells_(HSC)_and_progenitors_from_adult_bone_marrow_and_fetal_liver.	NA	NA	NA	NA	NA	4.15683e-42	NA	NA	NA
MSigDB_Perturbation_*_Genes_regulated_by_hypoxia,_based_on_literature_searches.	NA	NA	NA	NA	NA	8.13981e-43	NA	NA	NA
MSigDB_Perturbation_*_Genes_specifically_up-regulated_in_Cluster_IIb_of_urothelial_cell_carcinom_(UCC)_tumors.	NA	NA	3.08633e-72	1.12601e-54	NA	5.55409e-54	NA	NA	NA
MSigDB_Perturbation_*_Genes_up-regulated_in_adult_fibroblasts_with_inactivated_RB1_[Gene_ID=5925]_by_Cre-lox:_acute_loss_of_function_(LOF)_of_RB1.	NA	NA	2.98761e-61	4.70566e-53	NA	3.9313e-45	NA	NA	NA
MSigDB_Perturbation_*_Genes_up-regulated_in_at_least_one_of_three_multiple_myeloma_(MM)_cell_lines_by_TSA_[PubChem=5562].	NA	NA	NA	NA	NA	2.41258e-38	NA	NA	NA
MSigDB_Perturbation_*_Genes_up-regulated_in_Daudi_cells_(B_lymphocytes)_stably_expressing_CD5_[Gene_ID=921]_off_a_plasmid_vector.	NA	NA	1.55881e-117	1.87173e-56	NA	2.91861e-66	NA	NA	2.79906e-143
MSigDB_Perturbation_*_Genes_up-regulated_in_fibroblasts_expressing_mutant_forms_of_ERCC3_[Gene_ID=2071]_after_UV_irradiation.	NA	NA	NA	NA	NA	5.38045e-48	NA	NA	6.85137e-103
MSigDB_Perturbation_*_Genes_up-regulated_in_luminal-like_breast_cancer_cell_lines_compared_to_the_basal-like_ones.	NA	NA	NA	NA	NA	2.18666e-40	NA	NA	NA
MSigDB_Perturbation_*_Genes_up-regulated_in_multiple_myeloma_(MM)_cell_lines_treated_with_both_decitabine_[PubChem=451668]_TSA_[PubChem=5562].	NA	NA	NA	NA	NA	6.97176e-54	NA	NA	NA
MSigDB_Perturbation_*_Genes_up-regulated_in_peripheral_blood_mononucleocytes_by_HGF_[Gene_ID=3082]_compared_to_those_regulated_by_CSF2RB_(GM-CSF)_[Gene_ID=1437]_and_IL4_[Gene_ID=3565].	NA	NA	3.36157e-68	3.13322e-54	NA	5.33453e-50	NA	NA	NA
MSigDB_Perturbation_*_Genes_up-regulated_in_post-GC,_BCL6_[Gene_ID=604]_dependent_B_cell_non-Hodgkin_s_lymphoma_(B-NHL)_vs_MYC_[Gene_ID=4609]_driven_pre-GC_lymphoma;_GC_=_germinal_center.	NA	NA	NA	NA	NA	3.46296e-41	NA	NA	NA
MSigDB_Perturbation_*_Genes_up-regulated_in_prostate_cancer_samples_from_African-American_patients_compared_to_those_from_the_European-American_patients.	NA	NA	NA	7.0275e-61	NA	9.98132e-35	NA	NA	NA
MSigDB_Perturbation_*_Genes_up-regulated_in_pulpal_tissue_extracted_from_carious_teeth.	NA	NA	NA	1.72661e-51	NA	2.06982e-32	NA	NA	NA
MSigDB_Perturbation_*_Genes_whose_expression_increases_with_age_in_normal_kidney.	NA	NA	1.03333e-66	5.25815e-52	NA	3.23885e-73	NA	NA	NA
MSigDB_Perturbation_*_Molecular_timetable_composed_of_162_time-indicating_genes_(182_probes)_in_the_peripheral_(liver)_clock.	NA	NA	NA	NA	NA	8.61387e-33	NA	NA	NA
MSigDB_Perturbation_*_Selected_genes_up-regulated_in_response_to_the_Ras_inhibitor_salirasib_[PubChem=5469318]_in_a_panel_of_cancer_cell_lines_with_constantly_active_HRAS_[Gene_ID=3265].	NA	NA	9.90522e-73	NA	NA	3.67121e-42	NA	NA	NA
MSigDB_Perturbation_*_The__MLL_signature_1_:_genes_up-regulated_in_pediatric_AML_(acute_myeloid_leukemia)_with_rearranged_MLL_[Gene_ID=4297]_compared_to_all_AML_cases_with_the_intact_gene.	NA	NA	NA	1.22878e-65	NA	1.94221e-50	NA	NA	1.42387e-100
MSigDB_Perturbation_*_The_324_genes_identified_by_two_analytical_methods_as_changed_in_the_mammary_tumors_induced_by_transgenic_expression_of_ERBB2_[Gene_ID=2064].	NA	NA	NA	NA	NA	7.24737e-41	NA	NA	NA
Pathway_Commons_*_AP-1_transcription_factor_network	NA	NA	NA	NA	NA	2.14976e-61	NA	NA	NA
Pathway_Commons_*_IL1-mediated_signaling_events	NA	NA	NA	NA	NA	3.64137e-32	NA	NA	NA
Pathway_Commons_*_IL12-mediated_signaling_events	NA	NA	NA	NA	NA	4.5131e-31	NA	NA	NA
Pathway_Commons_*_Immune_System	NA	NA	NA	NA	NA	4.50223e-47	NA	NA	NA
Pathway_Commons_*_Integrin-linked_kinase_signaling	NA	NA	9.2368e-97	NA	NA	6.64137e-61	NA	NA	NA
Pathway_Commons_*_TCR_signaling_in_naNAxef;ve_CD8+_T_cells	NA	NA	NA	1.19121e-23	NA	3.92201e-27	NA	NA	NA
Pathway_Commons_*_TNF_receptor_signaling_pathway	NA	NA	NA	NA	NA	2.94197e-49	NA	NA	NA
Transcription_Factor_Targets_*_Targets_of_MyoG,_identified_by_ChIP-chip_in_embryonic_fibroblasts_derived_from_mice_that_were_double_knockouts_for_Myod_and_Myf5,_36_hours_after_induction_of_differentiation.	NA	NA	NA	3.93558e-14	NA	2.56447e-21	NA	NA	5.29262e-23
BioCyc_Pathway_*_TCA_cycle_variation_III_(eukaryotic)	NA	NA	NA	NA	NA	NA	NA	7.32578e-21	NA
GO_Biological_Process_*_catabolic_process	NA	NA	NA	NA	NA	NA	NA	1.69304e-290	1.25142e-182
GO_Biological_Process_*_cellular_catabolic_process	NA	NA	NA	NA	NA	NA	NA	1.58565e-259	1.81263e-157
GO_Biological_Process_*_cellular_component_biogenesis	2.94873e-254	NA	NA	NA	NA	NA	NA	3.48673e-276	1.81226e-147
GO_Biological_Process_*_cellular_component_biogenesis_at_cellular_level	NA	NA	NA	NA	NA	NA	NA	1.10838e-159	NA
GO_Biological_Process_*_cellular_macromolecule_localization	NA	NA	NA	NA	NA	NA	NA	3.12567e-158	9.47234e-96
GO_Biological_Process_*_cellular_protein_localization	NA	NA	NA	NA	NA	NA	NA	5.14922e-155	7.87292e-96
GO_Biological_Process_*_establishment_of_localization	NA	NA	0	NA	NA	NA	NA	0	0
GO_Biological_Process_*_establishment_of_protein_localization	NA	NA	1.77219e-170	NA	NA	NA	NA	1.0303e-243	9.40793e-161
GO_Biological_Process_*_intracellular_transport	NA	NA	2.64091e-110	NA	NA	NA	NA	2.00466e-198	6.81209e-104
GO_Biological_Process_*_localization	NA	NA	0	8.60759e-191	NA	NA	NA	0	NA
GO_Biological_Process_*_macromolecule_catabolic_process	4.38483e-121	NA	NA	NA	NA	NA	NA	3.1817e-161	NA
GO_Biological_Process_*_macromolecule_localization	NA	NA	2.26007e-200	NA	NA	NA	NA	0	2.93355e-174
GO_Biological_Process_*_ncRNA_metabolic_process	NA	NA	NA	NA	NA	NA	NA	1.45119e-168	NA
GO_Biological_Process_*_protein_localization	NA	NA	7.67413e-185	NA	NA	NA	NA	4.51026e-291	2.14691e-175
GO_Biological_Process_*_protein_transport	NA	NA	1.36056e-167	NA	NA	NA	NA	1.26358e-244	2.28079e-154
GO_Biological_Process_*_RNA_splicing	NA	NA	NA	NA	NA	NA	NA	3.21315e-154	NA
GO_Biological_Process_*_translation	1.40879e-123	NA	NA	NA	NA	NA	NA	2.42669e-194	5.58626e-128
GO_Biological_Process_*_transport	NA	NA	0	NA	NA	NA	NA	0	2.86052111262433e-311
GO_Biological_Process_*_vesicle-mediated_transport	NA	NA	1.10006e-116	NA	NA	NA	NA	5.10515e-174	NA
GO_Cellular_Component_*_cytosolic_part	NA	NA	NA	NA	NA	NA	NA	1.44174e-74	5.46233e-32
GO_Cellular_Component_*_Golgi_apparatus	NA	NA	6.80413e-170	NA	NA	NA	NA	8.08707e-251	NA
GO_Cellular_Component_*_Golgi_apparatus_part	NA	NA	5.77193e-112	NA	NA	NA	NA	5.57084e-157	NA
GO_Cellular_Component_*_Golgi_membrane	NA	NA	5.82481e-98	NA	NA	NA	NA	1.04035e-121	NA
GO_Cellular_Component_*_integral_to_organelle_membrane	NA	NA	NA	NA	NA	NA	NA	7.02118e-55	1.53942e-34
GO_Cellular_Component_*_mitochondrial_envelope	9.93439e-144	NA	NA	NA	NA	NA	NA	4.66689e-163	1.88726e-146
GO_Cellular_Component_*_mitochondrial_inner_membrane	7.89837e-127	NA	NA	NA	NA	NA	NA	4.55721e-137	5.39691e-95
GO_Cellular_Component_*_mitochondrial_membrane	3.48336e-141	NA	NA	NA	NA	NA	NA	2.90188e-157	4.70427e-140
GO_Cellular_Component_*_mitochondrial_membrane_part	NA	NA	NA	NA	NA	NA	NA	9.75474e-79	1.18713e-50
GO_Cellular_Component_*_mitochondrial_part	5.45319e-186	NA	NA	NA	NA	NA	NA	4.82041e-228	4.85298e-170
GO_Cellular_Component_*_mitochondrion	0	NA	3.27139e-188	NA	NA	NA	NA	0	9.40632375677823e-313
GO_Cellular_Component_*_nuclear_speck	NA	NA	NA	NA	NA	NA	NA	4.24933e-76	NA
GO_Cellular_Component_*_organelle_inner_membrane	1.80655e-125	NA	NA	NA	NA	NA	NA	5.23456e-139	1.47062e-97
GO_Cellular_Component_*_ribosome	1.39782e-91	NA	NA	NA	NA	NA	NA	1.93112e-117	9.31208e-113
GO_Molecular_Function_*_acid-amino_acid_ligase_activity	NA	NA	NA	NA	NA	NA	NA	2.97228e-95	NA
GO_Molecular_Function_*_ligase_activity	NA	NA	NA	NA	NA	NA	NA	2.10782e-157	NA
GO_Molecular_Function_*_ligase_activity,_forming_carbon-nitrogen_bonds	NA	NA	NA	NA	NA	NA	NA	1.67893e-100	NA
GO_Molecular_Function_*_NAD_binding	NA	NA	NA	NA	NA	NA	NA	1.47768e-38	NA
GO_Molecular_Function_*_oxygen_binding	NA	NA	NA	NA	NA	NA	NA	1.59525e-39	NA
GO_Molecular_Function_*_oxygen_transporter_activity	NA	NA	NA	NA	NA	NA	NA	7.97144e-38	NA
GO_Molecular_Function_*_P-P-bond-hydrolysis-driven_protein_transmembrane_transporter_activity	NA	NA	NA	NA	NA	NA	NA	3.40919e-22	NA
GO_Molecular_Function_*_porin_activity	NA	NA	NA	NA	NA	NA	NA	6.00626e-18	NA
GO_Molecular_Function_*_protein_transmembrane_transporter_activity	NA	NA	NA	NA	NA	NA	NA	1.69761e-25	NA
GO_Molecular_Function_*_protein_transporter_activity	NA	NA	NA	NA	NA	NA	NA	1.0472e-51	NA
GO_Molecular_Function_*_small_conjugating_protein_ligase_activity	NA	NA	NA	NA	NA	NA	NA	1.43522e-90	NA
GO_Molecular_Function_*_structural_constituent_of_ribosome	3.43129e-65	NA	NA	NA	NA	NA	NA	8.8579e-99	9.29643e-104
GO_Molecular_Function_*_translation_factor_activity,_nucleic_acid_binding	NA	NA	NA	NA	NA	NA	NA	4.76032e-64	NA
GO_Molecular_Function_*_translation_initiation_factor_activity	NA	NA	NA	NA	NA	NA	NA	9.62996e-42	NA
GO_Molecular_Function_*_ubiquitin-protein_ligase_activity	NA	NA	NA	NA	NA	NA	NA	1.92825e-84	NA
Human_Phenotype_*_Abnormality_of_cell_physiology	NA	NA	NA	NA	NA	NA	NA	1.02506e-58	NA
Human_Phenotype_*_Abnormality_of_mitochondrial_metabolism	NA	NA	NA	NA	NA	NA	NA	3.76208e-44	NA
Human_Phenotype_*_Abnormality_of_the_optic_nerve	NA	NA	NA	NA	NA	NA	NA	6.90175e-68	NA
Human_Phenotype_*_Lactic_acidosis	NA	NA	NA	NA	NA	NA	NA	7.32083e-59	NA
Human_Phenotype_*_Mitochondrial_inheritance	NA	NA	NA	NA	NA	NA	NA	8.68559e-47	NA
InterPro_*_Exoribonuclease,_phosphorolytic_domain_1	NA	NA	NA	NA	NA	NA	NA	2.81631e-18	NA
InterPro_*_Exoribonuclease,_phosphorolytic_domain_2	NA	NA	NA	NA	NA	NA	NA	2.81631e-18	NA
InterPro_*_Globin,_structural_domain	NA	NA	NA	NA	NA	NA	NA	6.69367e-37	NA
InterPro_*_Globin,_subset	NA	NA	NA	NA	NA	NA	NA	6.69367e-37	NA
InterPro_*_Haemoglobin,_alpha	NA	NA	NA	NA	NA	NA	NA	7.32857e-19	NA
InterPro_*_Haemoglobin,_beta	NA	NA	NA	NA	NA	NA	NA	7.32857e-19	NA
InterPro_*_Porin,_eukaryotic_type	NA	NA	NA	NA	NA	NA	NA	7.32857e-19	NA
InterPro_*_Ribosomal_protein_S5_domain_2-type_fold	NA	NA	NA	NA	NA	NA	NA	6.78302e-33	NA
MGI_Expression:_Detected_*_TS15_limb;_mesenchyme	NA	NA	NA	NA	NA	NA	NA	7.33993e-92	NA
MGI_Expression:_Detected_*_TS17_limb;_mesenchyme	NA	NA	NA	NA	NA	NA	NA	1.29121e-134	NA
MGI_Expression:_Detected_*_TS19_limb;_mesenchyme	NA	NA	NA	NA	NA	NA	NA	4.88936e-162	NA
MGI_Expression:_Detected_*_TS21_nasal_cavity	NA	NA	NA	NA	NA	NA	NA	2.55675e-129	NA
MGI_Expression:_Detected_*_TS21_nasal_cavity;_epithelium	NA	NA	NA	NA	NA	NA	NA	8.08627e-130	NA
MGI_Expression:_Detected_*_TS21_nasal_cavity;_epithelium;_olfactory	NA	NA	NA	NA	NA	NA	NA	3.21033e-130	NA
MGI_Expression:_Detected_*_TS21_nose	NA	NA	NA	NA	NA	NA	NA	1.36602e-131	NA
MGI_Expression:_Detected_*_TS22_middle_ear	NA	NA	NA	NA	NA	NA	NA	2.23457e-118	NA
MGI_Expression:_Detected_*_TS22_muscle	NA	NA	NA	NA	NA	NA	NA	2.07745e-114	NA
MGI_Expression:_Detected_*_TS23_cap_mesenchyme	NA	NA	NA	NA	NA	NA	NA	8.28633e-239	NA
MGI_Expression:_Detected_*_TS23_ovary	NA	NA	NA	NA	NA	NA	NA	1.22046e-278	NA
MGI_Expression:_Detected_*_TS28_cranial_ganglion	NA	NA	NA	NA	NA	NA	NA	3.79534e-166	NA
MGI_Expression:_Detected_*_TS28_nasal_cavity_epithelium	NA	NA	NA	NA	NA	NA	NA	3.4925e-136	NA
MGI_Expression:_Detected_*_TS28_nose	NA	NA	NA	NA	NA	NA	NA	1.74468e-138	NA
MGI_Expression:_Detected_*_TS28_olfactory_epithelium	NA	NA	NA	NA	NA	NA	NA	7.86366e-137	NA
MGI_Expression:_Detected_*_TS28_trigeminal_V_ganglion	NA	NA	NA	NA	NA	NA	NA	3.26622e-132	NA
MSigDB_miRNA_Motifs_*_Targets_of_MicroRNA_CAGCTTT,MIR-320	NA	NA	NA	NA	NA	NA	NA	3.13227e-88	NA
MSigDB_miRNA_Motifs_*_Targets_of_MicroRNA_GTGTTGA,MIR-505	NA	NA	NA	NA	NA	NA	NA	1.29458e-44	NA
MSigDB_Pathway_*_Alzheimer_s_disease	1.55565e-51	NA	NA	NA	NA	NA	NA	1.00861e-73	6.30157e-66
MSigDB_Pathway_*_Aminoacyl-tRNA_biosynthesis	NA	NA	NA	NA	NA	NA	NA	5.39079e-26	NA
MSigDB_Pathway_*_Citrate_cycle_(TCA_cycle)	NA	NA	NA	NA	NA	NA	NA	5.87965e-31	NA
MSigDB_Pathway_*_Genes_involved_in_Citric_acid_cycle_(TCA_cycle)	NA	NA	NA	NA	NA	NA	NA	6.7517e-25	NA
MSigDB_Pathway_*_Genes_involved_in_Diabetes_pathways	3.70907e-106	NA	NA	NA	NA	NA	NA	9.32399e-147	4.04596e-161
MSigDB_Pathway_*_Genes_involved_in_Formation_of_a_pool_of_free_40S_subunits	2.61297e-44	NA	NA	NA	NA	NA	NA	1.84106e-46	7.77663e-78
MSigDB_Pathway_*_Genes_involved_in_Formation_of_the_Early_Elongation_Complex	NA	NA	NA	NA	NA	NA	NA	2.26033e-30	NA
MSigDB_Pathway_*_Genes_involved_in_Formation_of_the_ternary_complex,_and_subsequently,_the_43S_complex	NA	NA	NA	NA	NA	NA	NA	1.61838e-32	1.27655e-27
MSigDB_Pathway_*_Genes_involved_in_Glucose_Regulation_of_Insulin_Secretion	1.14676e-65	NA	NA	NA	NA	NA	NA	3.48134e-57	1.03383e-62
MSigDB_Pathway_*_Genes_involved_in_GTP_hydrolysis_and_joining_of_the_60S_ribosomal_subunit	3.265e-47	NA	NA	NA	NA	NA	NA	2.75069e-56	1.30667e-80
MSigDB_Pathway_*_Genes_involved_in_HIV_Infection	1.83378e-77	NA	NA	NA	NA	NA	NA	1.08023e-68	4.02424e-50
MSigDB_Pathway_*_Genes_involved_in_HIV-1_Transcription_Elongation	NA	NA	NA	NA	NA	NA	NA	9.9717e-37	NA
MSigDB_Pathway_*_Genes_involved_in_HIV-1_Transcription_Initiation	NA	NA	NA	NA	NA	NA	NA	5.19451e-26	NA
MSigDB_Pathway_*_Genes_involved_in_Influenza_Life_Cycle	3.6427e-59	NA	NA	NA	NA	NA	NA	5.90113e-61	5.77888e-78
MSigDB_Pathway_*_Genes_involved_in_Influenza_Viral_RNA_Transcription_and_Replication	6.75462e-51	NA	NA	NA	NA	NA	NA	6.19045e-53	3.79241e-77
MSigDB_Pathway_*_Genes_involved_in_Insulin_Synthesis_and_Secretion	NA	NA	NA	NA	NA	NA	NA	6.80176e-65	4.94401e-86
MSigDB_Pathway_*_Genes_involved_in_Metabolism_of_mRNA	NA	NA	NA	NA	NA	NA	NA	1.16607e-43	NA
MSigDB_Pathway_*_Genes_involved_in_Metabolism_of_proteins	2.28773e-72	NA	NA	NA	NA	NA	NA	1.01308e-118	1.5383e-95
MSigDB_Pathway_*_Genes_involved_in_mRNA_Decay_by_3__to_5__Exoribonuclease	NA	NA	NA	NA	NA	NA	NA	1.87785e-30	NA
MSigDB_Pathway_*_Genes_involved_in_mRNA_Processing	NA	NA	NA	NA	NA	NA	NA	9.84749e-27	NA
MSigDB_Pathway_*_Genes_involved_in_Peptide_chain_elongation	NA	NA	NA	NA	NA	NA	NA	4.62104e-47	6.56867e-75
MSigDB_Pathway_*_Genes_involved_in_Pyruvate_metabolism_and_TCA_cycle	NA	NA	NA	NA	NA	NA	NA	2.29256e-26	NA
MSigDB_Pathway_*_Genes_involved_in_RNA_Pol_II_CTD_phosphorylation_and_interaction_with_CE	NA	NA	NA	NA	NA	NA	NA	1.0111e-23	NA
MSigDB_Pathway_*_Genes_involved_in_Tat-mediated_HIV-1_elongation_arrest_and_recovery	NA	NA	NA	NA	NA	NA	NA	2.95742e-23	NA
MSigDB_Pathway_*_Genes_involved_in_Transcription	1.71498e-91	NA	NA	NA	NA	NA	NA	4.40089e-89	5.41922e-50
MSigDB_Pathway_*_Genes_involved_in_Transcription_of_the_HIV_genome	NA	NA	NA	NA	NA	NA	NA	2.95141e-42	NA
MSigDB_Pathway_*_Genes_involved_in_Translation	1.91704e-53	NA	NA	NA	NA	NA	NA	2.05303e-76	1.81645e-79
MSigDB_Pathway_*_Genes_involved_in_Translation_initiation_complex_formation	NA	NA	NA	NA	NA	NA	NA	4.20112e-39	NA
MSigDB_Pathway_*_Genes_involved_in_tRNA_Aminoacylation	NA	NA	NA	NA	NA	NA	NA	1.13832e-29	NA
MSigDB_Pathway_*_Genes_involved_in_Viral_mRNA_Translation	NA	NA	NA	NA	NA	NA	NA	1.42996e-43	6.56867e-75
MSigDB_Pathway_*_Huntington_s_disease	7.73017e-72	NA	NA	NA	NA	NA	NA	6.76293e-70	5.50855e-84
MSigDB_Pathway_*_Oxidative_phosphorylation	8.62206e-54	NA	NA	NA	NA	NA	NA	9.55391e-56	2.50267e-76
MSigDB_Pathway_*_Parkinson_s_disease	1.8172e-57	NA	NA	NA	NA	NA	NA	7.58821e-63	1.95664e-76
MSigDB_Pathway_*_Protein_export	NA	NA	NA	NA	NA	NA	NA	7.34482e-24	NA
MSigDB_Pathway_*_Pyruvate_metabolism	NA	NA	NA	NA	NA	NA	NA	3.05826e-26	NA
MSigDB_Pathway_*_RNA_degradation	NA	NA	NA	NA	NA	NA	NA	3.83816e-61	NA
MSigDB_Pathway_*_Ubiquitin_mediated_proteolysis	NA	NA	NA	NA	NA	NA	NA	2.55536e-61	2.78228e-34
MSigDB_Pathway_*_Valine,_leucine_and_isoleucine_degradation	NA	NA	NA	NA	NA	NA	NA	9.65237e-26	NA
MSigDB_Perturbation_*_Genes_down-regulated_in_mice_with_skin_specific_knockout_of_TP53_[Gene_ID=7157].	NA	NA	NA	NA	NA	NA	NA	2.80819e-159	NA
MSigDB_Perturbation_*_Genes_down-regulated_in_prefrontal_cortex_(PFC)_of_mice_carrying_a_hemizygotic_microdeletion_in_the_22q11.2_region.	7.29777e-152	NA	1.75308e-101	NA	NA	NA	NA	3.19983e-222	1.29932e-187
MSigDB_Perturbation_*_Genes_down-regulated_in_T24_(bladder_cancer)_cells_in_response_to_the_photodynamic_therapy_(PDT)_stress.	6.37008e-149	NA	NA	5.05958e-51	NA	NA	NA	2.13531e-167	1.3749e-120
MSigDB_Perturbation_*_Genes_regulated_by_ESRRA_[Gene_ID=2101]_in_MCF-7_cells_(breast_cancer).	NA	NA	1.67139e-85	NA	NA	NA	NA	1.62082e-182	1.31073e-99
MSigDB_Perturbation_*_Genes_up-regulated_by_ESRRA_[Gene_ID=2101]_only.	NA	NA	NA	NA	NA	NA	NA	3.67601e-145	2.56589e-86
MSigDB_Perturbation_*_Genes_up-regulated_in_differentiating_C2C12_cells_(myoblasts)_upon_expression_of_PPARGC1A_[Gene_ID=10891]_off_an_adenoviral_vector.	NA	NA	NA	NA	NA	NA	NA	2.21464e-126	NA
MSigDB_Perturbation_*_Genes_up-regulated_in_HepaRG_cells_(liver_cancer)_expressing_constituvely_active_form_of_MTOR_[Gene_ID=2475].	4.21111e-161	NA	1.7418e-87	NA	NA	NA	NA	4.20827e-143	NA
MSigDB_Perturbation_*_Genes_with_copy_number_losses_in_primary_neuroblastoma_tumors.	1.55767e-215	NA	NA	NA	NA	NA	NA	8.74545e-206	1.00137e-127
MSigDB_Perturbation_*_Housekeeping_genes_identified_as_expressed_across_19_normal_tissues.	NA	NA	3.93159e-88	1.85391e-43	NA	NA	NA	1.30729e-184	3.96995e-168
MSigDB_Perturbation_*_Mitochondrial_genes	7.40032e-163	NA	NA	NA	NA	NA	NA	1.18468e-192	1.97621e-122
MSigDB_Perturbation_*_Mitochondrial_genes;_based_on_literature_and_sequence_annotation_resources_and_converted_to_Affymetrix_HG-U133A_probe_sets.	1.27943e-149	NA	NA	NA	NA	NA	NA	4.60024e-183	1.92624e-119
MSigDB_Predicted_Promoter_Motifs_*_Motif_ACCGGAAGNG_matches_GABPB1:_GA_binding_protein_transcription_factor,_beta_subunit_1.	NA	NA	NA	NA	NA	NA	NA	3.43815e-60	4.46716e-44
MSigDB_Predicted_Promoter_Motifs_*_Motif_ATGGYGGA_(no_known_TF)	NA	NA	NA	NA	NA	NA	NA	4.73758e-42	NA
MSigDB_Predicted_Promoter_Motifs_*_Motif_CGCATGCGCR_matches_NRF1:_nuclear_respiratory_factor_1	NA	NA	NA	NA	NA	NA	NA	3.15759e-88	NA
MSigDB_Predicted_Promoter_Motifs_*_Motif_CGGCCATCT_(no_known_TF)	NA	NA	NA	NA	NA	NA	NA	4.92415e-94	NA
MSigDB_Predicted_Promoter_Motifs_*_Motif_GGAANCGGAANY_(no_known_TF)	NA	NA	NA	NA	NA	NA	NA	7.17066e-56	1.1252e-33
MSigDB_Predicted_Promoter_Motifs_*_Motif_RCGCANGCGY_matches_NRF1:_nuclear_respiratory_factor_1	1.38209e-142	NA	NA	NA	NA	NA	NA	1.51401e-256	2.59533e-124
MSigDB_Predicted_Promoter_Motifs_*_Motif_TMTCGCGANR_(no_known_TF)	NA	NA	NA	NA	NA	NA	NA	2.02798e-71	1.61787e-39
MSigDB_Predicted_Promoter_Motifs_*_Motif_VCCGGAAGNGCR_matches_GABPA:_GA_binding_protein_transcription_factor,_alpha_subunit_60kDa&lt;br&gt;_GABPB2:_GA_binding_protein_transcription_factor,_beta_subunit_2	NA	NA	NA	NA	NA	NA	NA	1.1126e-70	2.94012e-62
MSigDB_Predicted_Promoter_Motifs_*_Motif_YGCGYRCGC_(no_known_TF)	NA	NA	NA	NA	NA	NA	NA	5.5719e-75	NA
Pathway_Commons_*_Diabetes_pathways	NA	NA	NA	NA	NA	NA	NA	2.44645e-68	3.91313e-67
Pathway_Commons_*_HIV_Infection	1.96415e-85	NA	NA	NA	NA	NA	NA	3.6633e-69	6.81889e-47
Pathway_Commons_*_Metabolism_of_mRNA	6.16771e-81	NA	NA	NA	NA	NA	NA	1.68409e-117	5.6585e-90
Pathway_Commons_*_Metabolism_of_proteins	NA	NA	NA	NA	NA	NA	NA	1.67242e-117	2.31899e-71
Pathway_Commons_*_Transcription	NA	NA	NA	NA	NA	NA	NA	5.35259e-92	9.90879e-41
BioCyc_Pathway_*_aerobic_respiration_--_electron_donor_II	5.41208e-46	NA	NA	NA	NA	NA	NA	NA	5.61365e-26
BioCyc_Pathway_*_heme_biosynthesis_from_uroporphyrinogen-III_I	2.37572e-11	NA	NA	NA	NA	NA	NA	NA	NA
BioCyc_Pathway_*_heme_biosynthesis_II	2.44114e-22	NA	NA	NA	NA	NA	NA	NA	NA
BioCyc_Pathway_*_Targeted_protein_degradation	1.49218e-30	NA	NA	NA	NA	NA	NA	NA	NA
Disease_Ontology_*_hepatic_porphyria	5.75234e-22	NA	NA	NA	NA	NA	NA	NA	NA
Disease_Ontology_*_porphyria	7.27944e-26	NA	NA	NA	NA	NA	NA	NA	NA
GO_Biological_Process_*_cellular_component_assembly	4.6172e-235	NA	NA	NA	NA	NA	NA	NA	NA
GO_Biological_Process_*_cellular_component_assembly_at_cellular_level	5.67916e-184	NA	NA	NA	NA	NA	NA	NA	2.59792e-112
GO_Biological_Process_*_cellular_macromolecular_complex_assembly	3.43228e-137	NA	NA	NA	NA	NA	NA	NA	NA
GO_Biological_Process_*_cellular_macromolecular_complex_subunit_organization	4.32901e-153	NA	NA	NA	NA	NA	NA	NA	NA
GO_Biological_Process_*_cellular_macromolecule_catabolic_process	1.33505e-113	NA	NA	NA	NA	NA	NA	NA	NA
GO_Biological_Process_*_macromolecular_complex_assembly	1.02523e-186	NA	NA	NA	NA	NA	NA	NA	NA
GO_Biological_Process_*_macromolecular_complex_subunit_organization	4.60007e-202	NA	NA	NA	NA	NA	NA	NA	NA
GO_Biological_Process_*_microtubule-based_process	3.42785e-118	NA	NA	NA	NA	NA	NA	NA	NA
GO_Biological_Process_*_regulation_of_catabolic_process	5.94234e-113	NA	NA	NA	NA	NA	NA	NA	NA
GO_Cellular_Component_*_microtubule	8.62781e-111	NA	NA	NA	NA	NA	NA	NA	NA
GO_Cellular_Component_*_nucleosome	1.48932e-80	NA	NA	NA	NA	NA	NA	NA	1.10996e-35
GO_Molecular_Function_*_4_iron,_4_sulfur_cluster_binding	4.01932e-24	NA	NA	NA	NA	NA	NA	NA	NA
GO_Molecular_Function_*_iron-sulfur_cluster_binding	5.59323e-36	NA	NA	NA	NA	NA	NA	NA	NA
InterPro_*_Histone_core	6.29681e-73	NA	NA	NA	NA	NA	NA	NA	NA
InterPro_*_Histone_H2B	1.81885e-31	NA	NA	NA	NA	NA	NA	NA	NA
InterPro_*_Histone_H3	9.69749e-25	NA	NA	NA	NA	NA	NA	NA	NA
InterPro_*_Histone-fold	1.84346e-81	NA	NA	NA	NA	NA	NA	NA	NA
MGI_Expression:_Detected_*_TS22_neural_retinal_epithelium	2.31487e-101	NA	NA	NA	NA	NA	NA	NA	NA
MGI_Expression:_Detected_*_TS23_diencephalon;_lateral_wall;_ventricular_layer	1.217e-131	NA	NA	NA	NA	NA	NA	NA	NA
MGI_Expression:_Detected_*_TS23_liver;_lobe	1.39809e-176	NA	NA	NA	NA	NA	NA	NA	NA
MGI_Expression:_Detected_*_TS23_liver;_lobe;_left	8.00187e-60	NA	NA	NA	NA	NA	NA	NA	NA
MGI_Expression:_Detected_*_TS23_liver;_lobe;_right	6.96053e-60	NA	NA	NA	NA	NA	NA	NA	NA
MGI_Expression:_Detected_*_TS24_neural_retina	4.12979e-131	NA	NA	NA	NA	NA	NA	NA	NA
MGI_Expression:_Detected_*_TS24_neural_retina;_nuclear_layer	5.69268e-126	NA	NA	NA	NA	NA	NA	NA	NA
MGI_Expression:_Detected_*_TS26_neural_retina	6.51812e-143	NA	NA	NA	NA	NA	NA	NA	NA
MGI_Expression:_Detected_*_TS26_neural_retina;_nuclear_layer	1.4085e-143	NA	NA	NA	NA	NA	NA	NA	NA
MGI_Expression:_Detected_*_TS26_neural_retina;_nuclear_layer;_outer_nuclear_layer	4.98936e-139	NA	NA	NA	NA	NA	NA	NA	NA
MGI_Expression:_Detected_*_TS26_retina	9.08497e-165	NA	NA	NA	NA	NA	NA	NA	NA
MGI_Expression:_Detected_*_TS28_cerebellum_external_granule_cell_layer	1.20446e-73	NA	NA	NA	NA	NA	NA	NA	NA
MGI_Expression:_Detected_*_TS28_retina_layer	5.21896e-234	NA	NA	NA	NA	NA	NA	NA	NA
MSigDB_Pathway_*_Genes_involved_in_Apoptosis	3.02607e-49	NA	NA	NA	NA	NA	NA	NA	1.10038e-48
MSigDB_Pathway_*_Genes_involved_in_Autodegradation_of_Cdh1_by_Cdh1:APC/C	3.36948e-47	NA	NA	NA	NA	NA	NA	NA	NA
MSigDB_Pathway_*_Genes_involved_in_Cdc20:Phospho-APC/C_mediated_degradation_of_Cyclin_A	7.76114e-58	NA	NA	NA	NA	NA	NA	NA	NA
MSigDB_Pathway_*_Genes_involved_in_Cyclin_E_associated_events_during_G1/S_transition	2.14903e-43	NA	NA	NA	NA	NA	NA	NA	NA
MSigDB_Pathway_*_Genes_involved_in_Electron_Transport_Chain	3.66845e-54	NA	NA	NA	NA	NA	NA	NA	1.36554e-41
MSigDB_Pathway_*_Genes_involved_in_Host_Interactions_of_HIV_factors	1.67384e-60	NA	NA	NA	NA	NA	NA	NA	8.0326e-35
MSigDB_Pathway_*_Genes_involved_in_Integration_of_energy_metabolism	7.06375e-69	NA	NA	NA	NA	NA	NA	NA	1.05085e-91
MSigDB_Pathway_*_Genes_involved_in_Packaging_Of_Telomere_Ends	4.00533e-45	NA	NA	NA	NA	NA	NA	NA	NA
MSigDB_Pathway_*_Genes_involved_in_Regulation_of_APC/C_activators_between_G1/S_and_early_anaphase	1.95792e-64	NA	NA	NA	NA	NA	NA	NA	NA
MSigDB_Pathway_*_Genes_involved_in_Regulation_of_Insulin_Secretion	5.33503e-63	NA	NA	NA	NA	NA	NA	NA	3.68701e-78
MSigDB_Pathway_*_Genes_involved_in_RNA_Polymerase_I_Promoter_Opening	2.33574e-63	NA	NA	NA	NA	NA	NA	NA	4.47959e-31
MSigDB_Pathway_*_Genes_involved_in_RNA_Polymerase_I,_RNA_Polymerase_III,_and_Mitochondrial_Transcription	3.77875e-61	NA	NA	NA	NA	NA	NA	NA	3.30308e-35
MSigDB_Pathway_*_Genes_involved_in_RNA_PolymerasePromoter_Clearance	1.02974e-60	NA	NA	NA	NA	NA	NA	NA	1.0285e-29
MSigDB_Pathway_*_Genes_involved_in_SCF(Skp2)-mediated_degradation_of_p2721	5.56902e-44	NA	NA	NA	NA	NA	NA	NA	NA
MSigDB_Pathway_*_Genes_involved_in_Signaling_by_Wnt	2.14903e-43	NA	NA	NA	NA	NA	NA	NA	1.85498e-30
MSigDB_Pathway_*_Ribosome	3.08045e-41	NA	NA	NA	NA	NA	NA	NA	2.00929e-78
MSigDB_Pathway_*_Systemic_lupus_erythematosus	4.1235e-62	NA	NA	NA	NA	NA	NA	NA	1.97575e-39
MSigDB_Perturbation_*_Genes_down-regulated_in_primary_endothelial_cells_(HUVEC)_after_knockdown_of_WTAP_[Gene_ID=9589]_by_RNAi.	4.87185e-143	NA	NA	NA	NA	NA	NA	NA	NA
MSigDB_Perturbation_*_Transcripts_in_hematopoietic_stem_cells_(HSC)_which_are_trans-regulated_(i.e.,_modulated_by_a_QTL_(quantitative_trait_locus)_not_in_a_close_proximity_to_the_gene).	7.16935e-203	NA	6.76156e-161	1.07807e-90	NA	NA	NA	NA	1.23886e-138
MSigDB_Predicted_Promoter_Motifs_*_Motif_ACTAYRNNNCCCR_(no_known_TF)	3.45917e-94	NA	NA	NA	NA	NA	NA	NA	3.48249e-75
MSigDB_Predicted_Promoter_Motifs_*_Motif_GATGKMRGCG_(no_known_TF)	2.87969e-30	NA	NA	NA	NA	NA	NA	NA	NA
MSigDB_Predicted_Promoter_Motifs_*_Motif_KRCTCNNNNMANAGC_(no_known_TF)	3.18209e-67	NA	NA	NA	NA	NA	NA	NA	NA
MSigDB_Predicted_Promoter_Motifs_*_Motif_NCNRNNGRCNGTTGGKGG_matches_MYB:_v-myb_myeloblastosis_viral_oncogene_homolog_(avian)	1.40472e-57	NA	NA	NA	NA	NA	NA	NA	NA
MSigDB_Predicted_Promoter_Motifs_*_Motif_NCTGATTGGYTASY_(no_known_TF)	1.82792e-61	NA	NA	NA	NA	NA	NA	NA	NA
MSigDB_Predicted_Promoter_Motifs_*_Motif_TTTNNANAGCYR_(no_known_TF)	5.77372e-72	NA	NA	NA	NA	NA	NA	NA	NA
PANTHER_Pathway_*_DNA_replication	2.921e-27	NA	NA	NA	NA	NA	NA	NA	NA
PANTHER_Pathway_*_Heme_biosynthesis	4.94387e-18	NA	NA	NA	NA	NA	NA	NA	NA
Pathway_Commons_*_Activation_of_APC/C_and_APC/C:Cdc20_mediated_degradation_of_mitotic_proteins	1.34221e-57	NA	NA	NA	NA	NA	NA	NA	NA
Pathway_Commons_*_Adaptive_Immune_System	3.46177e-51	NA	NA	NA	NA	NA	NA	NA	NA
Pathway_Commons_*_APC/C-mediated_degradation_of_cell_cycle_proteins	6.08078e-61	NA	NA	NA	NA	NA	NA	NA	NA
Pathway_Commons_*_APC/C:Cdc20_mediated_degradation_of_mitotic_proteins	1.06108e-57	NA	NA	NA	NA	NA	NA	NA	NA
Pathway_Commons_*_Apoptosis	3.03797e-52	NA	NA	NA	NA	NA	NA	NA	1.38461e-37
Pathway_Commons_*_Cdc20:Phospho-APC/C_mediated_degradation_of_Cyclin_A	3.77141e-54	NA	NA	NA	NA	NA	NA	NA	NA
Pathway_Commons_*_Cyclin_E_associated_events_during_G1/S_transition	2.32374e-53	NA	NA	NA	NA	NA	NA	NA	NA
Pathway_Commons_*_Degradation_of_beta-catenin_by_the_destruction_complex	2.09477e-50	NA	NA	NA	NA	NA	NA	NA	NA
Pathway_Commons_*_Host_Interactions_of_HIV_factors	6.68012e-68	NA	NA	NA	NA	NA	NA	NA	2.24774e-31
Pathway_Commons_*_Influenza_Infection	9.78035e-51	NA	NA	NA	NA	NA	NA	NA	4.00275e-50
Pathway_Commons_*_p53-Independent_DNA_Damage_Response	2.09477e-50	NA	NA	NA	NA	NA	NA	NA	NA
Pathway_Commons_*_p53-Independent_G1/S_DNA_damage_checkpoint	2.09477e-50	NA	NA	NA	NA	NA	NA	NA	NA
Pathway_Commons_*_PLK1_signaling_events	7.11836e-81	NA	NA	NA	NA	NA	NA	NA	NA
Pathway_Commons_*_Regulation_of_APC/C_activators_between_G1/S_and_early_anaphase	4.81296e-61	NA	NA	NA	NA	NA	NA	NA	NA
Pathway_Commons_*_Regulation_of_mitotic_cell_cycle	6.08078e-61	NA	NA	NA	NA	NA	NA	NA	NA
Pathway_Commons_*_Respiratory_electron_transport	2.26385e-54	NA	NA	NA	NA	NA	NA	NA	9.04036e-42
Pathway_Commons_*_Respiratory_electron_transport,_ATP_synthesis_by_chemiosmotic_coupling,_and_heat_production_by_uncoupling_proteins.	1.18609e-60	NA	NA	NA	NA	NA	NA	NA	2.75843e-56
Pathway_Commons_*_SCF-beta-TrCP_mediated_degradation_of_Emi1	1.06518e-50	NA	NA	NA	NA	NA	NA	NA	NA
Pathway_Commons_*_Signaling_by_Wnt	2.09477e-50	NA	NA	NA	NA	NA	NA	NA	NA
Pathway_Commons_*_The_citric_acid_(TCA)_cycle_and_respiratory_electron_transport	5.06119e-66	NA	NA	NA	NA	NA	NA	NA	2.35326e-58
Pathway_Commons_*_Vpu_mediated_degradation_of_CD4	1.06518e-50	NA	NA	NA	NA	NA	NA	NA	NA
TreeFam_*_Histone_H2B_type	4.10184e-30	NA	NA	NA	NA	NA	NA	NA	NA
Disease_Ontology_*_bone_disease	NA	NA	1.86022e-125	5.42663e-87	NA	NA	NA	NA	NA
Disease_Ontology_*_brain_disease	NA	NA	1.8861e-220	7.84014e-139	NA	NA	NA	NA	NA
Disease_Ontology_*_colorectal_cancer	NA	NA	1.14174e-110	1.16493e-63	NA	NA	NA	NA	NA
Disease_Ontology_*_intestinal_disease	NA	NA	NA	1.7504e-47	NA	NA	NA	NA	NA
Disease_Ontology_*_melanocytic_neoplasm	NA	NA	NA	1.31788e-60	NA	NA	NA	NA	NA
Disease_Ontology_*_melanoma	NA	NA	NA	1.22448e-60	NA	NA	NA	NA	NA
Disease_Ontology_*_myeloid_leukemia	NA	NA	NA	7.47978e-53	NA	NA	NA	NA	NA
Disease_Ontology_*_neurodegenerative_disease	NA	NA	NA	1.43214e-78	NA	NA	NA	NA	NA
Disease_Ontology_*_rheumatoid_arthritis	NA	NA	NA	1.41454e-56	NA	NA	NA	NA	NA
GO_Biological_Process_*_anatomical_structure_development	NA	NA	NA	2.20864e-203	NA	NA	NA	NA	NA
GO_Biological_Process_*_cell_death	NA	NA	NA	1.63279e-63	NA	NA	NA	NA	NA
GO_Biological_Process_*_cell_differentiation	NA	NA	NA	1.65585e-164	NA	NA	NA	NA	NA
GO_Biological_Process_*_cell_projection_organization	NA	NA	6.35127e-95	4.19106e-52	NA	NA	NA	NA	NA
GO_Biological_Process_*_cellular_developmental_process	NA	NA	NA	1.12311e-163	NA	NA	NA	NA	NA
GO_Biological_Process_*_cellular_lipid_metabolic_process	NA	NA	NA	3.96068e-58	NA	NA	NA	NA	NA
GO_Biological_Process_*_cellular_membrane_organization	NA	NA	NA	2.07768e-61	NA	NA	NA	NA	3.38145e-78
GO_Biological_Process_*_cellular_response_to_chemical_stimulus	NA	NA	NA	9.17014e-111	NA	NA	NA	NA	NA
GO_Biological_Process_*_cellular_response_to_organic_substance	NA	NA	NA	6.96727e-82	NA	NA	NA	NA	NA
GO_Biological_Process_*_death	NA	NA	NA	1.92319e-63	NA	NA	NA	NA	NA
GO_Biological_Process_*_developmental_process	NA	NA	NA	1.54071e-225	NA	NA	NA	NA	NA
GO_Biological_Process_*_generation_of_neurons	NA	NA	NA	2.42239e-72	NA	NA	NA	NA	NA
GO_Biological_Process_*_hemopoiesis	NA	NA	NA	2.78687e-55	NA	NA	NA	NA	NA
GO_Biological_Process_*_hemopoietic_or_lymphoid_organ_development	NA	NA	NA	1.98601e-54	NA	NA	NA	NA	NA
GO_Biological_Process_*_immune_system_development	NA	NA	NA	5.01607e-54	NA	NA	NA	NA	NA
GO_Biological_Process_*_intracellular_signal_transduction	NA	NA	1.40766e-163	2.51548e-80	NA	NA	NA	NA	NA
GO_Biological_Process_*_membrane_organization	NA	NA	NA	2.16449e-61	NA	NA	NA	NA	3.58847e-78
GO_Biological_Process_*_multicellular_organismal_development	NA	NA	NA	2.89486e-201	NA	NA	NA	NA	NA
GO_Biological_Process_*_neurogenesis	NA	NA	NA	2.07418e-78	NA	NA	NA	NA	NA
GO_Biological_Process_*_positive_regulation_of_biosynthetic_process	NA	NA	NA	3.07906e-83	NA	NA	NA	NA	NA
GO_Biological_Process_*_positive_regulation_of_catalytic_activity	NA	NA	NA	1.0223e-76	NA	NA	NA	NA	NA
GO_Biological_Process_*_positive_regulation_of_cellular_biosynthetic_process	NA	NA	NA	2.14147e-83	NA	NA	NA	NA	NA
GO_Biological_Process_*_positive_regulation_of_cellular_component_organization	NA	NA	NA	3.05976e-69	NA	NA	NA	NA	NA
GO_Biological_Process_*_positive_regulation_of_molecular_function	NA	NA	NA	8.40725e-82	NA	NA	NA	NA	NA
GO_Biological_Process_*_regulation_of_apoptosis	NA	NA	NA	8.02134e-75	NA	NA	NA	NA	NA
GO_Biological_Process_*_regulation_of_biological_quality	NA	NA	3.34869e-223	4.42768e-111	NA	NA	NA	NA	NA
GO_Biological_Process_*_regulation_of_catalytic_activity	NA	NA	NA	3.11731e-95	NA	NA	NA	NA	NA
GO_Biological_Process_*_regulation_of_cell_death	NA	NA	NA	3.25843e-81	NA	NA	NA	NA	NA
GO_Biological_Process_*_regulation_of_cell_proliferation	NA	NA	4.40612e-136	3.15126e-85	NA	NA	NA	NA	NA
GO_Biological_Process_*_regulation_of_cellular_component_organization	NA	NA	NA	7.79208e-92	NA	NA	NA	NA	NA
GO_Biological_Process_*_regulation_of_developmental_process	NA	NA	NA	1.07132e-88	NA	NA	NA	NA	NA
GO_Biological_Process_*_regulation_of_localization	NA	NA	4.63854e-209	1.55632e-96	NA	NA	NA	NA	NA
GO_Biological_Process_*_regulation_of_multicellular_organismal_process	NA	NA	NA	6.81233e-116	NA	NA	NA	NA	NA
GO_Biological_Process_*_regulation_of_programmed_cell_death	NA	NA	NA	1.01998e-74	NA	NA	NA	NA	NA
GO_Biological_Process_*_response_to_external_stimulus	NA	NA	8.0072e-142	1.25314e-72	NA	NA	NA	NA	NA
GO_Biological_Process_*_system_development	NA	NA	NA	1.49421e-182	NA	NA	NA	NA	NA
GO_Cellular_Component_*_actin_cytoskeleton	NA	NA	2.65094e-71	5.09348e-42	NA	NA	NA	NA	NA
GO_Cellular_Component_*_actin_filament	NA	NA	NA	4.13423e-18	NA	NA	NA	NA	NA
GO_Cellular_Component_*_actin_filament_bundle	NA	NA	NA	1.50922e-18	NA	NA	NA	NA	NA
GO_Cellular_Component_*_actomyosin	NA	NA	NA	1.89974e-18	NA	NA	NA	NA	NA
GO_Cellular_Component_*_cell_periphery	NA	NA	0	4.38076e-200	NA	NA	NA	NA	NA
GO_Cellular_Component_*_growth_cone	NA	NA	NA	1.02848e-20	NA	NA	NA	NA	NA
GO_Cellular_Component_*_low-density_lipoprotein_particle	NA	NA	NA	3.82649e-12	NA	NA	NA	NA	NA
GO_Cellular_Component_*_membrane_raft	NA	NA	NA	1.18828e-29	NA	NA	NA	NA	NA
GO_Cellular_Component_*_phagocytic_cup	NA	NA	NA	2.35473e-12	NA	NA	NA	NA	NA
GO_Cellular_Component_*_plasma_membrane	NA	NA	0	2.1262e-187	NA	NA	NA	NA	NA
GO_Cellular_Component_*_recycling_endosome_membrane	NA	NA	NA	2.11666e-15	NA	NA	NA	NA	NA
GO_Cellular_Component_*_stress_fiber	NA	NA	NA	1.03865e-18	NA	NA	NA	NA	NA
GO_Molecular_Function_*_actin_binding	NA	NA	NA	1.73892e-55	NA	NA	NA	NA	NA
GO_Molecular_Function_*_cytoskeletal_protein_binding	NA	NA	1.32191e-101	2.44731e-73	NA	NA	NA	NA	NA
GO_Molecular_Function_*_enzyme_binding	NA	NA	2.10039e-134	1.2281e-75	NA	NA	NA	NA	NA
GO_Molecular_Function_*_protein_domain_specific_binding	NA	NA	NA	1.02643e-62	NA	NA	NA	NA	NA
Human_Phenotype_*_All	NA	NA	NA	2.9147e-132	NA	NA	NA	NA	NA
Human_Phenotype_*_Dementia	NA	NA	NA	4.06744e-25	NA	NA	NA	NA	NA
Human_Phenotype_*_Mental_deterioration	NA	NA	NA	6.02946e-31	NA	NA	NA	NA	NA
Human_Phenotype_*_Mode_of_inheritance	NA	NA	NA	3.82629e-126	NA	NA	NA	NA	NA
Human_Phenotype_*_Phenotypic_abnormality	NA	NA	NA	4.40435e-132	NA	NA	NA	NA	NA
Human_Phenotype_*_Psychomotor_regression	NA	NA	NA	2.73185e-30	NA	NA	NA	NA	NA
MGI_Expression:_Detected_*_TS23_lower_jaw;_skeleton	NA	NA	NA	2.55653e-56	NA	NA	NA	NA	NA
MGI_Expression:_Detected_*_TS23_mandible	NA	NA	NA	2.30486e-56	NA	NA	NA	NA	NA
Mouse_Phenotype_*_abnormal_behavior	NA	NA	NA	8.23746e-124	NA	NA	NA	NA	NA
Mouse_Phenotype_*_decreased_body_size	NA	NA	NA	2.07125e-140	NA	NA	NA	NA	NA
Mouse_Phenotype_*_nervous_system_phenotype	NA	NA	NA	2.65454e-143	NA	NA	NA	NA	NA
MSigDB_Pathway_*_Genes_involved_in_Formation_of_Platelet_plug	NA	NA	7.87613e-78	1.15473e-35	NA	NA	NA	NA	NA
MSigDB_Pathway_*_Genes_involved_in_Hemostasis	NA	NA	1.54757e-91	2.73664e-44	NA	NA	NA	NA	NA
MSigDB_Pathway_*_Regulation_of_actin_cytoskeleton	NA	NA	NA	8.9519e-39	NA	NA	NA	NA	NA
MSigDB_Perturbation_*_Genes_classifying_non-tumor_lung_tissues_by_age_after_incution_of_lung_cancer_by_urethane_injection_[PubChem=5641]:_early_(24-26_weeks)_vs_late_(46_weeks).	NA	NA	NA	6.7268e-50	NA	NA	NA	NA	NA
MSigDB_Perturbation_*_Genes_down-regulated_both_in_group_C_and_D_of_tumors_arising_from_overexpression_of_BCL2L1_and_MYC_[Gene_ID=598,_4609]_in_plasma_cells.	NA	NA	NA	2.92228e-52	NA	NA	NA	NA	NA
MSigDB_Perturbation_*_Genes_down-regulated_in_luminal-like_breast_cancer_cell_lines_compared_to_the_basal-like_ones.	NA	NA	NA	4.68844e-50	NA	NA	NA	NA	NA
MSigDB_Perturbation_*_Genes_down-regulated_in_metastatic_vs_non-metastatic_HNSCC_(head_and_neck_squamous_cell_carcinoma)_samples.	NA	NA	NA	2.49112e-61	NA	NA	NA	NA	NA
MSigDB_Perturbation_*_Genes_down-regulated_in_normal_hematopoietic_progenitors_by_RUNX1-RUNX1T1_[Gene_ID=861,_862]_fusion.	NA	NA	NA	2.41683e-44	NA	NA	NA	NA	NA
MSigDB_Perturbation_*_Genes_down-regulated_in_normal_tissue_adjacent_to_liver_tumor,_compared_to_the_normal_liver_samples.	NA	NA	NA	1.14147e-51	NA	NA	NA	NA	7.13392e-77
MSigDB_Perturbation_*_Genes_down-regulated_in_pulpal_tissue_extracted_from_carious_teeth.	NA	NA	NA	8.82065e-51	NA	NA	NA	NA	NA
MSigDB_Perturbation_*_Genes_specifically_expressed_in_samples_from_patients_with_pediatric_acute_myeloid_leukemia_(AML)_bearing_11q23_rearrangements.	NA	NA	NA	6.31513e-48	NA	NA	NA	NA	NA
MSigDB_Perturbation_*_Genes_specifically_expressed_in_samples_from_patients_with_pediatric_AML_(acute_myeloid_leukemia_)_bearing_t(8;21)_translocation.	NA	NA	1.62683e-72	2.35919e-51	NA	NA	NA	NA	NA
MSigDB_Perturbation_*_Genes_up-regulated_in_A4573_cells_(Ewing_s_sarcoma,_ESFT)_after_knockdown_of_BMI1_[Gene_ID=648]_by_RNAi.	NA	NA	NA	9.87838e-46	NA	NA	NA	NA	NA
MSigDB_Perturbation_*_Genes_up-regulated_in_at_least_one_of_three_multiple_myeloma_(MM)_cell_lines_treated_with_the_DNA_hypomethylating_agent_decitabine_(5-aza-2_-deoxycytidine)_[PubChem=451668].	NA	NA	NA	1.7905e-43	NA	NA	NA	NA	NA
MSigDB_Perturbation_*_Genes_up-regulated_in_mature_plasma_cells_compared_with_plasmablastic_B_lymphocytes.	NA	NA	NA	1.37544e-47	NA	NA	NA	NA	NA
MSigDB_Perturbation_*_Genes_up-regulated_in_mucinous_ovarian_carcinoma_tumors_of_low_malignant_potential_(LMP)_compared_to_normal_ovarian_surface_epithelium_tissue.	NA	NA	NA	2.60755e-46	NA	NA	NA	NA	NA
MSigDB_Perturbation_*_Genes_up-regulated_in_pancreatic_ductal_adenocarcinoma_(PDAC)_identified_in_a_meta_analysis_across_four_independent_studies.	NA	NA	9.56522e-80	1.56249e-51	NA	NA	NA	NA	NA
MSigDB_Perturbation_*_Genes_up-regulated_in_PC3_cells_(prostate_cancer)_after_knockdown_of_EZH2_[Gene_ID=2146]_by_RNAi.	NA	NA	2.74127e-152	5.81912e-71	NA	NA	NA	NA	NA
MSigDB_Perturbation_*_Genes_up-regulated_in_peripheral_blood_monocytes_by_CSF2RB_(GM-CSF)_[Gene_ID=1437]_and_IL4_[Gene_ID=3565].	NA	NA	NA	1.36288e-44	NA	NA	NA	NA	NA
MSigDB_Perturbation_*_Genes_up-regulated_in_peripheral_blood_monocytes_by_HGF_[Gene_ID=3082].	NA	NA	3.62541e-71	1.7238e-57	NA	NA	NA	NA	NA
MSigDB_Perturbation_*_Genes_up-regulated_in_RD_cells_(embryonal_rhabdomyosarcoma,_ERMS)_by_expression_of_PAX3-_or_PAX7-FOXO1_[Gene_ID=5077,_5081,_2308]_fusions_off_retroviral_vectors.	NA	NA	NA	8.14082e-50	NA	NA	NA	NA	NA
MSigDB_Perturbation_*_Genes_up-regulated_in_samples_with_systolic_heart_failure_compared_to_normal_hearts.	NA	NA	NA	3.02022e-54	NA	NA	NA	NA	NA
MSigDB_Perturbation_*_Genes_up-regulated_in_the_mouse_lung_cancer_model_with_mutated_KRAS_[Gene_ID=3845].	NA	NA	2.3891e-104	1.45336e-97	NA	NA	NA	NA	2.48606e-115
MSigDB_Perturbation_*_Hepatic_graft_versus_host_disease_(GVHD),_day_35:_genes_up-regulated_in_allogeneic_vs_syngeneic_bone_marrow_transplant.	NA	NA	NA	9.9289e-53	NA	NA	NA	NA	NA
MSigDB_Predicted_Promoter_Motifs_*_Motif_ATGCCCATATATGGWNNT_matches_SRF:_serum_response_factor_(c-fos_serum_response_element-binding_transcription_factor)	NA	NA	NA	1.2406e-18	NA	NA	NA	NA	NA
MSigDB_Predicted_Promoter_Motifs_*_Motif_CGTACGTGCNGB_matches_HIF1A:_hypoxia-inducible_factor_1,_alpha_subunit_(basic_helix-loop-helix_transcription_factor)	NA	NA	NA	3.46416e-33	NA	NA	NA	NA	NA
MSigDB_Predicted_Promoter_Motifs_*_Motif_GGGNNTTTCC_(no_known_TF)	NA	NA	NA	3.26933e-24	NA	NA	NA	NA	NA
PANTHER_Pathway_*_Inflammation_mediated_by_chemokine_and_cytokine_signaling_pathway	NA	NA	NA	3.25977e-35	NA	NA	NA	NA	NA
PANTHER_Pathway_*_Integrin_signalling_pathway	NA	NA	NA	8.2793e-37	NA	NA	NA	NA	NA
Pathway_Commons_*_Activation_and_oligomerization_of_BAK_protein	NA	NA	NA	3.43382e-09	NA	NA	NA	NA	NA
Pathway_Commons_*_CXCR4-mediated_signaling_events	NA	NA	NA	2.69335e-41	NA	NA	NA	NA	NA
Pathway_Commons_*_EGFR1	NA	NA	NA	1.45771e-26	NA	NA	NA	NA	NA
Pathway_Commons_*_Generation_of_second_messenger_molecules	NA	NA	NA	9.8147e-12	NA	NA	NA	NA	NA
Pathway_Commons_*_Platelet_activation,_signaling_and_aggregation	NA	NA	4.4972e-34	2.16845e-17	NA	NA	NA	NA	NA
Pathway_Commons_*_Signal_regulatory_protein_(SIRP)_family_interactions	NA	NA	NA	8.2654e-13	NA	NA	NA	NA	NA
Pathway_Commons_*_TCR_signaling_in_naNAxef;ve_CD4+_T_cells	NA	NA	1.24214e-34	7.90103e-31	NA	NA	NA	NA	NA
Pathway_Commons_*_Trk_receptor_signaling_mediated_by_the_MAPK_pathway	NA	NA	NA	3.89695e-15	NA	NA	NA	NA	NA
Transcription_Factor_Targets_*_Targets_of_myogenin,_identified_by_ChIP-chip_on_myotubes.	NA	NA	7.707e-29	1.03792e-20	NA	NA	NA	NA	NA
BioCyc_Pathway_*_cholesterol_biosynthesis_I	NA	NA	1.84225e-22	NA	NA	NA	NA	NA	NA
BioCyc_Pathway_*_cholesterol_biosynthesis_III_(via_desmosterol)	NA	NA	1.56449e-18	NA	NA	NA	NA	NA	NA
BioCyc_Pathway_*_superpathway_of_cholesterol_biosynthesis	NA	NA	6.36569e-37	NA	NA	NA	NA	NA	NA
Disease_Ontology_*_carbohydrate_metabolism_disease	NA	NA	2.29321e-162	NA	NA	NA	NA	NA	NA
Disease_Ontology_*_cognitive_disease	NA	NA	3.72963e-174	NA	NA	NA	NA	NA	NA
Disease_Ontology_*_diabetes_mellitus	NA	NA	5.7795e-144	NA	NA	NA	NA	NA	NA
Disease_Ontology_*_disease_of_mental_health	NA	NA	1.24111e-208	NA	NA	NA	NA	NA	NA
Disease_Ontology_*_endocrine_gland_cancer	NA	NA	1.77202e-138	NA	NA	NA	NA	NA	NA
Disease_Ontology_*_endocrine_pancreas_disease	NA	NA	6.40445e-147	NA	NA	NA	NA	NA	NA
Disease_Ontology_*_endocrine_system_disease	NA	NA	3.8937e-205	NA	NA	NA	NA	NA	NA
Disease_Ontology_*_glucose_metabolism_disease	NA	NA	1.18549e-156	NA	NA	NA	NA	NA	NA
Disease_Ontology_*_heart_disease	NA	NA	2.79629e-119	NA	NA	NA	NA	NA	NA
Disease_Ontology_*_hepatobiliary_disease	NA	NA	3.6689e-117	NA	NA	NA	NA	NA	NA
Disease_Ontology_*_pancreas_disease	NA	NA	5.23929e-153	NA	NA	NA	NA	NA	NA
Disease_Ontology_*_psychotic_disease	NA	NA	1.20739e-112	NA	NA	NA	NA	NA	NA
Disease_Ontology_*_schizophrenia	NA	NA	1.08522e-112	NA	NA	NA	NA	NA	NA
GO_Biological_Process_*_alcohol_metabolic_process	NA	NA	1.01891e-98	NA	NA	NA	NA	NA	NA
GO_Biological_Process_*_blood_vessel_development	NA	NA	5.33829e-79	NA	NA	NA	NA	NA	NA
GO_Biological_Process_*_cardiovascular_system_development	NA	NA	4.59197e-103	NA	NA	NA	NA	NA	NA
GO_Biological_Process_*_lipid_biosynthetic_process	NA	NA	1.26867e-89	NA	NA	NA	NA	NA	NA
GO_Biological_Process_*_negative_regulation_of_molecular_function	NA	NA	3.16439e-94	NA	NA	NA	NA	NA	NA
GO_Biological_Process_*_positive_regulation_of_cell_migration	NA	NA	4.58489e-75	NA	NA	NA	NA	NA	NA
GO_Biological_Process_*_positive_regulation_of_cell_motility	NA	NA	7.4071e-75	NA	NA	NA	NA	NA	NA
GO_Biological_Process_*_positive_regulation_of_cellular_component_movement	NA	NA	1.69763e-74	NA	NA	NA	NA	NA	NA
GO_Biological_Process_*_positive_regulation_of_cellular_protein_metabolic_process	NA	NA	3.80874e-72	NA	NA	NA	NA	NA	NA
GO_Biological_Process_*_positive_regulation_of_locomotion	NA	NA	1.88663e-74	NA	NA	NA	NA	NA	NA
GO_Biological_Process_*_regulation_of_cell_migration	NA	NA	3.75974e-88	NA	NA	NA	NA	NA	NA
GO_Biological_Process_*_regulation_of_cell_motility	NA	NA	1.02989e-87	NA	NA	NA	NA	NA	NA
GO_Biological_Process_*_regulation_of_cellular_component_movement	NA	NA	1.67678e-90	NA	NA	NA	NA	NA	NA
GO_Biological_Process_*_regulation_of_cellular_protein_metabolic_process	NA	NA	1.78486e-156	NA	NA	NA	NA	NA	NA
GO_Biological_Process_*_regulation_of_intracellular_protein_kinase_cascade	NA	NA	1.97167e-90	NA	NA	NA	NA	NA	NA
GO_Biological_Process_*_regulation_of_locomotion	NA	NA	1.00308e-86	NA	NA	NA	NA	NA	NA
GO_Biological_Process_*_regulation_of_phosphate_metabolic_process	NA	NA	8.9705e-115	NA	NA	NA	NA	NA	NA
GO_Biological_Process_*_regulation_of_phosphorylation	NA	NA	1.16313e-108	NA	NA	NA	NA	NA	NA
GO_Biological_Process_*_regulation_of_protein_metabolic_process	NA	NA	7.32012e-163	NA	NA	NA	NA	NA	NA
GO_Biological_Process_*_regulation_of_protein_modification_process	NA	NA	1.78326e-127	NA	NA	NA	NA	NA	NA
GO_Biological_Process_*_regulation_of_protein_phosphorylation	NA	NA	3.80574e-103	NA	NA	NA	NA	NA	NA
GO_Biological_Process_*_regulation_of_response_to_stress	NA	NA	1.19434e-87	NA	NA	NA	NA	NA	NA
GO_Biological_Process_*_regulation_of_transport	NA	NA	1.0096e-127	NA	NA	NA	NA	NA	NA
GO_Biological_Process_*_response_to_extracellular_stimulus	NA	NA	5.91092e-72	NA	NA	NA	NA	NA	NA
GO_Biological_Process_*_response_to_wounding	NA	NA	1.57892e-129	NA	NA	NA	NA	NA	NA
GO_Biological_Process_*_small_GTPase_mediated_signal_transduction	NA	NA	3.61932e-78	NA	NA	NA	NA	NA	NA
GO_Biological_Process_*_vasculature_development	NA	NA	1.29601e-81	NA	NA	NA	NA	NA	NA
GO_Cellular_Component_*_cell_fraction	NA	NA	2.15223e-168	NA	NA	NA	NA	NA	NA
GO_Cellular_Component_*_cell_leading_edge	NA	NA	1.72678e-63	NA	NA	NA	NA	NA	NA
GO_Cellular_Component_*_cell_projection	NA	NA	4.57389e-179	NA	NA	NA	NA	NA	NA
GO_Cellular_Component_*_Golgi_cisterna	NA	NA	7.88621e-30	NA	NA	NA	NA	NA	NA
GO_Cellular_Component_*_Golgi_cisterna_membrane	NA	NA	7.70175e-27	NA	NA	NA	NA	NA	NA
GO_Cellular_Component_*_Golgi_stack	NA	NA	2.03754e-43	NA	NA	NA	NA	NA	NA
GO_Cellular_Component_*_insoluble_fraction	NA	NA	9.89276e-130	NA	NA	NA	NA	NA	NA
GO_Cellular_Component_*_lamellipodium	NA	NA	1.06243e-39	NA	NA	NA	NA	NA	NA
GO_Cellular_Component_*_late_endosome	NA	NA	6.28149e-35	NA	NA	NA	NA	NA	NA
GO_Cellular_Component_*_membrane	NA	NA	0	NA	NA	NA	NA	NA	NA
GO_Cellular_Component_*_membrane_fraction	NA	NA	2.92249e-127	NA	NA	NA	NA	NA	NA
GO_Cellular_Component_*_organelle_subcompartment	NA	NA	8.7397e-30	NA	NA	NA	NA	NA	NA
GO_Cellular_Component_*_plasma_membrane_part	NA	NA	1.8032e-208	NA	NA	NA	NA	NA	NA
GO_Cellular_Component_*_stored_secretory_granule	NA	NA	9.21644e-60	NA	NA	NA	NA	NA	NA
GO_Molecular_Function_*_GTP_binding	NA	NA	5.43272e-85	NA	NA	NA	NA	NA	NA
GO_Molecular_Function_*_guanyl_ribonucleotide_binding	NA	NA	4.77755e-88	NA	NA	NA	NA	NA	NA
GO_Molecular_Function_*_protein_kinase_C_binding	NA	NA	4.73066e-28	NA	NA	NA	NA	NA	NA
InterPro_*_Small_GTP-binding_protein_domain	NA	NA	1.15262e-59	NA	NA	NA	NA	NA	NA
InterPro_*_Small_GTPase_superfamily	NA	NA	9.18646e-54	NA	NA	NA	NA	NA	NA
MGI_Expression:_Detected_*_TS19_future_spinal_cord	NA	NA	6.49838e-224	NA	NA	NA	NA	NA	NA
MGI_Expression:_Detected_*_TS23_central_nervous_system;_ganglion	NA	NA	2.55648e-237	NA	NA	NA	NA	NA	NA
MGI_Expression:_Detected_*_TS23_central_nervous_system;_ganglion;_cranial	NA	NA	1.86253e-237	NA	NA	NA	NA	NA	NA
MGI_Expression:_Detected_*_TS23_central_nervous_system;_ganglion;_cranial;_glossopharyngeal_IX	NA	NA	6.88465e-198	NA	NA	NA	NA	NA	NA
MGI_Expression:_Detected_*_TS23_central_nervous_system;_ganglion;_cranial;_trigeminal_V	NA	NA	2.33707e-232	NA	NA	NA	NA	NA	NA
MGI_Expression:_Detected_*_TS23_dorsal_root_ganglion	NA	NA	2.05086e-217	NA	NA	NA	NA	NA	NA
MGI_Expression:_Detected_*_TS23_embryo;_skeleton	NA	NA	1.37849e-183	NA	NA	NA	NA	NA	NA
MGI_Expression:_Detected_*_TS23_foregut	NA	NA	7.21616e-226	NA	NA	NA	NA	NA	NA
MGI_Expression:_Detected_*_TS23_gut	NA	NA	6.33934e-285	NA	NA	NA	NA	NA	NA
MGI_Expression:_Detected_*_TS23_hindbrain	NA	NA	0	NA	NA	NA	NA	NA	NA
MGI_Expression:_Detected_*_TS23_metencephalon	NA	NA	0	NA	NA	NA	NA	NA	NA
MGI_Expression:_Detected_*_TS23_metencephalon;_lateral_wall	NA	NA	3.10035e-302	NA	NA	NA	NA	NA	NA
MGI_Expression:_Detected_*_TS23_nervous_system	NA	NA	0	NA	NA	NA	NA	NA	NA
MGI_Expression:_Detected_*_TS23_peripheral_nervous_system;_spinal	NA	NA	3.70928e-217	NA	NA	NA	NA	NA	NA
MGI_Expression:_Detected_*_TS23_peripheral_nervous_system;_spinal;_ganglion	NA	NA	2.69537e-217	NA	NA	NA	NA	NA	NA
MGI_Expression:_Detected_*_TS23_spinal_cord	NA	NA	0	NA	NA	NA	NA	NA	NA
MGI_Expression:_Detected_*_TS28_cerebellum	NA	NA	2.67482200001992e-319	NA	NA	NA	NA	NA	NA
MGI_Expression:_Detected_*_TS28_corpus_striatum	NA	NA	2.19775e-147	NA	NA	NA	NA	NA	NA
MGI_Expression:_Detected_*_TS28_metencephalon	NA	NA	4.73907767490924e-319	NA	NA	NA	NA	NA	NA
MGI_Expression:_Detected_*_TS28_midbrain	NA	NA	7.52694e-278	NA	NA	NA	NA	NA	NA
MGI_Expression:_Detected_*_TS28_placenta	NA	NA	7.33451e-155	NA	NA	NA	NA	NA	NA
MGI_Expression:_Detected_*_TS28_skeletal_muscle	NA	NA	3.28353e-204	NA	NA	NA	NA	NA	NA
miRNA_Targets_*_Genes_that_were_up-regulated_in_CD4+_T_cells_of_mice_deficient_for_bic/miR-155.	NA	NA	4.48678e-44	NA	NA	NA	NA	NA	NA
Mouse_Phenotype_*_abnormal_angiogenesis	NA	NA	7.43238e-72	NA	NA	NA	NA	NA	NA
Mouse_Phenotype_*_abnormal_blood_circulation	NA	NA	1.06721e-109	NA	NA	NA	NA	NA	NA
Mouse_Phenotype_*_abnormal_blood_coagulation	NA	NA	1.82033e-117	NA	NA	NA	NA	NA	NA
Mouse_Phenotype_*_abnormal_blood_vessel_morphology	NA	NA	6.04124e-149	NA	NA	NA	NA	NA	NA
Mouse_Phenotype_*_abnormal_blood_vessel_physiology	NA	NA	3.38309e-75	NA	NA	NA	NA	NA	NA
Mouse_Phenotype_*_abnormal_cardiovascular_system_physiology	NA	NA	1.85505e-203	NA	NA	NA	NA	NA	NA
Mouse_Phenotype_*_abnormal_hematopoietic_system_physiology	NA	NA	1.89054e-90	NA	NA	NA	NA	NA	NA
Mouse_Phenotype_*_abnormal_hemostasis	NA	NA	2.44359e-117	NA	NA	NA	NA	NA	NA
Mouse_Phenotype_*_abnormal_hypersensitivity_reaction	NA	NA	2.1098e-48	NA	NA	NA	NA	NA	NA
Mouse_Phenotype_*_abnormal_lipid_homeostasis	NA	NA	2.17218e-97	NA	NA	NA	NA	NA	NA
Mouse_Phenotype_*_abnormal_lipid_level	NA	NA	1.90494e-95	NA	NA	NA	NA	NA	NA
Mouse_Phenotype_*_abnormal_macrophage_physiology	NA	NA	3.83928e-72	NA	NA	NA	NA	NA	NA
Mouse_Phenotype_*_abnormal_megakaryocyte_morphology	NA	NA	1.41992e-52	NA	NA	NA	NA	NA	NA
Mouse_Phenotype_*_abnormal_platelet_activation	NA	NA	7.36173e-45	NA	NA	NA	NA	NA	NA
Mouse_Phenotype_*_abnormal_platelet_aggregation	NA	NA	1.51818e-41	NA	NA	NA	NA	NA	NA
Mouse_Phenotype_*_abnormal_platelet_morphology	NA	NA	8.95801e-47	NA	NA	NA	NA	NA	NA
Mouse_Phenotype_*_abnormal_platelet_physiology	NA	NA	5.45911e-69	NA	NA	NA	NA	NA	NA
Mouse_Phenotype_*_abnormal_response_to_injury	NA	NA	1.86186e-81	NA	NA	NA	NA	NA	NA
Mouse_Phenotype_*_abnormal_thrombopoiesis	NA	NA	1.15548e-46	NA	NA	NA	NA	NA	NA
Mouse_Phenotype_*_abnormal_type_I_hypersensitivity_reaction	NA	NA	1.05318e-38	NA	NA	NA	NA	NA	NA
Mouse_Phenotype_*_altered_susceptibility_to_autoimmune_disorder	NA	NA	4.01175e-61	NA	NA	NA	NA	NA	NA
Mouse_Phenotype_*_hemorrhage	NA	NA	1.21513e-95	NA	NA	NA	NA	NA	NA
Mouse_Phenotype_*_increased_bleeding_time	NA	NA	9.70271e-49	NA	NA	NA	NA	NA	NA
Mouse_Phenotype_*_other_aberrant_phenotype	NA	NA	2.92286e-48	NA	NA	NA	NA	NA	NA
Mouse_Phenotype_*_other_phenotype	NA	NA	3.44367e-60	NA	NA	NA	NA	NA	NA
Mouse_Phenotype_*_thrombosis	NA	NA	7.10364e-47	NA	NA	NA	NA	NA	NA
MSigDB_miRNA_Motifs_*_Targets_of_MicroRNA_TTGCCAA,MIR-182	NA	NA	5.86581e-57	NA	NA	NA	NA	NA	NA
MSigDB_Pathway_*_Focal_adhesion	NA	NA	2.14743e-52	NA	NA	NA	NA	NA	NA
MSigDB_Pathway_*_Genes_involved_in_AKT_phosphorylates_targets_in_the_cytosol	NA	NA	7.05209e-15	NA	NA	NA	NA	NA	NA
MSigDB_Pathway_*_Genes_involved_in_CD28_co-stimulation	NA	NA	4.62225e-21	NA	NA	NA	NA	NA	NA
MSigDB_Pathway_*_Genes_involved_in_Cholesterol_biosynthesis	NA	NA	1.51769e-30	NA	NA	NA	NA	NA	NA
MSigDB_Pathway_*_Genes_involved_in_Costimulation_by_the_CD28_family	NA	NA	3.62132e-23	NA	NA	NA	NA	NA	NA
MSigDB_Pathway_*_Genes_involved_in_CTLA4_inhibitory_signaling	NA	NA	5.60404e-18	NA	NA	NA	NA	NA	NA
MSigDB_Pathway_*_Genes_involved_in_Formation_of_Fibrin_Clot_(Clotting_Cascade)	NA	NA	5.42251e-21	NA	NA	NA	NA	NA	NA
MSigDB_Pathway_*_Genes_involved_in_Glycolysis	NA	NA	1.02054e-17	NA	NA	NA	NA	NA	NA
MSigDB_Pathway_*_Genes_involved_in_Metabolism_of_lipids_and_lipoproteins	NA	NA	3.08115e-55	NA	NA	NA	NA	NA	NA
MSigDB_Pathway_*_Genes_involved_in_Platelet_Adhesion_to_exposed__collagen	NA	NA	6.56918e-19	NA	NA	NA	NA	NA	NA
MSigDB_Pathway_*_Genes_involved_in_Platelet_degranulation	NA	NA	5.15827e-43	NA	NA	NA	NA	NA	NA
MSigDB_Pathway_*_Genes_involved_in_Post-translational_protein_modification	NA	NA	2.44554e-20	NA	NA	NA	NA	NA	NA
MSigDB_Pathway_*_Genes_involved_in_Steroid_metabolism	NA	NA	2.6542e-34	NA	NA	NA	NA	NA	NA
MSigDB_Pathway_*_Genes_involved_in_Transformation_of_lanosterol_to_cholesterol	NA	NA	6.87224e-16	NA	NA	NA	NA	NA	NA
MSigDB_Pathway_*_Genes_related_to_chemotaxis	NA	NA	1.29396e-23	NA	NA	NA	NA	NA	NA
MSigDB_Pathway_*_Genes_related_to_PIP3_signaling_in_cardiac_myocytes	NA	NA	3.84308e-26	NA	NA	NA	NA	NA	NA
MSigDB_Pathway_*_Genes_related_to_the_insulin_receptor_pathway	NA	NA	2.54024e-23	NA	NA	NA	NA	NA	NA
MSigDB_Pathway_*_Pathogenic_Escherichia_coli_infection	NA	NA	4.85565e-27	NA	NA	NA	NA	NA	NA
MSigDB_Pathway_*_Phospholipids_as_signalling_intermediaries	NA	NA	1.51572e-17	NA	NA	NA	NA	NA	NA
MSigDB_Pathway_*_Rho_cell_motility_signaling_pathway	NA	NA	6.03911e-21	NA	NA	NA	NA	NA	NA
MSigDB_Pathway_*_Steroid_biosynthesis	NA	NA	8.7374e-19	NA	NA	NA	NA	NA	NA
MSigDB_Pathway_*_Terpenoid_backbone_biosynthesis	NA	NA	5.81893e-15	NA	NA	NA	NA	NA	NA
MSigDB_Pathway_*_Tight_junction	NA	NA	3.02972e-34	NA	NA	NA	NA	NA	NA
MSigDB_Pathway_*_Vascular_smooth_muscle_contraction	NA	NA	7.57709e-35	NA	NA	NA	NA	NA	NA
MSigDB_Perturbation_*_Down-regulated_genes_whose_expression_correlates_with_copy_number_losses_in_pancreatic_adenocarcinoma_cell_lines_and_primary_tumor_specimens.	NA	NA	2.00106e-69	NA	NA	NA	NA	NA	NA
MSigDB_Perturbation_*_Genes_down-regulated_in_HeLa_cells_after_knockdown_of_MED1_[Gene_ID=5469]_by_RNAi.	NA	NA	2.15386e-62	NA	NA	NA	NA	NA	NA
MSigDB_Perturbation_*_Genes_down-regulated_in_hepatocellular_carcinoma_(HCC)_compared_to_normal_liver_samples.	NA	NA	4.24052e-82	NA	NA	NA	NA	NA	NA
MSigDB_Perturbation_*_Genes_down-regulated_in_MDA-MB-231_cells_(breast_cancer)_after_knockdown_of_SATB1_[Gene_ID=6304]_by_RNAi.	NA	NA	3.79051e-60	NA	NA	NA	NA	NA	NA
MSigDB_Perturbation_*_Genes_down-regulated_in_postmortem_brain_frontal_cortex_samples_from_old_subjects_compared_to_those_from_the_young_ones.	NA	NA	3.2706e-72	NA	NA	NA	NA	NA	NA
MSigDB_Perturbation_*_Genes_down-regulated_in_prostate_cancer_samples.	NA	NA	9.93885e-87	NA	NA	NA	NA	NA	NA
MSigDB_Perturbation_*_Genes_down-regulated_in_TC71_and_EWS502_cells_(Ewing_s_sarcoma)_upon_knockdown_of_the_EWSR1-FLII_fusion_[Gene_ID=2130,_2314].	NA	NA	3.61742e-60	NA	NA	NA	NA	NA	NA
MSigDB_Perturbation_*_Genes_up-regulated_in_NHEK_cells_(normal_epidermal_keratinocytes)_after_UVB_irradiation.	NA	NA	1.80825e-84	NA	NA	NA	NA	NA	6.76226e-213
MSigDB_Perturbation_*_Genes_up-regulated_in_non-apoptotic_tissues_(fetal_liver)_after_MDM4_[Gene_ID=4194]_knockout.	NA	NA	1.26738e-64	NA	NA	NA	NA	NA	NA
MSigDB_Perturbation_*_Genes_up-regulated_in_papillary_thyroid_carcinoma_(PTC)_compared_to_normal_tissue.	NA	NA	6.46577e-68	NA	NA	NA	NA	NA	NA
MSigDB_Perturbation_*_Genes_up-regulated_in_patients_at_the_incipient_stage_of_Alzheimer_s_disease.	NA	NA	1.96892e-68	NA	NA	NA	NA	NA	NA
MSigDB_Perturbation_*_Genes_up-regulated_in_response_to_both_hypoxia_and_overexpression_of_an_active_form_of_HIF1A_[Gene_ID=3091].	NA	NA	3.20194e-60	NA	NA	NA	NA	NA	NA
MSigDB_Perturbation_*_Genes_up-regulated_in_RPTEC_cells_(normal_kidney)_by_hypoxia.	NA	NA	8.31527e-67	NA	NA	NA	NA	NA	NA
MSigDB_Perturbation_*_Genes_up-regulated_in_the_atria_of_healthy_hearts,_compared_to_venticles.	NA	NA	5.32551e-69	NA	NA	NA	NA	NA	NA
MSigDB_Perturbation_*_The_postradiation_tumor_escape_signature:_genes_down-regulated_in_tumors_from_irradiated_stroma_vs_those_from_non-irradiated_stroma.	NA	NA	7.75242e-85	NA	NA	NA	NA	NA	NA
MSigDB_Predicted_Promoter_Motifs_*_Motif_RSTGACTNMNW_matches_JUN:_jun_oncogene	NA	NA	4.34685e-56	NA	NA	NA	NA	NA	NA
MSigDB_Predicted_Promoter_Motifs_*_Motif_SRTGAGTCANC_matches_BACH2:_BTB_and_CNC_homology_1,_basic_leucine_zipper_transcription_factor_2	NA	NA	9.90857e-53	NA	NA	NA	NA	NA	NA
MSigDB_Predicted_Promoter_Motifs_*_Motif_TGCTGAGTCAY_matches_NFE2:_nuclear_factor_(erythroid-derived_2),_45kDa	NA	NA	7.84108e-53	NA	NA	NA	NA	NA	NA
PANTHER_Pathway_*_Cholesterol_biosynthesis	NA	NA	1.15655e-19	NA	NA	NA	NA	NA	NA
PANTHER_Pathway_*_Cytoskeletal_regulation_by_Rho_GTPase	NA	NA	1.5369e-29	NA	NA	NA	NA	NA	NA
Pathway_Commons_*_Cholesterol_biosynthesis	NA	NA	1.79785e-27	NA	NA	NA	NA	NA	NA
Pathway_Commons_*_Hemostasis	NA	NA	5.08596e-64	NA	NA	NA	NA	NA	NA
Pathway_Commons_*_Membrane_Trafficking	NA	NA	1.36136e-30	NA	NA	NA	NA	NA	4.28831e-27
Pathway_Commons_*_Post-translational_protein_modification	NA	NA	1.15092e-32	NA	NA	NA	NA	NA	NA
Pathway_Commons_*_superpathway_of_cholesterol_biosynthesis	NA	NA	3.77095e-34	NA	NA	NA	NA	NA	NA
BioCyc_Pathway_*_NADH_to_cytochrome_<i>bd</i>_oxidase_electron_transfer	NA	NA	NA	NA	NA	NA	NA	NA	1.25809e-26
BioCyc_Pathway_*_NADH_to_cytochrome_<i>bo</i>_oxidase_electron_transfer	NA	NA	NA	NA	NA	NA	NA	NA	1.25809e-26
GO_Biological_Process_*_apoptosis	NA	NA	NA	NA	NA	NA	NA	NA	9.20873e-106
GO_Biological_Process_*_cellular_nitrogen_compound_catabolic_process	NA	NA	NA	NA	NA	NA	NA	NA	7.78339e-72
GO_Biological_Process_*_intracellular_protein_transport	NA	NA	NA	NA	NA	NA	NA	NA	6.06864e-76
GO_Biological_Process_*_nucleoside_triphosphate_catabolic_process	NA	NA	NA	NA	NA	NA	NA	NA	1.12944e-66
GO_Biological_Process_*_nucleoside_triphosphate_metabolic_process	NA	NA	NA	NA	NA	NA	NA	NA	3.3805e-82
GO_Biological_Process_*_nucleotide_catabolic_process	NA	NA	NA	NA	NA	NA	NA	NA	2.56335e-69
GO_Biological_Process_*_nucleotide_metabolic_process	NA	NA	NA	NA	NA	NA	NA	NA	1.93584e-94
GO_Biological_Process_*_programmed_cell_death	NA	NA	NA	NA	NA	NA	NA	NA	1.67707e-105
GO_Biological_Process_*_purine_nucleoside_triphosphate_catabolic_process	NA	NA	NA	NA	NA	NA	NA	NA	8.01566e-67
GO_Biological_Process_*_purine_nucleoside_triphosphate_metabolic_process	NA	NA	NA	NA	NA	NA	NA	NA	5.65737e-79
GO_Biological_Process_*_purine_nucleotide_catabolic_process	NA	NA	NA	NA	NA	NA	NA	NA	2.24744e-66
GO_Biological_Process_*_purine_ribonucleoside_triphosphate_catabolic_process	NA	NA	NA	NA	NA	NA	NA	NA	6.68019e-67
GO_Biological_Process_*_purine_ribonucleoside_triphosphate_metabolic_process	NA	NA	NA	NA	NA	NA	NA	NA	3.82513e-79
GO_Biological_Process_*_purine_ribonucleotide_catabolic_process	NA	NA	NA	NA	NA	NA	NA	NA	8.79129e-67
GO_Biological_Process_*_purine_ribonucleotide_metabolic_process	NA	NA	NA	NA	NA	NA	NA	NA	1.65601e-78
GO_Biological_Process_*_purine-containing_compound_catabolic_process	NA	NA	NA	NA	NA	NA	NA	NA	3.35308e-66
GO_Biological_Process_*_ribonucleoside_triphosphate_metabolic_process	NA	NA	NA	NA	NA	NA	NA	NA	4.08252e-79
GO_Biological_Process_*_ribonucleotide_catabolic_process	NA	NA	NA	NA	NA	NA	NA	NA	3.69736e-70
GO_Biological_Process_*_ribonucleotide_metabolic_process	NA	NA	NA	NA	NA	NA	NA	NA	1.35463e-81
GO_Cellular_Component_*_large_ribosomal_subunit	NA	NA	NA	NA	NA	NA	NA	NA	1.62251e-33
GO_Cellular_Component_*_mitochondrial_outer_membrane	NA	NA	NA	NA	NA	NA	NA	NA	1.31086e-39
GO_Cellular_Component_*_proton-transporting_two-sector_ATPase_complex	NA	NA	NA	NA	NA	NA	NA	NA	6.32378e-36
GO_Cellular_Component_*_respiratory_chain	NA	NA	NA	NA	NA	NA	NA	NA	9.72154e-31
GO_Molecular_Function_*_hydrogen_ion_transmembrane_transporter_activity	NA	NA	NA	NA	NA	NA	NA	NA	9.51177e-51
GO_Molecular_Function_*_structural_molecule_activity	NA	NA	NA	NA	NA	NA	NA	NA	2.54595e-124
MSigDB_Pathway_*_Endocytosis	NA	NA	NA	NA	NA	NA	NA	NA	3.82279e-54
MSigDB_Pathway_*_Genes_involved_in_Membrane_Trafficking	NA	NA	NA	NA	NA	NA	NA	NA	1.67376e-29
MSigDB_Pathway_*_Genes_involved_in_p53-Independent_DNA_Damage_Response	NA	NA	NA	NA	NA	NA	NA	NA	1.11957e-27
MSigDB_Pathway_*_Genes_involved_in_Regulation_of_beta-cell_development	NA	NA	NA	NA	NA	NA	NA	NA	3.7341e-76
MSigDB_Pathway_*_Genes_involved_in_Regulation_of_gene_expression_in_beta_cells	NA	NA	NA	NA	NA	NA	NA	NA	3.55527e-77
MSigDB_Pathway_*_Genes_involved_in_Regulation_of_ornithine_decarboxylase_(ODC)	NA	NA	NA	NA	NA	NA	NA	NA	1.51666e-27
MSigDB_Pathway_*_Genes_involved_in_Stabilization_of_p53	NA	NA	NA	NA	NA	NA	NA	NA	1.51666e-27
MSigDB_Pathway_*_Genes_involved_in_TRKA_signalling_from_the_plasma_membrane	NA	NA	NA	NA	NA	NA	NA	NA	1.39396e-35
MSigDB_Pathway_*_Insulin_signaling_pathway	NA	NA	NA	NA	NA	NA	NA	NA	5.35522e-45
MSigDB_Pathway_*_Prion_diseases	NA	NA	NA	NA	NA	NA	NA	NA	2.11686e-28
MSigDB_Perturbation_*_Down-regulated_genes_that_vary_between_HNSCC_(head_and_neck_squamous_cell_carcinoma)_groups_formed_on_the_basis_of_their_level_of_pathological_differentiation:_well_vs_poorly_differentiated_tumors.	NA	NA	NA	NA	NA	NA	NA	NA	1.30996e-72
MSigDB_Perturbation_*_Genes_down-regulated_in_blood_samples_from_bladder_cancer_patients.	NA	NA	NA	NA	NA	NA	NA	NA	6.38843e-80
MSigDB_Perturbation_*_Genes_that_comprise_the_mitochondria_gene_module	NA	NA	NA	NA	NA	NA	NA	NA	1.46071e-100
MSigDB_Perturbation_*_Genes_up-regulated_in_non-spontaneously_immortalizing_(NSI)_primary_breast_cancer_tumor_cultures_upon_expression_of_TERT_[Gene_ID=7015]_off_a_retroviral_vector.	NA	NA	NA	NA	NA	NA	NA	NA	1.59536e-102
MSigDB_Perturbation_*_Up-regulated_genes_whose_expression_correlates_with_copy_number_gains_in_pancreatic_adenocarcinoma_cell_lines_and_primary_tumor_specimens.	NA	NA	NA	NA	NA	NA	NA	NA	2.74284e-93
MSigDB_Predicted_Promoter_Motifs_*_Motif_NAAACMGGAAGTNCVH_matches_ELK1:_ELK1,_member_of_ETS_oncogene_family	NA	NA	NA	NA	NA	NA	NA	NA	1.86729e-43
MSigDB_Predicted_Promoter_Motifs_*_Motif_NCMGGAWGYN_matches_ETS1:_v-ets_erythroblastosis_virus_E26_oncogene_homolog_1_(avian)	NA	NA	NA	NA	NA	NA	NA	NA	1.1768e-61
MSigDB_Predicted_Promoter_Motifs_*_Motif_NNNNCCGGAARTNN_matches_ELK1:_ELK1,_member_of_ETS_oncogene_family	NA	NA	NA	NA	NA	NA	NA	NA	2.83805e-62
MSigDB_Predicted_Promoter_Motifs_*_Motif_RGTGACTMANN_matches_JUN:_jun_oncogene	NA	NA	NA	NA	NA	NA	NA	NA	4.31833e-46
MSigDB_Predicted_Promoter_Motifs_*_Motif_SNACANNNYSYAGA_(no_known_TF)	NA	NA	NA	NA	NA	NA	NA	NA	2.98997e-24
MSigDB_Predicted_Promoter_Motifs_*_Motif_YTCCCRNNAGGY_(no_known_TF)	NA	NA	NA	NA	NA	NA	NA	NA	1.5307e-27
PANTHER_Pathway_*_5HT1_type_receptor_mediated_signaling_pathway	NA	NA	NA	NA	NA	NA	NA	NA	3.6555e-24
PANTHER_Pathway_*_5HT4_type_receptor_mediated_signaling_pathway	NA	NA	NA	NA	NA	NA	NA	NA	1.59875e-17
PANTHER_Pathway_*_Beta1_adrenergic_receptor_signaling_pathway	NA	NA	NA	NA	NA	NA	NA	NA	4.54177e-24
PANTHER_Pathway_*_Beta2_adrenergic_receptor_signaling_pathway	NA	NA	NA	NA	NA	NA	NA	NA	4.54177e-24
PANTHER_Pathway_*_Beta3_adrenergic_receptor_signaling_pathway	NA	NA	NA	NA	NA	NA	NA	NA	7.4797e-18
PANTHER_Pathway_*_Cell_cycle	NA	NA	NA	NA	NA	NA	NA	NA	2.87911e-15
PANTHER_Pathway_*_Cortocotropin_releasing_factor_receptor_signaling_pathway	NA	NA	NA	NA	NA	NA	NA	NA	1.42769e-17
PANTHER_Pathway_*_GABA-B_receptor_II_signaling	NA	NA	NA	NA	NA	NA	NA	NA	2.29968e-17
PANTHER_Pathway_*_Heterotrimeric_G-protein_signaling_pathway-rod_outer_segment_phototransduction	NA	NA	NA	NA	NA	NA	NA	NA	2.07427e-17
PANTHER_Pathway_*_Histamine_H2_receptor_mediated_signaling_pathway	NA	NA	NA	NA	NA	NA	NA	NA	4.35011e-18
PANTHER_Pathway_*_Huntington_disease	NA	NA	NA	NA	NA	NA	NA	NA	7.69021e-34
PANTHER_Pathway_*_Metabotropic_glutamate_receptor_group_II_pathway	NA	NA	NA	NA	NA	NA	NA	NA	5.11522e-24
PANTHER_Pathway_*_Metabotropic_glutamate_receptor_group_III_pathway	NA	NA	NA	NA	NA	NA	NA	NA	2.9566e-26
PANTHER_Pathway_*_Muscarinic_acetylcholine_receptor_2_and_4_signaling_pathway	NA	NA	NA	NA	NA	NA	NA	NA	1.28837e-26
PANTHER_Pathway_*_Parkinson_disease	NA	NA	NA	NA	NA	NA	NA	NA	1.76158e-25
Pathway_Commons_*_3__-UTR-mediated_translational_regulation	NA	NA	NA	NA	NA	NA	NA	NA	3.87748e-56
Pathway_Commons_*_Autodegradation_of_Cdh1_by_Cdh1:APC/C	NA	NA	NA	NA	NA	NA	NA	NA	5.09752e-27
Pathway_Commons_*_Cap-dependent_Translation_Initiation	NA	NA	NA	NA	NA	NA	NA	NA	1.72249e-55
Pathway_Commons_*_Class_I_MHC_mediated_antigen_processing_&_presentation	NA	NA	NA	NA	NA	NA	NA	NA	1.19564e-29
Pathway_Commons_*_Developmental_Biology	NA	NA	NA	NA	NA	NA	NA	NA	8.27684e-72
Pathway_Commons_*_Eukaryotic_Translation_Elongation	NA	NA	NA	NA	NA	NA	NA	NA	9.4554e-50
Pathway_Commons_*_Eukaryotic_Translation_Initiation	NA	NA	NA	NA	NA	NA	NA	NA	1.72249e-55
Pathway_Commons_*_Eukaryotic_Translation_Termination	NA	NA	NA	NA	NA	NA	NA	NA	5.50927e-50
Pathway_Commons_*_Formation_of_a_pool_of_free_40S_subunits	NA	NA	NA	NA	NA	NA	NA	NA	4.4819e-53
Pathway_Commons_*_GTP_hydrolysis_and_joining_of_the_60S_ribosomal_subunit	NA	NA	NA	NA	NA	NA	NA	NA	4.59475e-56
Pathway_Commons_*_Influenza_Life_Cycle	NA	NA	NA	NA	NA	NA	NA	NA	2.31054e-50
Pathway_Commons_*_Influenza_Viral_RNA_Transcription_and_Replication	NA	NA	NA	NA	NA	NA	NA	NA	1.50898e-52
Pathway_Commons_*_Insulin_Synthesis_and_Processing	NA	NA	NA	NA	NA	NA	NA	NA	4.52638e-62
Pathway_Commons_*_L13a-mediated_translational_silencing_of_Ceruloplasmin_expression	NA	NA	NA	NA	NA	NA	NA	NA	3.87748e-56
Pathway_Commons_*_NGF_signalling_via_TRKA_from_the_plasma_membrane	NA	NA	NA	NA	NA	NA	NA	NA	1.57266e-27
Pathway_Commons_*_Nonsense_Mediated_Decay_Enhanced_by_the_Exon_Junction_Complex	NA	NA	NA	NA	NA	NA	NA	NA	1.8594e-48
Pathway_Commons_*_Nonsense_Mediated_Decay_Independent_of_the_Exon_Junction_Complex	NA	NA	NA	NA	NA	NA	NA	NA	1.49589e-49
Pathway_Commons_*_Nonsense-Mediated_Decay	NA	NA	NA	NA	NA	NA	NA	NA	1.8594e-48
Pathway_Commons_*_Peptide_chain_elongation	NA	NA	NA	NA	NA	NA	NA	NA	5.50927e-50
Pathway_Commons_*_Regulation_of_beta-cell_development	NA	NA	NA	NA	NA	NA	NA	NA	2.34948e-48
Pathway_Commons_*_Regulation_of_gene_expression_in_beta_cells	NA	NA	NA	NA	NA	NA	NA	NA	5.46205e-49
Pathway_Commons_*_Regulation_of_mRNA_Stability_by_Proteins_that_Bind_AU-rich_Elements	NA	NA	NA	NA	NA	NA	NA	NA	2.47407e-32
Pathway_Commons_*_Signal_Transduction	NA	NA	NA	NA	NA	NA	NA	NA	1.34221e-70
Pathway_Commons_*_Signaling_by_EGFR	NA	NA	NA	NA	NA	NA	NA	NA	3.74236e-27
Pathway_Commons_*_Signaling_events_mediated_by_HDAC_Class_I	NA	NA	NA	NA	NA	NA	NA	NA	1.8824e-46
Pathway_Commons_*_Signaling_events_mediated_by_HDAC_Class_III	NA	NA	NA	NA	NA	NA	NA	NA	1.41098e-28
Pathway_Commons_*_Translation	NA	NA	NA	NA	NA	NA	NA	NA	5.32998e-55
Pathway_Commons_*_Viral_mRNA_Translation	NA	NA	NA	NA	NA	NA	NA	NA	5.50927e-50
Pathway_Commons_*_Wnt	NA	NA	NA	NA	NA	NA	NA	NA	1.16388e-29

## Sheet: 200Terms_LogQ
Category and Terms enriched (from GREAT tool)	NU_BinomFdrQ	DU_BinomFdrQ	UN_BinomFdrQ	UD_BinomFdrQ_7	DD_BinomFdrQ	ND_BinomFdrQ	DN_BinomFdrQ	NN_BinomFdrQ	UU_BinomFdrQ
Disease_Ontology_*_hematologic_cancer	0	0	0	123.92	293.905	115.044	0	0	0
Disease_Ontology_*_hematopoietic_system_disease	0	0	0	135.424	307	129.733	0	0	0
Disease_Ontology_*_immune_system_disease	0	147.781	307	206.56	307	243.694	0	0	0
Disease_Ontology_*_immunoproliferative_disease	0	0	0	0	170.523	83.3397	0	0	0
Disease_Ontology_*_leukemia	0	0	0	111.237	232.234	0	0	0	0
Disease_Ontology_*_lymphatic_system_disease	0	0	0	0	169.54	82.8713	0	0	0
Disease_Ontology_*_lymphoid_cancer	0	0	0	0	164.998	80.5487	0	0	0
Disease_Ontology_*_lymphoproliferative_disease	0	0	0	0	170.541	83.3423	0	0	0
GO_Cellular_Component_*_cell-substrate_adherens_junction	0	0	0	0	37.7994	0	0	0	0
GO_Cellular_Component_*_cell-substrate_junction	0	0	0	0	37.5707	0	0	0	0
GO_Molecular_Function_*_Ras_GTPase_activator_activity	0	0	0	0	38.5575	0	0	0	0
GO_Molecular_Function_*_Rho_GTPase_activator_activity	0	0	0	0	20.495	0	0	0	0
MGI_Expression:_Detected_*_TS23_haemolymphoid_system	0	85.962	0	99.0594	284.395	114.742	0	271.192	0
MGI_Expression:_Detected_*_TS28_haemolymphoid_system	0	128.357	281.15	152.257	307	0	0	0	0
Mouse_Phenotype_*_abnormal_adaptive_immunity	0	0	188.898	207.353	307	181.654	0	0	0
Mouse_Phenotype_*_abnormal_antigen_presenting_cell_physiology	0	0	131.045	144.902	197.899	120.345	0	0	0
Mouse_Phenotype_*_abnormal_blood_cell_morphology/development	0	115.369	228.732	216.573	307	184.079	0	0	0
Mouse_Phenotype_*_abnormal_bone_marrow_cell_morphology/development	0	68.5724	0	191.552	265.734	122.687	0	0	0
Mouse_Phenotype_*_abnormal_cell-mediated_immunity	0	0	192.132	207.267	307	181.578	0	0	0
Mouse_Phenotype_*_abnormal_hematopoiesis	0	112.009	229.033	216.741	307	184.282	0	0	0
Mouse_Phenotype_*_abnormal_hematopoietic_cell_number	0	102.009	0	187.425	235.536	151.605	0	0	0
Mouse_Phenotype_*_abnormal_hematopoietic_system_morphology/development	0	120.412	267.966	220.472	307	188.141	0	0	0
Mouse_Phenotype_*_abnormal_immune_cell_physiology	0	0	188.955	203.675	307	181.685	0	0	0
Mouse_Phenotype_*_abnormal_immune_system_cell_morphology	0	0	0	207.576	306.272	171.355	0	0	0
Mouse_Phenotype_*_abnormal_immune_system_morphology	0	0	225.494	216.566	307	180.704	0	0	0
Mouse_Phenotype_*_abnormal_immune_system_organ_morphology	0	68.6993	0	132.458	190.296	115.938	0	0	0
Mouse_Phenotype_*_abnormal_immune_system_physiology	0	0	258.432	242.78	307	209.817	0	0	0
Mouse_Phenotype_*_abnormal_inflammatory_response	0	0	137.781	127.032	179.558	110.548	0	0	0
Mouse_Phenotype_*_abnormal_innate_immunity	0	0	0	0	182.631	0	0	0	0
Mouse_Phenotype_*_abnormal_leukocyte_cell_number	0	0	0	179.546	236.803	143.616	0	0	0
Mouse_Phenotype_*_abnormal_leukocyte_morphology	0	0	0	207.792	305.172	171.547	0	0	0
Mouse_Phenotype_*_abnormal_leukocyte_physiology	0	0	182.678	192.78	307	182.055	0	0	0
Mouse_Phenotype_*_abnormal_leukopoiesis	0	0	0	162.804	242.248	101.607	0	0	0
Mouse_Phenotype_*_abnormal_lymphocyte_cell_number	0	0	0	151.291	196.256	115.814	0	0	0
Mouse_Phenotype_*_abnormal_lymphocyte_morphology	0	0	0	177.436	246.153	126.968	0	0	0
Mouse_Phenotype_*_abnormal_lymphocyte_physiology	0	0	0	150.517	223.016	129.595	0	0	0
Mouse_Phenotype_*_abnormal_lymphopoiesis	0	0	0	149.213	212.76	99.1705	0	0	0
Mouse_Phenotype_*_abnormal_mononuclear_cell_differentiation	0	0	0	156.648	212.497	99.0599	0	0	0
Mouse_Phenotype_*_abnormal_mononuclear_cell_morphology	0	0	0	195.776	274.748	152.348	0	0	0
Mouse_Phenotype_*_abnormal_myeloblast_morphology/development	0	0	0	170.338	245.693	108.684	0	0	0
Mouse_Phenotype_*_abnormal_T_cell_morphology	0	0	0	141.758	181.323	99.2377	0	0	0
Mouse_Phenotype_*_cellular_phenotype	0	106.704	0	129.697	270.343	130.721	0	0	0
Mouse_Phenotype_*_decreased_hematopoietic_cell_number	0	65.9644	0	178.577	199.19	117.13	0	0	0
Mouse_Phenotype_*_decreased_leukocyte_cell_number	0	0	0	166.834	193.271	101.758	0	0	0
Mouse_Phenotype_*_decreased_lymphocyte_cell_number	0	0	0	139.801	166.414	0	0	0	0
Mouse_Phenotype_*_hematopoietic_system_phenotype	0	120.003	286.963	237.97	307	187.435	0	0	0
Mouse_Phenotype_*_immune_system_phenotype	0	0	306.739	267.775	307	234.204	0	0	0
Mouse_Phenotype_*_increased_hematopoietic_cell_number	0	0	0	0	170.313	98.9317	0	0	0
MSigDB_Pathway_*_B_cell_receptor_signaling_pathway	0	0	0	0	28.0882	23.2088	0	0	0
MSigDB_Pathway_*_Chaperones_modulate_interferon_Signaling_Pathway	0	0	0	0	17.4696	0	0	0	0
MSigDB_Pathway_*_Chemokine_signaling_pathway	0	0	0	0	44.8155	31.0123	0	0	0
MSigDB_Pathway_*_Genes_involved_in_Innate_Immunity_Signaling	0	0	0	0	33.5514	0	0	0	0
MSigDB_Pathway_*_Genes_involved_in_Signaling_in_Immune_system	0	0	86.366	0	67.4074	0	0	0	0
MSigDB_Pathway_*_Genes_involved_in_Signalling_by_NGF	0	0	0	0	50.0432	0	0	0	41.3588
MSigDB_Pathway_*_Genes_involved_in_TCR_signaling	0	0	0	0	22.302	0	0	0	0
MSigDB_Pathway_*_Genes_involved_in_Toll_Like_Receptor_3_(TLR3)_Cascade	0	0	0	0	28.9129	20.0707	0	0	0
MSigDB_Pathway_*_Hematopoietic_cell_lineage	0	0	0	0	28.0569	0	0	0	0
MSigDB_Pathway_*_IL_3_signaling_pathway	0	0	0	0	13.9943	0	0	0	0
MSigDB_Pathway_*_MAPK_signaling_pathway	0	0	0	0	62.0883	0	0	0	0
MSigDB_Pathway_*_NF-kB_Signaling_Pathway	0	0	0	0	20.7661	0	0	0	0
MSigDB_Pathway_*_NOD-like_receptor_signaling_pathway	0	0	0	0	25.5601	27.8379	0	0	0
MSigDB_Pathway_*_TNFR1_Signaling_Pathway	0	0	0	0	24.0395	0	0	0	0
MSigDB_Pathway_*_Tumor_Necrosis_Factor_Pathway.	0	0	0	0	20.2667	0	0	0	0
MSigDB_Perturbation_*_Genes_down-regulated_in_erythroid_progenitor_cells_isolated_from_bone_marrow_of_patients_with_Diamond-Blackfan_anemia_(DBA)_and_mutated_RPS19_[Gene_ID=6223].	0	0	0	49.0978	98.9767	0	0	117.209	0
MSigDB_Perturbation_*_Genes_up-regulated_in_CD34+_[Gene_ID=947]_cells_isolated_from_bone_marrow_of_CML_(chronic_myelogenous_leukemia)_patients,_compared_to_those_from_normal_donors.	307	104.576	194.327	0	265.872	0	172.456	307	307
MSigDB_Perturbation_*_Genes_whose_promoters_are_bound_by_MYC_[Gene_ID=4609],_according_to_MYC_Target_Gene_Database.	273.766	0	0	0	214.561	97.8936	80.7175	307	204.612
MSigDB_Perturbation_*_Genes_whose_promoters_contain_E-box_motifs_and_whose_expression_changed_in_MYCN-3_cells_(neuroblastoma)_upon_induction_of_MYCN_[Gene_ID=4613].	173.528	69.2129	0	0	134.334	0	80.935	285.87	0
MSigDB_Perturbation_*_Myeloid_leukemia_model_in_mice_with_germ-line_MLL-AF9_fusion_knock-in_[Gene_ID=4297,_4300]:_genes_changed_in_comparison_among_the_leukemic,_preleukemic_and_wild-type_animals.	0	0	82.6393	0	108.969	0	0	0	0
MSigDB_Perturbation_*_Set__Myc_targets2_:_targets_of_c-Myc_[Gene_ID=4609]_and_Max_[Gene_ID=4149]_identified_by_ChIP_on_chip_in_a_Burkitt???s_lymphoma_cell_line;_overlap_set.	227.166	0	0	0	144.056	74.6157	77.213	281.757	174.632
MSigDB_Perturbation_*_Set__Sox2_targets_:_genes_upregulated_and_identified_by_ChIP_on_chip_as_SOX2_[Gene_ID=6657]_transcription_factor_targets_in_human_embryonic_stem_cells.	141.57	0	0	0	128.582	0	0	166.132	127.413
MSigDB_Predicted_Promoter_Motifs_*_Motif_GCCATNTTG_matches_YY1:_YY1_transcription_factor	0	0	0	0	55.7552	0	41.3585	103.546	0
MSigDB_Predicted_Promoter_Motifs_*_Motif_GGGCGGR_matches_SP1:_Sp1_transcription_factor	307	0	265.826	0	307	0	141.423	307	304.211
MSigDB_Predicted_Promoter_Motifs_*_Motif_GGGTGGRR_matches_PAX4:_paired_box_gene_4	0	0	0	121.96	148.026	0	0	0	0
MSigDB_Predicted_Promoter_Motifs_*_Motif_MGGAAGTG_matches_GABPA:_GA_binding_protein_transcription_factor,_alpha_subunit_60kDa&lt;br&gt;_GABPB2:_GA_binding_protein_transcription_factor,_beta_subunit_2	0	0	0	51.7106	103.872	0	0	144.329	91.9526
MSigDB_Predicted_Promoter_Motifs_*_Motif_RYTTCCTG_matches_ETS2:_v-ets_erythroblastosis_virus_E26_oncogene_homolog_2_(avian)	0	0	121.222	100.382	153.223	0	0	0	0
MSigDB_Predicted_Promoter_Motifs_*_Motif_SCGGAAGY_matches_ELK1:_ELK1,_member_of_ETS_oncogene_family	172.324	0	0	0	117.149	0	0	306.743	160.046
MSigDB_Predicted_Promoter_Motifs_*_Motif_TCANNTGAY_matches_SREBF1:_sterol_regulatory_element_binding_transcription_factor_1	0	0	81.9043	0	74.2217	0	0	0	0
MSigDB_Predicted_Promoter_Motifs_*_Motif_VSNGCAGGTGKNCNN_matches_TCF3:_transcription_factor_3_(E2A_immunoglobulin_enhancer_binding_factors_E12/E47)	0	0	0	39.4082	48.6314	0	0	0	0
PANTHER_Pathway_*_Apoptosis_signaling_pathway	0	0	0	0	37.3296	0	0	0	0
PANTHER_Pathway_*_PDGF_signaling_pathway	0	0	0	0	43.508	0	0	0	0
Pathway_Commons_*_Alpha9_beta1_integrin_signaling_events	0	0	169.227	115.844	233.788	113.175	0	247.04	0
Pathway_Commons_*_Arf6_downstream_pathway	0	0	166.381	112.686	227.958	107.186	0	247.358	0
Pathway_Commons_*_Arf6_signaling_events	0	0	166.381	112.686	227.958	107.186	0	247.358	0
Pathway_Commons_*_Arf6_trafficking_events	0	0	166.381	112.686	227.958	107.186	0	247.358	0
Pathway_Commons_*_Beta1_integrin_cell_surface_interactions	0	0	174.509	118.058	232.702	112.893	0	0	0
Pathway_Commons_*_CDC42_signaling_events	0	0	110.648	0	129.33	76.2994	0	0	0
Pathway_Commons_*_Class_I_PI3K_signaling_events	0	0	166.381	112.686	227.958	107.186	0	247.358	0
Pathway_Commons_*_Class_I_PI3K_signaling_events_mediated_by_Akt	0	0	166.381	112.686	227.958	107.186	0	247.358	0
Pathway_Commons_*_EGF_receptor_(ErbB1)_signaling_pathway	0	0	166.381	112.686	227.958	107.186	0	247.358	0
Pathway_Commons_*_EGFR-dependent_Endothelin_signaling_events	0	0	166.62	112.973	228.19	107.552	0	247.585	0
Pathway_Commons_*_Endothelins	0	0	169.27	112.947	228.052	110.332	0	247.416	0
Pathway_Commons_*_ErbB_receptor_signaling_network	0	0	166.296	112.828	230.752	107.493	0	255.621	0
Pathway_Commons_*_ErbB1_downstream_signaling	0	0	166.381	112.686	227.958	107.186	0	247.358	0
Pathway_Commons_*_Glypican_1_network	0	0	166.49	112.943	233.974	107.581	0	247.327	0
Pathway_Commons_*_Glypican_pathway	0	0	168.584	112.444	238.972	107.109	0	251.899	0
Pathway_Commons_*_GMCSF-mediated_signaling_events	0	0	166.572	115.714	233.93	107.549	0	247.478	0
Pathway_Commons_*_IFN-gamma_pathway	0	0	166.563	112.933	230.94	107.551	0	253.012	0
Pathway_Commons_*_IGF1_pathway	0	0	166.59	112.96	228.146	107.543	0	250.308	0
Pathway_Commons_*_IL3-mediated_signaling_events	0	0	172.396	115.722	233.907	107.555	0	250.144	0
Pathway_Commons_*_IL5-mediated_signaling_events	0	0	166.581	115.632	228.13	107.546	0	247.498	0
Pathway_Commons_*_Insulin_Pathway	0	0	166.381	112.686	227.958	107.186	0	247.358	0
Pathway_Commons_*_Integrin_family_cell_surface_interactions	0	0	180.36	117.849	234.733	112.615	0	0	0
Pathway_Commons_*_Internalization_of_ErbB1	0	0	166.381	112.686	227.958	107.186	0	247.358	0
Pathway_Commons_*_LKB1_signaling_events	0	0	169.263	118.399	230.81	107.524	0	258.832	0
Pathway_Commons_*_LPA_receptor_mediated_events	0	0	0	0	46.6548	0	0	0	0
Pathway_Commons_*_mTOR_signaling_pathway	0	0	166.381	112.686	227.958	107.186	0	247.358	0
Pathway_Commons_*_N-cadherin_signaling_events	0	0	0	0	50.5388	0	0	0	0
Pathway_Commons_*_Nectin_adhesion_pathway	0	0	169.183	112.933	228.056	107.553	0	247.424	0
Pathway_Commons_*_p75(NTR)-mediated_signaling	0	0	0	29.4212	46.7445	32.7755	0	0	0
Pathway_Commons_*_PAR1-mediated_thrombin_signaling_events	0	0	169.268	115.819	230.889	110.344	0	252.983	0
Pathway_Commons_*_PDGF_receptor_signaling_network	0	0	169.183	112.933	228.056	107.553	0	247.424	0
Pathway_Commons_*_PDGFR-beta_signaling_pathway	0	0	166.381	112.686	227.958	107.186	0	247.358	0
Pathway_Commons_*_Plasma_membrane_estrogen_receptor_signaling	0	0	166.488	112.944	230.868	107.555	0	252.972	0
Pathway_Commons_*_Proteoglycan_syndecan-mediated_signaling_events	0	0	174.434	115.347	226.6	109.788	0	263.518	0
Pathway_Commons_*_RAC1_signaling_pathway	0	0	0	0	66.4633	0	0	0	0
Pathway_Commons_*_Regulation_of_CDC42_activity	0	0	110.342	0	132.351	76.1021	0	0	0
Pathway_Commons_*_Regulation_of_RAC1_activity	0	0	0	0	66.4633	0	0	0	0
Pathway_Commons_*_Regulation_of_RhoA_activity	0	0	0	0	66.4633	0	0	0	0
Pathway_Commons_*_RhoA_signaling_pathway	0	0	0	0	66.4633	0	0	0	0
Pathway_Commons_*_S1P1_pathway	0	0	166.381	112.686	227.958	107.186	0	247.358	0
Pathway_Commons_*_Signaling_events_mediated_by_focal_adhesion_kinase	0	0	166.381	112.686	227.958	107.186	0	247.358	0
Pathway_Commons_*_Signaling_events_mediated_by_Hepatocyte_Growth_Factor_Receptor_(c-Met)	0	0	169.27	112.947	228.052	107.568	0	250.177	0
Pathway_Commons_*_Signaling_events_mediated_by_VEGFR1_and_VEGFR2	0	0	166.488	115.722	230.868	107.555	0	250.144	0
Pathway_Commons_*_Sphingosine_1-phosphate_(S1P)_pathway	0	0	181.383	112.802	227.635	116.318	0	252.71	0
Pathway_Commons_*_Syndecan-1-mediated_signaling_events	0	0	169.275	112.899	227.874	107.539	0	250.038	0
Pathway_Commons_*_Thrombin/protease-activated_receptor_(PAR)_pathway	0	0	169.284	115.856	230.895	110.388	0	253.016	0
Pathway_Commons_*_TNF_alpha/NF-kB	0	0	0	0	49.5403	0	0	0	36.3209
Pathway_Commons_*_TRAIL_signaling_pathway	0	0	181.429	115.674	233.424	113.144	0	252.392	0
Pathway_Commons_*_Urokinase-type_plasminogen_activator_(uPA)_and_uPAR-mediated_signaling	0	0	166.381	112.686	227.958	107.186	0	247.358	0
Pathway_Commons_*_VEGF_and_VEGFR_signaling_network	0	0	166.371	115.845	230.81	107.524	0	249.999	0
GO_Biological_Process_*_cell_cycle	282.748	178.797	0	0	0	0	65.5828	0	0
GO_Biological_Process_*_cell_cycle_phase	189.327	137.286	0	0	0	0	56.4967	0	0
GO_Biological_Process_*_cell_cycle_process	222.41	141.92	0	0	0	0	58.4257	0	0
GO_Biological_Process_*_chromatin_organization	163.591	47.0103	0	0	0	0	63.4209	0	0
GO_Biological_Process_*_DNA_metabolic_process	213.731	155.091	0	0	0	0	71.2139	0	0
GO_Biological_Process_*_mRNA_metabolic_process	0	0	0	0	0	0	77.1272	218.517	0
GO_Biological_Process_*_mRNA_processing	0	0	0	0	0	0	67.3933	180.414	0
MSigDB_Predicted_Promoter_Motifs_*_Motif_NTTSGCGG_matches_E2F1:_E2F_transcription_factor_1	74.2498	33.8464	0	0	0	0	25.5556	0	0
GO_Biological_Process_*_cell_division	166.384	87.6727	0	0	0	0	0	0	0
GO_Biological_Process_*_DNA_replication	0	92.6799	0	0	0	0	0	0	0
GO_Biological_Process_*_DNA-dependent_DNA_replication	0	52.9325	0	0	0	0	0	0	0
GO_Biological_Process_*_M_phase	166.008	124.114	0	0	0	0	0	0	0
GO_Biological_Process_*_mitosis	137.99	91.7553	0	0	0	0	0	0	0
GO_Biological_Process_*_mitotic_cell_cycle	188.58	99.9429	0	0	0	0	0	0	0
Mouse_Phenotype_*_abnormal_erythrocyte_morphology	0	68.6479	0	0	0	0	0	0	0
Mouse_Phenotype_*_abnormal_erythropoiesis	0	75.3493	0	0	0	0	0	0	0
Mouse_Phenotype_*_abnormal_reticulocyte_morphology	0	24.1649	0	0	0	0	0	0	0
Mouse_Phenotype_*_reticulocytosis	0	20.8316	0	0	0	0	0	0	0
MSigDB_Pathway_*_Genes_involved_in_Synthesis_of_DNA	51.0198	65.887	0	0	0	0	0	0	28.1266
Pathway_Commons_*_Mitotic_G1-G1/S_phases	75.0057	55.8864	0	0	0	0	0	0	0
Pathway_Commons_*_Mitotic_G2-G2/M_phases	54.7556	24.4285	0	0	0	0	0	0	0
Pathway_Commons_*_Mitotic_M-M/G1_phases	161.942	108.899	0	0	0	0	0	0	54.9663
Pathway_Commons_*_Mitotic_Prometaphase	84.6859	40.3012	0	0	0	0	0	0	0
Disease_Ontology_*_arthritis	0	0	0	60.7113	0	63.2191	0	0	0
Disease_Ontology_*_autoimmune_disease	0	0	138.678	0	0	71.3681	0	0	0
GO_Molecular_Function_*_GTPase_regulator_activity	0	0	0	0	0	55.9727	0	0	0
Mouse_Phenotype_*_abnormal_blood_homeostasis	0	0	247.861	147.783	0	131.307	0	0	0
Mouse_Phenotype_*_abnormal_myeloid_leukocyte_morphology	0	0	0	0	0	95.0312	0	0	0
Mouse_Phenotype_*_increased_inflammatory_response	0	0	0	0	0	99.1408	0	0	0
MSigDB_Pathway_*_Fc_gamma_R-mediated_phagocytosis	0	0	31.306	0	0	29.857	0	0	0
MSigDB_Pathway_*_Genes_involved_in_Platelet_Activation	0	0	74.5773	0	0	27.7106	0	0	0
MSigDB_Perturbation_*_Genes_down-regulated_in_peripheral_blood_monocytes_by_CSF2RB_(GM-CSF)_[Gene_ID=1437]_and_IL4_[Gene_ID=3565].	0	0	0	44.5503	0	36.8417	0	0	0
MSigDB_Perturbation_*_Genes_up-regulated_in_peripheral_blood_mononucleocytes_by_HGF_[Gene_ID=3082]_compared_to_those_regulated_by_CSF2RB_(GM-CSF)_[Gene_ID=1437]_and_IL4_[Gene_ID=3565].	0	0	67.4735	53.504	0	49.2729	0	0	0
Pathway_Commons_*_Immune_System	0	0	0	0	0	46.3466	0	0	0
MSigDB_Pathway_*_Genes_involved_in_Formation_of_a_pool_of_free_40S_subunits	43.5829	0	0	0	0	0	0	45.7349	77.1092
MSigDB_Pathway_*_Genes_involved_in_Formation_of_the_Early_Elongation_Complex	0	0	0	0	0	0	0	29.6458	0
MSigDB_Pathway_*_Genes_involved_in_Formation_of_the_ternary_complex,_and_subsequently,_the_43S_complex	0	0	0	0	0	0	0	31.7909	26.894
MSigDB_Pathway_*_Genes_involved_in_GTP_hydrolysis_and_joining_of_the_60S_ribosomal_subunit	46.4861	0	0	0	0	0	0	55.5606	79.8838
BioCyc_Pathway_*_heme_biosynthesis_from_uroporphyrinogen-III_I	10.6242	0	0	0	0	0	0	0	0
BioCyc_Pathway_*_heme_biosynthesis_II	21.6124	0	0	0	0	0	0	0	0
Disease_Ontology_*_porphyria	25.1379	0	0	0	0	0	0	0	0
PANTHER_Pathway_*_Heme_biosynthesis	17.3059	0	0	0	0	0	0	0	0
GO_Biological_Process_*_hemopoiesis	0	0	0	54.5549	0	0	0	0	0
GO_Biological_Process_*_hemopoietic_or_lymphoid_organ_development	0	0	0	53.702	0	0	0	0	0
GO_Biological_Process_*_immune_system_development	0	0	0	53.2996	0	0	0	0	0
MSigDB_Pathway_*_Genes_involved_in_Formation_of_Platelet_plug	0	0	77.1037	34.9375	0	0	0	0	0
MSigDB_Pathway_*_Genes_involved_in_Hemostasis	0	0	90.8103	43.5628	0	0	0	0	0
Mouse_Phenotype_*_abnormal_blood_coagulation	0	0	116.74	0	0	0	0	0	0
Mouse_Phenotype_*_abnormal_hematopoietic_system_physiology	0	0	89.7234	0	0	0	0	0	0
Mouse_Phenotype_*_abnormal_hemostasis	0	0	116.612	0	0	0	0	0	0
Mouse_Phenotype_*_abnormal_macrophage_physiology	0	0	71.4157	0	0	0	0	0	0
Mouse_Phenotype_*_abnormal_megakaryocyte_morphology	0	0	51.8477	0	0	0	0	0	0
Mouse_Phenotype_*_abnormal_platelet_activation	0	0	44.133	0	0	0	0	0	0
Mouse_Phenotype_*_abnormal_platelet_aggregation	0	0	40.8187	0	0	0	0	0	0
Mouse_Phenotype_*_abnormal_platelet_morphology	0	0	46.0478	0	0	0	0	0	0
Mouse_Phenotype_*_abnormal_platelet_physiology	0	0	68.2629	0	0	0	0	0	0
Mouse_Phenotype_*_abnormal_response_to_injury	0	0	80.7301	0	0	0	0	0	0
Mouse_Phenotype_*_abnormal_thrombopoiesis	0	0	45.9372	0	0	0	0	0	0
Mouse_Phenotype_*_hemorrhage	0	0	94.9154	0	0	0	0	0	0
Mouse_Phenotype_*_increased_bleeding_time	0	0	48.0131	0	0	0	0	0	0
Mouse_Phenotype_*_thrombosis	0	0	46.1485	0	0	0	0	0	0
PANTHER_Pathway_*_Cell_cycle	0	0	0	0	0	0	0	0	14.5407
Pathway_Commons_*_Eukaryotic_Translation_Elongation	0	0	0	0	0	0	0	0	49.0243
Pathway_Commons_*_Eukaryotic_Translation_Initiation	0	0	0	0	0	0	0	0	54.7638
Pathway_Commons_*_Eukaryotic_Translation_Termination	0	0	0	0	0	0	0	0	49.2589
Pathway_Commons_*_Formation_of_a_pool_of_free_40S_subunits	0	0	0	0	0	0	0	0	52.3485
Pathway_Commons_*_GTP_hydrolysis_and_joining_of_the_60S_ribosomal_subunit	0	0	0	0	0	0	0	0	55.3377
Pathway_Commons_*_Signal_Transduction	0	0	0	0	0	0	0	0	69.8722
Pathway_Commons_*_Signaling_by_EGFR	0	0	0	0	0	0	0	0	26.4269
Pathway_Commons_*_Translation	0	0	0	0	0	0	0	0	54.2733

## Sheet: OrganizedForFigure
			Term Enrichment, -log10(FDR q-value)
			ERY		MEG		MEP
Class of terms	Ontology	Term	NU	DU	UN	UD	DD	ND	DN	NN	UU
Erythroid	Mouse Phenotype	Abnormal erythrocyte morphology	0	68.6479	0	0	0	0	0	0	0
	Mouse Phenotype	Abnormal erythropoiesis	0	75.3493	0	0	0	0	0	0	0
	Mouse Phenotype	Reticulocytosis	0	20.8316	0	0	0	0	0	0	0
	BioCyc Pathway	Heme biosynthesis	21.6124	0	0	0	0	0	0	0	0
	Disease Ontology	Porphyria	25.1379	0	0	0	0	0	0	0	0
Megakaryocytes	MSigDB Pathway	Formation of platelet plug	0	0	77.1037	34.9375	0	0	0	0	0
	Pathway Commons	Platelet activation, signaling, aggregation	0	0	33.3468	16.6635	0	0	0	0	0
	Mouse Phenotype	Abnormal blood coagulation	0	0	116.74	0	0	0	0	0	0
	Mouse Phenotype	Abnormal megakaryocyte morphology	0	0	51.8477	0	0	0	0	0	0
	Mouse Phenotype	Abnormal response to injury	0	0	80.7301	0	0	0	0	0	0
Myeloid	Mouse Phenotype	Abnormal adaptive immunity	0	0	188.898	207.353	307	181.654	0	0	0
	Mouse Phenotype	Abnormal immune system physiology	0	0	258.432	242.78	307	209.817	0	0	0
	Mouse Phenotype	Abnormal inflammatory response	0	0	137.781	127.032	179.558	110.548	0	0	0
	Mouse Phenotype	Abnormal leukocyte physiology	0	0	182.678	192.78	307	182.055	0	0	0
	Mouse Phenotype	Abnormal myeloblast morphology/development	0	0	0	170.338	245.693	108.684	0	0	0
Signaling	Pathway Commons	PDGF receptor signaling network	0	0	169.183	112.933	228.056	107.553	0	247.424	0
	Pathway Commons	Class I PI3K signaling	0	0	166.381	112.686	227.958	107.186	0	247.358	0
	Pathway Commons	Proteoglycan syndecan-mediated signaling	0	0	174.434	115.347	226.6	109.788	0	263.518	0
	MSigDB Pathway	Chemokine signaling pathway	0	0	0	0	44.8155	31.0123	0	0	0
	MSigDB Pathway	Toll Like Receptor 3 (TLR3) Cascade	0	0	0	0	28.9129	20.0707	0	0	0
Cell growth and proliferation	GO Biol. Process	Mitosis	137.99	91.7553	0	0	0	0	0	0	0
	GO Biol. Process	Cell cycle process	222.41	141.92	0	0	0	0	58.4257	0	0
	GO Biol. Process	Chromatin organization	163.591	47.0103	0	0	0	0	63.4209	0	0
	Pathway Commons	Translation	0	0	0	0	0	0	0	0	54.2733

## Sheet: Legend
Legend for Supporting Information, Table 2
Function related terms for genes in differential expression clusters
Functional term enrichments were computed using the Genomic Regions Enrichment of Annotations Tool (GREAT). Groups fo genes from each of the differential expression categories were examined separately, and terms with enrichments at or below a binomial FDR < 0.05 were retained. This produced a list of 1634 terms from multiple ontologies enriched in at least one of the differential expression gene …
For the tabs “AllSignificantResultsFromGREAT” and “200Terms_LogQ”, each row starts with an Ontology category and a function-related term within that category (column A), in the format “Ontology_*_Term”. The next 9 columns (B-J) list the FDR Q-value (binomial test) for the enrichment of the function-related term within the specified group of genes. Each of the columns B-J gives those Q-values for …
In the tab “200Terms_LogQ”, the enrichments are expressed as the negative log (base 10) of the Q-values. These values are shaded green using conditional formatting.
In the tab “OrganizedForFigure”, an additional descriptor for “Class of terms” was added to describe the specific cell type or process illustrated by the selected terms.
