# Supplementary material for: Transcriptome and chromatin accessibility divergence during differentiation of a bipotential progenitor cell population to erythroblasts and megakaryocytes
Source: J Biol Chem. 2025 Oct 14;301(12):110819. doi: 10.1016/j.jbc.2025.110819 (PMC12664380; doi:10.1016/j.jbc.2025.110819)
Supplement: Supporting Table S3 [file mmc4.xlsx]

## Sheet: cCRE-genePairs_Expr_ATACsignal
geneChrMm10	st	end	name	chromMm9	mm9tss	mm9st	mm9end	MEP	MEG	ERY	MEPvsMEG	MEPvsERY	MEGvsERY	ExpressedAny	ExpressedMEP	ExpressedMEG	ExpressedERY	kmeansClusNum	ExpCat.CuffDiff	ExpCat.kmeans	Consensus	ccreChr	ccreSt	ccreEnd	ccrename	AVE	B_r1	CFUE_r1	CFUMK_r1	CMP_r1	ER4_r1	ER4_r2	ERY_ad_r1	ERY_ad_r2	ERY_fl_r1	G1E_r1	G1E_r2	GMP_r1	HPC7_r1	LSK_r1	MEL_r1	MEL_r2	MEP_r1	MON_r1	NEU_r1	NK_r1	T_CD4_r1	T_CD8_r1	iMK_r1
chr2	156537574	156557575	0610011L14Rik	chr2	156373311	156373311	156394708	3.09403	2.59415	3.44338	0	0	1	1	1	0	1	0	nn	nn	nn	chr2	156547400	156547600	chr2_156547400_156547600	3.43849	1.52531	2.1184	4.88822	2.75913	0.992552	0.992552	4.14985	4.14985	7.2301	0.992552	0.992552	4.14985	2.1184	0.992552	11.4263	12.297	1.52531	4.88822	3.43849	2.1184	0.193141	1.52531	4.88822
chr6	72337315	72357316	0610030E20Rik	chr6	72297310	72297310	72303154	3.47659	3.26855	3.06275	0	0	0	1	1	1	1	0	nn	nn	nn	chr6	72345200	72345400	chr6_72345200_72345400	6.43114	4.88822	10.5647	7.2301	5.64968	2.1184	2.1184	10.5647	11.4263	15.8572	1.52531	1.52531	8.04451	4.14985	4.14985	13.1761	12.297	4.88822	9.71312	7.2301	7.2301	3.43849	3.43849	5.64968
chr6	72337315	72357316	0610030E20Rik	chr6	72297310	72297310	72303154	3.47659	3.26855	3.06275	0	0	0	1	1	1	1	0	nn	nn	nn	chr6	72345800	72346000	chr6_72345800_72346000	1.52531	0.538862	1.52531	1.52531	2.1184	0.538862	0.538862	1.52531	2.1184	1.52531	0.193141	0.538862	4.88822	2.1184	1.52531	5.64968	4.14985	0.538862	0.992552	0.193141	0.538862	0.193141	0.538862	1.52531
chr6	72337315	72357316	0610030E20Rik	chr6	72297310	72297310	72303154	3.47659	3.26855	3.06275	0	0	0	1	1	1	1	0	nn	nn	nn	chr6	72347200	72347800	chr6_72347200_72347800	2.84398	5.44807	3.57186	3.57186	3.35829	0.690092	1.21661	3.76956	3.55598	3.04168	0.459611	1.08125	3.83818	1.98545	3.2955	4.9845	1.89376	1.93658	2.983	1.98545	5.26055	3.0978	4.71303	4.17213
chr6	72337315	72357316	0610030E20Rik	chr6	72297310	72297310	72303154	3.47659	3.26855	3.06275	0	0	0	1	1	1	1	0	nn	nn	nn	chr6	72355200	72355400	chr6_72355200_72355400	2.1184	5.64968	0.992552	2.1184	2.75913	4.14985	4.14985	0.992552	0.992552	0.992552	0.193141	0.538862	5.64968	2.75913	2.1184	0.538862	0.538862	2.1184	0.992552	2.1184	7.2301	1.52531	3.43849	4.14985
chr16	90924848	90944849	1110004E09Rik	chr16	90935094	90926055	90935094	4.70193	3.65927	3.93926	0	0	0	1	1	1	1	0	nn	nn	nn	chr16	90925600	90925800	chr16_90925600_90925800	2.1184	1.52531	2.1184	4.14985	3.43849	0.992552	2.1184	2.75913	3.43849	1.52531	0.992552	0.538862	4.14985	0.992552	2.1184	2.1184	0.992552	3.43849	2.1184	0.538862	1.52531	0.538862	0.538862	2.1184
chr16	90924848	90944849	1110004E09Rik	chr16	90935094	90926055	90935094	4.70193	3.65927	3.93926	0	0	0	1	1	1	1	0	nn	nn	nn	chr16	90934200	90934400	chr16_90934200_90934400	2.1184	1.52531	2.75913	2.75913	2.75913	2.75913	2.1184	2.1184	2.75913	1.52531	0.992552	0.992552	4.14985	0.992552	2.75913	4.88822	2.1184	4.88822	0.992552	1.52531	0.992552	0.992552	0.538862	2.1184
chr16	90924848	90944849	1110004E09Rik	chr16	90935094	90926055	90935094	4.70193	3.65927	3.93926	0	0	0	1	1	1	1	0	nn	nn	nn	chr16	90934800	90935000	chr16_90934800_90935000	14.0629	19.5154	14.0629	18.5931	18.5931	13.1761	13.1761	12.297	13.1761	14.9568	7.2301	8.04451	17.6758	7.2301	11.4263	15.8572	10.5647	16.7636	14.9568	15.8572	20.4423	16.7636	18.5931	14.9568
chr19	6067186	6087187	1110014N23Rik	chr19	6077187	6067841	6077187	4.44394	4.97512	4.75545	0	0	1	1	1	1	1	0	nn	nn	nn	chr19	6067000	6067200	chr19_6067000_6067200	4.14985	4.14985	8.04451	6.43114	2.75913	1.52531	2.1184	7.2301	5.64968	5.64968	0.992552	1.52531	4.88822	1.52531	4.88822	9.71312	6.43114	5.64968	4.88822	6.43114	3.43849	2.75913	1.52531	4.88822
chr19	6067186	6087187	1110014N23Rik	chr19	6077187	6067841	6077187	4.44394	4.97512	4.75545	0	0	1	1	1	1	1	0	nn	nn	nn	chr19	6067800	6068000	chr19_6067800_6068000	7.2301	8.04451	14.0629	7.2301	8.04451	4.14985	4.14985	12.297	14.0629	6.43114	2.1184	3.43849	8.04451	8.04451	8.87266	14.9568	9.71312	9.71312	8.87266	4.14985	7.2301	6.43114	5.64968	4.88822
chr19	6067186	6087187	1110014N23Rik	chr19	6077187	6067841	6077187	4.44394	4.97512	4.75545	0	0	1	1	1	1	1	0	nn	nn	nn	chr19	6074000	6074200	chr19_6074000_6074200	0.992552	1.52531	0.538862	1.52531	0.538862	0.538862	0.538862	0.538862	0.992552	0.992552	0.193141	0.538862	4.88822	0.992552	0.538862	2.75913	0.538862	0.538862	7.2301	0.538862	0.538862	0.193141	0.538862	3.43849
chr19	6067186	6087187	1110014N23Rik	chr19	6077187	6067841	6077187	4.44394	4.97512	4.75545	0	0	1	1	1	1	1	0	nn	nn	nn	chr19	6077200	6077400	chr19_6077200_6077400	6.43114	4.14985	7.2301	8.87266	6.43114	1.52531	2.1184	8.04451	8.04451	7.2301	0.992552	2.1184	6.43114	4.88822	4.14985	15.8572	17.6758	5.64968	12.297	6.43114	4.88822	2.75913	2.1184	7.2301
chr19	6067186	6087187	1110014N23Rik	chr19	6077187	6067841	6077187	4.44394	4.97512	4.75545	0	0	1	1	1	1	1	0	nn	nn	nn	chr19	6085000	6085200	chr19_6085000_6085200	8.04451	3.43849	15.8572	7.2301	4.88822	2.75913	2.75913	14.9568	15.8572	19.5154	0.992552	2.75913	7.2301	4.14985	6.43114	15.8572	17.6758	5.64968	13.1761	12.297	4.88822	4.14985	2.75913	10.5647
chr19	6067186	6087187	1110014N23Rik	chr19	6077187	6067841	6077187	4.44394	4.97512	4.75545	0	0	1	1	1	1	1	0	nn	nn	nn	chr19	6085600	6085800	chr19_6085600_6085800	6.43114	3.43849	12.297	8.04451	7.2301	3.43849	3.43849	14.9568	15.8572	6.43114	2.75913	3.43849	9.71312	4.88822	4.88822	8.87266	6.43114	7.2301	8.87266	3.43849	2.75913	0.992552	1.52531	5.64968
chr11	121194647	121214648	1110031I02Rik	chr11	121065962	121038906	121065962	3.7483	3.02231	4.30023	0	0	1	1	1	1	1	0	nn	nn	nn	chr11	121202000	121202200	chr11_121202000_121202200	0.992552	0.193141	1.52531	1.52531	0.538862	0.193141	0.992552	0.992552	1.52531	0.992552	0.193141	0.193141	0.992552	0.992552	0.538862	6.43114	4.88822	1.52531	0.992552	0.538862	0.193141	0.193141	0.538862	0.992552
chr17	34942467	34962468	1110038B12Rik	chr17	35089413	35087180	35089413	6.71909	7.30313	7.12169	0	0	0	1	1	1	1	0	nn	nn	nn	chr17	34949600	34949800	chr17_34949600_34949800	0.992552	0.193141	0.193141	1.52531	0.992552	0.193141	0.193141	0.992552	1.52531	0.193141	0.538862	0.538862	0.538862	0.992552	0.193141	5.64968	3.43849	1.52531	0.538862	0.538862	0.193141	0.193141	0.538862	0.538862
chr17	34942467	34962468	1110038B12Rik	chr17	35089413	35087180	35089413	6.71909	7.30313	7.12169	0	0	0	1	1	1	1	0	nn	nn	nn	chr17	34952400	34952800	chr17_34952400_34952800	3.79417	2.43877	7.63731	5.68998	5.64968	1.25893	1.52531	7.23783	7.2301	4.54408	1.52531	0.765707	4.54408	8.49791	3.79417	5.26895	3.45449	3.79417	4.59514	3.82367	3.09881	1.03209	1.52531	3.79417
chr17	34942467	34962468	1110038B12Rik	chr17	35089413	35087180	35089413	6.71909	7.30313	7.12169	0	0	0	1	1	1	1	0	nn	nn	nn	chr17	34959200	34959800	chr17_34959200_34959800	4.03588	4.79697	5.46336	5.17616	4.5338	0.538862	0.992552	4.66585	5.17616	4.77212	0.690092	0.841322	7.33576	7.81482	4.03588	0.538862	0.193141	4.30735	8.31534	4.20812	3.83818	4.61215	3.24932	6.01328
chr15	76938542	76958543	1110038F14Rik	chr15	76778973	76778973	76781161	5.91372	5.0634	6.12745	0	0	0	1	1	1	1	0	nn	nn	nn	chr15	76948400	76948600	chr15_76948400_76948600	4.88822	3.43849	5.64968	7.2301	3.43849	2.75913	2.1184	3.43849	5.64968	7.2301	0.538862	1.52531	4.88822	3.43849	3.43849	13.1761	14.0629	4.88822	9.71312	5.64968	3.43849	3.43849	2.75913	5.64968
chr15	76938542	76958543	1110038F14Rik	chr15	76778973	76778973	76781161	5.91372	5.0634	6.12745	0	0	0	1	1	1	1	0	nn	nn	nn	chr15	76952400	76952600	chr15_76952400_76952600	0.992552	0.992552	0.538862	1.52531	1.52531	0.538862	0.538862	0.538862	0.538862	0.538862	0.538862	0.193141	0.538862	0.992552	0.992552	8.04451	4.88822	1.52531	0.992552	1.52531	0.538862	0.992552	0.538862	0.538862
chr4	124840729	124860730	1110065P20Rik	chr4	124527974	124526728	124527974	2.99289	3.6193	3.57062	0	0	0	1	0	1	1	0	nn	nn	nn	chr4	124843600	124843800	chr4_124843600_124843800	2.75913	3.43849	2.75913	5.64968	4.14985	2.75913	2.75913	3.43849	3.43849	0.992552	0.992552	0.992552	4.88822	0.538862	4.88822	4.14985	2.1184	6.43114	3.43849	2.1184	1.52531	2.75913	2.1184	3.43849
chr4	124840729	124860730	1110065P20Rik	chr4	124527974	124526728	124527974	2.99289	3.6193	3.57062	0	0	0	1	0	1	1	0	nn	nn	nn	chr4	124847600	124847800	chr4_124847600_124847800	4.88822	2.75913	4.14985	8.87266	5.64968	4.88822	5.64968	6.43114	5.64968	2.75913	1.52531	2.1184	4.88822	3.43849	4.14985	8.04451	4.14985	11.4263	4.88822	3.43849	2.75913	3.43849	1.52531	4.88822
chr4	124840729	124860730	1110065P20Rik	chr4	124527974	124526728	124527974	2.99289	3.6193	3.57062	0	0	0	1	0	1	1	0	nn	nn	nn	chr4	124850600	124850800	chr4_124850600_124850800	8.04451	11.4263	10.5647	11.4263	5.64968	3.43849	4.14985	8.04451	8.04451	13.1761	2.1184	2.1184	11.4263	2.75913	4.88822	14.9568	8.04451	8.04451	5.64968	4.88822	11.4263	9.71312	11.4263	11.4263
chr4	124840729	124860730	1110065P20Rik	chr4	124527974	124526728	124527974	2.99289	3.6193	3.57062	0	0	0	1	0	1	1	0	nn	nn	nn	chr4	124851200	124851400	chr4_124851200_124851400	3.43849	2.75913	2.1184	4.14985	3.43849	4.14985	3.43849	2.1184	2.1184	2.1184	2.1184	2.1184	7.2301	2.1184	4.88822	9.71312	4.14985	4.14985	1.52531	2.75913	2.1184	1.52531	2.75913	5.64968
chr4	124840729	124860730	1110065P20Rik	chr4	124527974	124526728	124527974	2.99289	3.6193	3.57062	0	0	0	1	0	1	1	0	nn	nn	nn	chr4	124860600	124860800	chr4_124860600_124860800	1.52531	0.992552	0.992552	3.43849	2.75913	0.538862	0.992552	0.992552	0.538862	0.992552	0.193141	0.538862	4.88822	0.992552	3.43849	4.88822	2.75913	4.14985	0.992552	0.538862	0.538862	0.538862	0.193141	1.52531
chr9	94528080	94548081	1190002N15Rik	chr9	94438500	94418282	94438500	2.49154	3.69891	2.08086	0	0	0	1	0	1	0	0	nn	nn	nn	chr9	94533800	94534000	chr9_94533800_94534000	2.75913	2.1184	0.992552	1.52531	3.43849	2.1184	3.43849	1.52531	1.52531	0.538862	0.538862	0.992552	2.1184	0.992552	2.75913	0.992552	0.538862	2.75913	2.1184	0.992552	19.5154	9.71312	11.4263	2.75913
chr9	94528080	94548081	1190002N15Rik	chr9	94438500	94418282	94438500	2.49154	3.69891	2.08086	0	0	0	1	0	1	0	0	nn	nn	nn	chr9	94537200	94538800	chr9_94537200_94538800	7.12617	11.7848	7.19104	9.97349	7.239	4.05269	4.76244	5.57693	5.5269	7.49456	2.1905	2.94338	11.2367	1.47229	4.67719	7.59449	2.82277	7.79596	4.63657	5.78438	12.7643	11.8568	10.3191	10.5882
chr9	94528080	94548081	1190002N15Rik	chr9	94438500	94418282	94438500	2.49154	3.69891	2.08086	0	0	0	1	0	1	0	0	nn	nn	nn	chr9	94540400	94540600	chr9_94540400_94540600	2.75913	0.538862	5.64968	4.88822	2.75913	1.52531	2.1184	5.64968	6.43114	4.14985	1.52531	2.1184	2.1184	1.52531	0.992552	4.88822	4.14985	5.64968	0.538862	0.538862	0.538862	0.538862	0.538862	1.52531
chr1	151418646	151438647	1190005F20Rik	chr1	153275777	153275777	153305313	3.22255	3.70032	3.10599	0	0	0	1	1	1	1	0	nn	nn	nn	chr1	151427000	151427200	chr1_151427000_151427200	1.52531	0.538862	2.1184	2.75913	0.992552	2.1184	2.1184	2.1184	2.75913	1.52531	2.1184	3.43849	0.992552	1.52531	0.538862	2.1184	0.992552	4.88822	0.538862	0.538862	0.193141	0.538862	0.193141	0.538862
chr1	151418646	151438647	1190005F20Rik	chr1	153275777	153275777	153305313	3.22255	3.70032	3.10599	0	0	0	1	1	1	1	0	nn	nn	nn	chr1	151428000	151428800	chr1_151428000_151428800	14.159	17.1855	13.0878	13.8206	15.0458	15.1804	17.1567	12.4597	12.7734	8.32173	10.3916	10.6581	15.3724	11.3523	12.0658	10.8121	7.46741	15.6812	17.5395	17.5691	14.9589	14.6908	17.3611	19.1328
chr11	73037865	73057866	1200014J11Rik	chr11	72861368	72861368	72897081	2.74924	1.52724	3.12256	0	0	1	1	0	0	1	0	nn	nn	nn	chr11	73044800	73045000	chr11_73044800_73045000	1.52531	0.992552	1.52531	3.43849	2.1184	0.538862	0.538862	0.992552	1.52531	0.992552	0.538862	0.538862	2.75913	0.992552	0.992552	5.64968	3.43849	1.52531	0.992552	0.538862	0.538862	0.193141	0.193141	1.52531
chr11	73037865	73057866	1200014J11Rik	chr11	72861368	72861368	72897081	2.74924	1.52724	3.12256	0	0	1	1	0	0	1	0	nn	nn	nn	chr11	73047800	73048000	chr11_73047800_73048000	8.87266	10.5647	13.1761	11.4263	8.04451	4.88822	4.88822	12.297	12.297	10.5647	1.52531	4.14985	11.4263	3.43849	3.43849	13.1761	7.2301	6.43114	11.4263	14.0629	9.71312	8.04451	7.2301	12.297
chr11	73037865	73057866	1200014J11Rik	chr11	72861368	72861368	72897081	2.74924	1.52724	3.12256	0	0	1	1	0	0	1	0	nn	nn	nn	chr11	73049400	73049600	chr11_73049400_73049600	2.75913	0.538862	4.88822	4.14985	2.1184	1.52531	0.992552	4.88822	6.43114	12.297	0.538862	0.538862	3.43849	2.75913	2.1184	8.04451	6.43114	2.75913	2.75913	2.75913	0.992552	1.52531	0.538862	1.52531
chr11	73037865	73057866	1200014J11Rik	chr11	72861368	72861368	72897081	2.74924	1.52724	3.12256	0	0	1	1	0	0	1	0	nn	nn	nn	chr11	73052800	73053200	chr11_73052800_73053200	0.992552	0.193141	0.765707	0.538862	0.538862	1.03209	0.765707	0.765707	0.538862	0.538862	0.765707	0.765707	0.193141	0.538862	0.538862	6.83062	5.26895	0.765707	0.538862	0.538862	0.193141	0.193141	0.538862	0.366001
chr15	89079105	89099106	1300018J18Rik	chr15	88919536	88919536	88930770	2.4894	3.29706	2.4107	0	0	0	1	0	1	0	0	nn	nn	nn	chr15	89089000	89089200	chr15_89089000_89089200	8.04451	8.87266	10.5647	8.04451	7.2301	7.2301	8.04451	9.71312	9.71312	8.87266	3.43849	5.64968	11.4263	3.43849	6.43114	8.87266	4.88822	7.2301	7.2301	4.88822	13.1761	9.71312	11.4263	11.4263
chr15	89079105	89099106	1300018J18Rik	chr15	88919536	88919536	88930770	2.4894	3.29706	2.4107	0	0	0	1	0	1	0	0	nn	nn	nn	chr15	89099000	89099200	chr15_89099000_89099200	0.992552	0.538862	0.538862	1.52531	0.992552	0.538862	0.538862	0.538862	0.992552	0.538862	0.538862	0.538862	1.52531	0.538862	0.538862	0.992552	0.538862	0.538862	0.538862	0.538862	0.992552	0.193141	0.538862	4.88822
chr6	115027873	115047874	1500001M20Rik	chr6	114987892	114954398	114987892	4.02513	3.83916	3.98692	0	0	0	1	1	1	1	0	nn	nn	nn	chr6	115037200	115037400	chr6_115037200_115037400	1.52531	0.992552	2.1184	2.75913	0.992552	0.538862	0.992552	1.52531	2.1184	2.1184	0.992552	0.992552	0.992552	0.992552	0.538862	5.64968	3.43849	7.2301	0.992552	0.992552	0.193141	0.193141	0.992552	0.992552
chr6	115027873	115047874	1500001M20Rik	chr6	114987892	114954398	114987892	4.02513	3.83916	3.98692	0	0	0	1	1	1	1	0	nn	nn	nn	chr6	115037800	115038000	chr6_115037800_115038000	6.43114	9.71312	7.2301	9.71312	4.88822	4.14985	5.64968	5.64968	8.04451	6.43114	2.1184	2.1184	9.71312	3.43849	5.64968	12.297	7.2301	10.5647	7.2301	5.64968	7.2301	4.88822	5.64968	9.71312
chr5	122361962	122381963	1500011H22Rik	chr5	122821972	122814592	122821972	4.78774	4.41325	4.94259	0	0	0	1	1	1	1	0	nn	nn	nn	chr5	122372200	122372600	chr5_122372200_122372600	11.4446	7.6814	18.6153	12.7852	9.36408	4.51904	3.82367	22.3395	20.9204	26.5651	2.43877	2.14222	11.0934	11.9147	9.30459	20.4509	20.9331	7.6814	18.7168	13.1915	7.6814	5.26895	5.64968	10.6103
chr5	122361962	122381963	1500011H22Rik	chr5	122821972	122814592	122821972	4.78774	4.41325	4.94259	0	0	0	1	1	1	1	0	nn	nn	nn	chr5	122379800	122380000	chr5_122379800_122380000	3.43849	3.43849	4.88822	3.43849	2.75913	0.992552	0.992552	6.43114	6.43114	3.43849	0.992552	0.538862	4.14985	1.52531	3.43849	5.64968	3.43849	3.43849	5.64968	3.43849	4.14985	1.52531	1.52531	4.14985
chr2	167052932	167072933	1500012F01Rik	chr2	166888433	166888433	166891362	3.26832	2.68514	4.33927	0	0	0	1	1	0	1	0	nn	nn	nn	chr2	167053600	167053800	chr2_167053600_167053800	0.992552	0.538862	0.538862	2.75913	0.538862	0.992552	1.52531	0.992552	0.992552	0.538862	0.193141	0.193141	0.538862	0.538862	0.193141	6.43114	4.14985	3.43849	0.538862	0.538862	0.193141	0.193141	0.538862	0.193141
chr2	167052932	167072933	1500012F01Rik	chr2	166888433	166888433	166891362	3.26832	2.68514	4.33927	0	0	0	1	1	0	1	0	nn	nn	nn	chr2	167060400	167060600	chr2_167060400_167060600	0.992552	0.992552	0.992552	3.43849	1.52531	0.538862	0.193141	0.992552	0.538862	0.992552	0.193141	0.193141	8.04451	0.538862	0.538862	1.52531	0.538862	0.992552	2.1184	0.538862	0.538862	0.193141	0.193141	2.75913
chr2	167052932	167072933	1500012F01Rik	chr2	166888433	166888433	166891362	3.26832	2.68514	4.33927	0	0	0	1	1	0	1	0	nn	nn	nn	chr2	167061600	167061800	chr2_167061600_167061800	1.52531	0.992552	2.75913	1.52531	0.992552	1.52531	0.538862	5.64968	5.64968	1.52531	0.538862	0.538862	0.538862	0.538862	0.992552	2.75913	0.992552	2.1184	1.52531	0.992552	1.52531	1.52531	0.538862	1.52531
chr2	167052932	167072933	1500012F01Rik	chr2	166888433	166888433	166891362	3.26832	2.68514	4.33927	0	0	0	1	1	0	1	0	nn	nn	nn	chr2	167062600	167063200	chr2_167062600_167063200	8.54027	11.1726	15.9599	9.12051	4.8846	4.8846	4.53538	13.6257	13.5564	18.8268	2.01904	2.70907	8.26931	2.42027	6.25006	10.6673	5.87603	8.03645	7.99795	8.53165	10.9304	8.34163	7.26847	11.8051
chr2	167052932	167072933	1500012F01Rik	chr2	166888433	166888433	166891362	3.26832	2.68514	4.33927	0	0	0	1	1	0	1	0	nn	nn	nn	chr2	167064800	167065000	chr2_167064800_167065000	0.992552	0.538862	1.52531	1.52531	0.992552	0.992552	0.992552	1.52531	1.52531	1.52531	0.992552	0.992552	0.538862	0.538862	0.992552	4.14985	3.43849	1.52531	1.52531	0.538862	0.538862	0.538862	0.538862	0.992552
chr2	167052932	167072933	1500012F01Rik	chr2	166888433	166888433	166891362	3.26832	2.68514	4.33927	0	0	0	1	1	0	1	0	nn	nn	nn	chr2	167066200	167066800	chr2_167066200_167066800	1.01891	0.423621	0.726082	3.03788	0.574852	0.308381	0.308381	0.726082	0.690092	0.538862	0.574852	0.903668	0.841322	0.423621	0.690092	4.70236	2.9001	2.57431	0.459611	0.637197	0.308381	0.459611	0.459611	0.538862
chr2	167052932	167072933	1500012F01Rik	chr2	166888433	166888433	166891362	3.26832	2.68514	4.33927	0	0	0	1	1	0	1	0	nn	nn	nn	chr2	167071600	167072000	chr2_167071600_167072000	3.5875	3.32112	3.20677	3.97823	5.19899	3.97823	4.78491	3.13413	3.88404	2.21552	0.859226	0.765707	4.99462	1.03209	3.32112	12.8182	11.6627	6.5758	3.09427	2.21552	0.765707	1.81581	1.81581	2.21552
chr2	167052932	167072933	1500012F01Rik	chr2	166888433	166888433	166891362	3.26832	2.68514	4.33927	0	0	0	1	1	0	1	0	nn	nn	nn	chr2	167067200	167067800	chr2_167067200_167067800	1.39419	2.22257	0.423621	2.39672	1.19649	0.193141	0.423621	0.903668	0.841322	0.538862	0.574852	0.538862	2.22257	0.574852	1.01891	6.2377	4.9994	2.59786	2.07134	1.21661	0.308381	0.193141	0.193141	1.31494
chr10	80162942	80182943	1600002K03Rik	chr10	79635688	79635688	79637864	3.14738	3.09422	3.67756	0	0	0	1	1	1	1	0	nn	nn	nn	chr10	80163000	80163200	chr10_80163000_80163200	1.52531	4.14985	2.1184	0.992552	1.52531	0.193141	0.193141	2.1184	0.992552	0.992552	0.193141	0.193141	1.52531	0.992552	0.992552	2.75913	0.992552	0.992552	3.43849	1.52531	2.1184	0.992552	2.1184	0.992552
chr10	80162942	80182943	1600002K03Rik	chr10	79635688	79635688	79637864	3.14738	3.09422	3.67756	0	0	0	1	1	1	1	0	nn	nn	nn	chr10	80165000	80165200	chr10_80165000_80165200	9.71312	10.5647	17.6758	8.87266	7.2301	3.43849	2.75913	18.5931	19.5154	11.4263	2.1184	2.1184	10.5647	4.14985	6.43114	8.87266	8.04451	6.43114	20.4423	14.9568	11.4263	6.43114	4.14985	14.0629
chr10	80162942	80182943	1600002K03Rik	chr10	79635688	79635688	79637864	3.14738	3.09422	3.67756	0	0	0	1	1	1	1	0	nn	nn	nn	chr10	80165600	80166000	chr10_80165600_80166000	1.25893	0.366001	1.82186	0.992552	0.992552	0.538862	0.765707	2.43877	2.43877	0.992552	0.765707	0.592847	0.592847	0.765707	1.25893	8.92871	7.30067	1.25893	3.45449	0.538862	0.366001	0.193141	0.193141	0.765707
chr10	80162942	80182943	1600002K03Rik	chr10	79635688	79635688	79637864	3.14738	3.09422	3.67756	0	0	0	1	1	1	1	0	nn	nn	nn	chr10	80167600	80167800	chr10_80167600_80167800	16.7636	15.8572	27.0384	18.5931	12.297	9.71312	8.87266	29.9125	28.9518	29.9125	4.14985	6.43114	14.9568	7.2301	15.8572	18.5931	15.8572	10.5647	22.3087	23.2478	17.6758	14.9568	16.7636	23.2478
chr10	80162942	80182943	1600002K03Rik	chr10	79635688	79635688	79637864	3.14738	3.09422	3.67756	0	0	0	1	1	1	1	0	nn	nn	nn	chr10	80168200	80168400	chr10_80168200_80168400	4.88822	4.14985	12.297	4.88822	3.43849	1.52531	2.1184	11.4263	11.4263	10.5647	0.992552	0.992552	5.64968	4.88822	4.14985	12.297	9.71312	3.43849	5.64968	4.14985	4.14985	0.992552	0.538862	5.64968
chr10	80162942	80182943	1600002K03Rik	chr10	79635688	79635688	79637864	3.14738	3.09422	3.67756	0	0	0	1	1	1	1	0	nn	nn	nn	chr10	80172800	80173200	chr10_80172800_80173200	6.83062	7.63731	10.1495	8.04451	6.04041	1.52531	1.82186	9.71867	11.0051	4.89977	1.03209	0.992552	9.29289	4.16335	6.51126	12.335	9.03217	6.83062	12.3012	12.7607	7.6519	6.43989	4.16335	10.9955
chr10	80162942	80182943	1600002K03Rik	chr10	79635688	79635688	79637864	3.14738	3.09422	3.67756	0	0	0	1	1	1	1	0	nn	nn	nn	chr10	80174800	80175000	chr10_80174800_80175000	2.75913	2.75913	2.75913	4.14985	2.75913	1.52531	2.1184	3.43849	4.14985	1.52531	0.538862	0.992552	3.43849	1.52531	2.1184	7.2301	4.88822	2.75913	1.52531	2.1184	2.1184	0.992552	0.538862	3.43849
chr10	80162942	80182943	1600002K03Rik	chr10	79635688	79635688	79637864	3.14738	3.09422	3.67756	0	0	0	1	1	1	1	0	nn	nn	nn	chr10	80175600	80175800	chr10_80175600_80175800	2.1184	1.52531	2.1184	3.43849	2.1184	0.538862	0.538862	3.43849	2.75913	1.52531	0.193141	0.193141	3.43849	0.992552	2.75913	4.88822	3.43849	2.75913	2.1184	4.14985	1.52531	0.538862	0.992552	3.43849
chr2	180571302	180591303	1600027N09Rik	chr2	180316008	180316008	180320339	3.49004	4.16338	2.8095	0	0	0	1	1	1	0	0	nn	nn	nn	chr2	180576600	180576800	chr2_180576600_180576800	0.538862	4.14985	0.538862	0.992552	0.538862	0.193141	0.193141	0.992552	0.538862	0.538862	0.538862	0.538862	0.538862	0.538862	0.538862	0.992552	0.538862	0.538862	0.538862	0.992552	0.538862	0.538862	0.538862	0.538862
chr2	180571302	180591303	1600027N09Rik	chr2	180316008	180316008	180320339	3.49004	4.16338	2.8095	0	0	0	1	1	1	0	0	nn	nn	nn	chr2	180578800	180579000	chr2_180578800_180579000	2.75913	3.43849	2.1184	5.64968	4.14985	2.1184	1.52531	3.43849	3.43849	2.75913	0.992552	0.992552	4.88822	2.1184	3.43849	5.64968	2.1184	3.43849	4.88822	2.1184	3.43849	2.1184	0.992552	5.64968
chr2	180571302	180591303	1600027N09Rik	chr2	180316008	180316008	180320339	3.49004	4.16338	2.8095	0	0	0	1	1	1	0	0	nn	nn	nn	chr2	180581000	180581200	chr2_180581000_180581200	0.992552	0.538862	2.75913	3.43849	2.1184	0.538862	0.992552	0.992552	1.52531	0.992552	0.193141	0.538862	1.52531	0.538862	0.538862	4.88822	2.75913	5.64968	0.538862	0.193141	0.193141	0.193141	0.193141	0.992552
chr2	180571302	180591303	1600027N09Rik	chr2	180316008	180316008	180320339	3.49004	4.16338	2.8095	0	0	0	1	1	1	0	0	nn	nn	nn	chr2	180582600	180582800	chr2_180582600_180582800	10.5647	13.1761	14.0629	13.1761	8.87266	4.14985	3.43849	14.9568	14.0629	23.2478	1.52531	1.52531	14.0629	4.88822	5.64968	14.9568	13.1761	8.87266	8.04451	8.04451	11.4263	9.71312	11.4263	19.5154
chr2	180571302	180591303	1600027N09Rik	chr2	180316008	180316008	180320339	3.49004	4.16338	2.8095	0	0	0	1	1	1	0	0	nn	nn	nn	chr2	180589000	180589800	chr2_180589000_180589800	3.80892	3.51522	5.13455	5.3124	4.03447	1.54039	1.99712	4.93204	4.73945	2.67449	0.87913	0.87913	7.4689	2.92897	2.76879	6.64463	3.09881	4.57224	2.93863	1.8855	5.00814	3.41221	3.49142	6.69893
chr7	127502868	127522869	1700008J07Rik	chr7	134656383	134653951	134656383	2.16488	3.35556	2.14207	0	0	0	1	0	1	0	0	nn	nn	nn	chr7	127511800	127512000	chr7_127511800_127512000	14.9568	13.1761	26.0859	19.5154	14.0629	7.2301	8.87266	27.0384	27.9937	13.1761	4.88822	5.64968	14.9568	4.88822	15.8572	16.7636	14.9568	14.9568	24.1905	19.5154	11.4263	10.5647	8.87266	16.7636
chr7	127502868	127522869	1700008J07Rik	chr7	134656383	134653951	134656383	2.16488	3.35556	2.14207	0	0	0	1	0	1	0	0	nn	nn	nn	chr7	127512600	127513200	chr7_127512600_127513200	2.34786	3.23558	2.99846	3.4727	1.74312	0.841322	1.19649	2.77201	2.57431	2.75913	0.538862	0.690092	3.23558	1.39419	2.16304	8.33898	3.91273	2.13428	3.69528	0.992552	2.54555	2.18315	2.81143	1.72301
chr12	3225789	3245790	1700012B15Rik	chr12	3235790	3235790	3250374	4.00666	4.55	4.96108	0	0	0	1	1	1	1	0	nn	nn	nn	chr12	3235200	3236000	chr12_3235200_3236000	10.6394	10.8466	9.18648	13.2157	10.4287	12.7833	12.8634	10.6887	10.4621	8.9926	4.45257	5.64855	12.9772	6.19585	9.76951	9.74801	6.7364	11.4876	12.2315	12.7368	13.4896	11.9113	14.891	11.443
chr12	3225789	3245790	1700012B15Rik	chr12	3235790	3235790	3250374	4.00666	4.55	4.96108	0	0	0	1	1	1	1	0	nn	nn	nn	chr12	3236800	3237000	chr12_3236800_3237000	1.52531	1.52531	0.992552	2.1184	1.52531	0.538862	0.538862	0.992552	0.992552	0.538862	0.193141	0.538862	4.14985	0.992552	2.1184	2.1184	0.538862	1.52531	2.1184	3.43849	1.52531	0.538862	0.992552	2.75913
chr12	3225789	3245790	1700012B15Rik	chr12	3235790	3235790	3250374	4.00666	4.55	4.96108	0	0	0	1	1	1	1	0	nn	nn	nn	chr12	3237400	3237600	chr12_3237400_3237600	2.1184	4.14985	0.992552	4.14985	2.75913	0.992552	0.538862	0.992552	1.52531	0.538862	0.538862	0.992552	5.64968	0.992552	2.75913	2.1184	0.538862	2.1184	4.14985	2.75913	1.52531	0.538862	2.1184	2.75913
chr8	13552447	13572448	1700029H14Rik	chr8	13562448	13550732	13562448	0.221125	3.88439	0.137504	0	0	-1	1	0	1	0	0	nn	nn	nn	chr8	13562200	13562400	chr8_13562200_13562400	1.52531	0.538862	0.538862	2.75913	4.14985	0.538862	0.193141	0.538862	0.992552	0.538862	0.538862	0.538862	4.14985	0.538862	8.04451	0.538862	0.538862	1.52531	1.52531	0.538862	0.992552	0.538862	0.992552	1.52531
chr10	4422604	4442605	1700052N19Rik	chr10	5913936	5891400	5913936	3.26843	3.1014	3.62922	0	0	0	1	1	1	1	0	nn	nn	nn	chr10	4430400	4430800	chr10_4430400_4430800	1.82186	2.43877	1.03209	2.77844	3.13413	0.538862	0.538862	0.992552	0.765707	0.538862	0.992552	1.25893	4.88822	2.43877	1.32863	3.09881	1.82186	1.82186	3.79417	1.25893	0.765707	0.538862	0.366001	4.14985
chr10	4422604	4442605	1700052N19Rik	chr10	5913936	5891400	5913936	3.26843	3.1014	3.62922	0	0	0	1	1	1	1	0	nn	nn	nn	chr10	4432400	4433000	chr10_4432400_4433000	5.50667	6.24743	6.29713	7.46321	5.54692	2.92021	3.31137	5.1856	4.9845	6.62845	1.60777	1.98545	8.45683	3.52113	3.76725	9.82638	5.53003	4.9845	4.74738	5.37385	7.97627	6.83892	6.39812	6.62845
chr10	4422604	4442605	1700052N19Rik	chr10	5913936	5891400	5913936	3.26843	3.1014	3.62922	0	0	0	1	1	1	1	0	nn	nn	nn	chr10	4433400	4434200	chr10_4433400_4434200	1.12574	3.22762	1.54039	1.49061	1.29076	0.652284	0.652284	1.52531	1.54039	0.992552	0.479424	0.479424	1.16059	0.765707	1.27402	2.63817	1.4072	1.91507	1.14551	0.765707	0.279571	0.279571	0.652284	0.785474
chr18	38240564	38260565	1700086O06Rik	chr18	38410219	38398058	38410219	1.89321	0.879921	4.13925	0	0	1	1	0	0	1	0	nn	nn	nn	chr18	38247400	38247600	chr18_38247400_38247600	0.992552	0.193141	0.992552	1.52531	2.1184	0.992552	0.538862	0.992552	0.992552	0.538862	0.992552	0.538862	2.75913	0.538862	0.538862	5.64968	3.43849	1.52531	0.538862	0.992552	0.193141	0.193141	0.193141	0.992552
chr18	38240564	38260565	1700086O06Rik	chr18	38410219	38398058	38410219	1.89321	0.879921	4.13925	0	0	1	1	0	0	1	0	nn	nn	nn	chr18	38249000	38249200	chr18_38249000_38249200	3.43849	0.538862	6.43114	8.04451	2.1184	5.64968	4.88822	5.64968	5.64968	4.14985	2.1184	1.52531	1.52531	2.1184	0.538862	10.5647	10.5647	13.1761	0.538862	0.193141	0.193141	0.992552	0.538862	0.992552
chr18	38240564	38260565	1700086O06Rik	chr18	38410219	38398058	38410219	1.89321	0.879921	4.13925	0	0	1	1	0	0	1	0	nn	nn	nn	chr18	38250200	38250800	chr18_38250200_38250800	8.66374	7.68192	17.7286	9.48043	7.89233	6.45463	8.32925	13.5217	13.2176	12.6308	4.44671	4.39598	10.3021	5.91684	5.02343	12.0218	9.44077	10.3354	5.57325	4.17213	6.90172	8.91533	8.63148	7.78853
chr14	54676169	54696170	1700123O20Rik	chr14	55305007	55305007	55309579	4.67013	5.00265	4.7497	0	0	0	1	1	1	1	0	nn	nn	nn	chr14	54685600	54687000	chr14_54685600_54687000	7.73752	7.37025	12.7862	8.4936	6.64235	3.69009	4.0031	14.004	12.8131	13.5842	1.8324	1.9466	8.91917	6.40638	4.98754	11.9329	10.8308	6.92697	10.1759	9.67789	6.22847	6.3111	5.47407	8.68153
chr19	10194200	10214201	1810006K21Rik	chr19	10278691	10278691	10282314	5.60712	5.30035	5.81025	0	0	0	1	1	1	1	0	nn	nn	nn	chr19	10198800	10199000	chr19_10198800_10199000	2.75913	1.52531	2.75913	4.88822	2.75913	0.992552	1.52531	4.88822	3.43849	4.88822	0.992552	0.992552	3.43849	2.75913	3.43849	8.87266	5.64968	3.43849	5.64968	2.75913	0.992552	2.75913	0.538862	2.1184
chr19	10194200	10214201	1810006K21Rik	chr19	10278691	10278691	10282314	5.60712	5.30035	5.81025	0	0	0	1	1	1	1	0	nn	nn	nn	chr19	10203200	10203400	chr19_10203200_10203400	3.43849	0.538862	10.5647	6.43114	2.1184	2.1184	4.14985	11.4263	10.5647	6.43114	0.992552	0.193141	1.52531	2.1184	1.52531	8.04451	7.2301	8.04451	2.1184	0.193141	0.538862	0.193141	0.193141	0.992552
chr19	10194200	10214201	1810006K21Rik	chr19	10278691	10278691	10282314	5.60712	5.30035	5.81025	0	0	0	1	1	1	1	0	nn	nn	nn	chr19	10204000	10204200	chr19_10204000_10204200	6.43114	3.43849	10.5647	7.2301	7.2301	3.43849	2.75913	11.4263	11.4263	12.297	1.52531	1.52531	6.43114	6.43114	4.14985	9.71312	8.87266	4.14985	9.71312	4.14985	4.88822	6.43114	3.43849	7.2301
chr19	10194200	10214201	1810006K21Rik	chr19	10278691	10278691	10282314	5.60712	5.30035	5.81025	0	0	0	1	1	1	1	0	nn	nn	nn	chr19	10204600	10204800	chr19_10204600_10204800	4.14985	0.992552	6.43114	6.43114	6.43114	1.52531	2.1184	7.2301	7.2301	3.43849	0.992552	0.992552	9.71312	4.88822	3.43849	4.14985	2.75913	4.14985	3.43849	3.43849	2.75913	0.992552	0.992552	5.64968
chr10	77505812	77525813	1810008A18Rik	chr10	76978558	76949399	76978558	4.95111	5.3117	5.32306	0	0	0	1	1	1	1	0	nn	nn	nn	chr10	77509800	77510000	chr10_77509800_77510000	3.43849	3.43849	2.75913	4.88822	2.75913	2.1184	0.992552	2.75913	2.75913	1.52531	2.1184	1.52531	5.64968	1.52531	4.14985	6.43114	4.14985	4.14985	4.14985	2.75913	2.75913	3.43849	1.52531	4.88822
chr10	77505812	77525813	1810008A18Rik	chr10	76978558	76949399	76978558	4.95111	5.3117	5.32306	0	0	0	1	1	1	1	0	nn	nn	nn	chr10	77515800	77516000	chr10_77515800_77516000	10.5647	11.4263	15.8572	14.0629	11.4263	4.88822	6.43114	14.9568	13.1761	14.9568	0.992552	3.43849	15.8572	6.43114	5.64968	18.5931	14.9568	10.5647	12.297	10.5647	10.5647	4.14985	8.04451	16.7636
chr10	77505812	77525813	1810008A18Rik	chr10	76978558	76949399	76978558	4.95111	5.3117	5.32306	0	0	0	1	1	1	1	0	nn	nn	nn	chr10	77517200	77517400	chr10_77517200_77517400	2.75913	2.75913	2.1184	5.64968	2.75913	1.52531	1.52531	2.1184	2.1184	2.1184	0.538862	0.538862	4.88822	1.52531	2.75913	7.2301	2.75913	2.1184	7.2301	4.88822	2.75913	1.52531	2.75913	6.43114
chr10	77505812	77525813	1810008A18Rik	chr10	76978558	76949399	76978558	4.95111	5.3117	5.32306	0	0	0	1	1	1	1	0	nn	nn	nn	chr10	77519200	77519400	chr10_77519200_77519400	2.1184	0.992552	0.538862	2.1184	1.52531	0.538862	0.538862	0.538862	0.992552	0.538862	0.538862	0.538862	6.43114	0.992552	0.992552	0.992552	0.538862	0.992552	10.5647	0.992552	8.04451	0.992552	2.1184	5.64968
chr10	77505812	77525813	1810008A18Rik	chr10	76978558	76949399	76978558	4.95111	5.3117	5.32306	0	0	0	1	1	1	1	0	nn	nn	nn	chr10	77520600	77520800	chr10_77520600_77520800	2.75913	0.992552	0.538862	1.52531	2.1184	0.538862	0.193141	0.992552	0.538862	0.538862	0.193141	0.538862	4.14985	0.538862	4.88822	2.1184	0.538862	0.992552	13.1761	2.75913	10.5647	6.43114	12.297	4.14985
chr10	77505812	77525813	1810008A18Rik	chr10	76978558	76949399	76978558	4.95111	5.3117	5.32306	0	0	0	1	1	1	1	0	nn	nn	nn	chr10	77522200	77522600	chr10_77522200_77522600	2.43877	2.43877	0.366001	2.43877	3.09881	0.538862	0.193141	0.538862	0.765707	0.538862	0.193141	0.366001	4.89977	2.43877	5.68998	1.25893	0.538862	0.992552	6.88044	2.4819	12.8182	7.23783	7.23783	4.88822
chr10	77505812	77525813	1810008A18Rik	chr10	76978558	76949399	76978558	4.95111	5.3117	5.32306	0	0	0	1	1	1	1	0	nn	nn	nn	chr10	77523400	77523600	chr10_77523400_77523600	2.1184	1.52531	0.538862	2.1184	2.75913	0.193141	0.538862	0.992552	0.992552	0.538862	0.538862	0.193141	2.75913	4.88822	2.75913	4.88822	2.1184	0.992552	5.64968	0.992552	2.75913	0.538862	0.992552	2.75913
chr19	8878901	8898902	1810009A15Rik	chr19	8963392	8963392	8965230	6.14303	5.79416	6.43337	0	0	0	1	1	1	1	0	nn	nn	nn	chr19	8880800	8881000	chr19_8880800_8881000	7.2301	6.43114	8.04451	8.87266	8.04451	2.75913	3.43849	10.5647	11.4263	8.04451	0.992552	1.52531	8.87266	5.64968	7.2301	14.9568	9.71312	7.2301	16.7636	8.87266	5.64968	7.2301	4.88822	7.2301
chr19	8878901	8898902	1810009A15Rik	chr19	8963392	8963392	8965230	6.14303	5.79416	6.43337	0	0	0	1	1	1	1	0	nn	nn	nn	chr19	8888800	8889000	chr19_8888800_8889000	11.4263	12.297	15.8572	13.1761	9.71312	5.64968	6.43114	16.7636	16.7636	17.6758	2.75913	2.75913	11.4263	5.64968	11.4263	16.7636	16.7636	9.71312	14.9568	14.9568	11.4263	12.297	8.87266	10.5647
chr19	8878901	8898902	1810009A15Rik	chr19	8963392	8963392	8965230	6.14303	5.79416	6.43337	0	0	0	1	1	1	1	0	nn	nn	nn	chr19	8892800	8893200	chr19_8892800_8893200	3.45449	2.75913	5.26895	4.54408	2.43877	1.82186	1.82186	5.2905	6.05916	7.6519	0.765707	0.992552	4.51904	1.52531	2.43877	10.5848	7.35726	2.1184	3.45449	3.50331	1.52531	2.43877	1.82186	3.82367
chr19	8878901	8898902	1810009A15Rik	chr19	8963392	8963392	8965230	6.14303	5.79416	6.43337	0	0	0	1	1	1	1	0	nn	nn	nn	chr19	8898000	8898200	chr19_8898000_8898200	14.0629	16.7636	20.4423	17.6758	16.7636	7.2301	8.87266	21.3734	22.3087	20.4423	3.43849	4.14985	15.8572	5.64968	12.297	15.8572	9.71312	13.1761	18.5931	18.5931	15.8572	12.297	12.297	16.7636
chr19	8878901	8898902	1810009A15Rik	chr19	8963392	8963392	8965230	6.14303	5.79416	6.43337	0	0	0	1	1	1	1	0	nn	nn	nn	chr19	8898800	8899000	chr19_8898800_8899000	1.52531	0.538862	2.75913	1.52531	0.538862	0.992552	0.538862	3.43849	4.14985	0.992552	0.538862	0.193141	0.992552	0.992552	0.992552	5.64968	4.14985	2.1184	1.52531	0.538862	0.538862	0.992552	0.992552	0.992552
chr3	14601255	14621256	1810022K09Rik	chr3	14611256	14606288	14611256	3.32046	2.71126	2.69421	0	0	0	1	1	0	0	0	nn	nn	nn	chr3	14611200	14611800	chr3_14611200_14611800	17.2566	26.5048	19.0353	20.3997	19.5292	14.7127	14.932	14.844	16.3042	17.2744	7.09863	7.75216	21.0181	8.24384	15.4253	14.1349	11.6025	20.7159	13.5624	20.6375	23.0673	28.8263	24.7865	19.0554
chr9	21582720	21602721	1810026J23Rik	chr9	21397165	21397165	21400414	4.18051	3.6274	4.05289	0	0	0	1	1	1	1	0	nn	nn	nn	chr9	21592800	21593000	chr9_21592800_21593000	11.4263	6.43114	9.71312	12.297	11.4263	4.88822	6.43114	7.2301	6.43114	10.5647	3.43849	3.43849	12.297	10.5647	7.2301	27.9937	76.7647	7.2301	14.0629	7.2301	6.43114	5.64968	8.87266	7.2301
chr9	21582720	21602721	1810026J23Rik	chr9	21397165	21397165	21400414	4.18051	3.6274	4.05289	0	0	0	1	1	1	1	0	nn	nn	nn	chr9	21593600	21593800	chr9_21593600_21593800	2.1184	1.52531	2.1184	2.1184	2.1184	0.992552	0.538862	2.75913	2.75913	1.52531	0.193141	0.193141	6.43114	0.992552	0.992552	6.43114	4.14985	1.52531	2.1184	2.1184	0.992552	0.538862	0.538862	4.88822
chr9	21582720	21602721	1810026J23Rik	chr9	21397165	21397165	21400414	4.18051	3.6274	4.05289	0	0	0	1	1	1	1	0	nn	nn	nn	chr9	21598200	21598600	chr9_21598200_21598600	1.52531	1.52531	1.52531	2.75913	2.43877	0.538862	0.538862	1.82186	1.52531	0.992552	0.366001	0.193141	3.09881	1.25893	2.14222	7.23783	6.05916	1.82186	1.82186	1.87584	0.859226	1.03209	1.03209	0.992552
chr9	21582720	21602721	1810026J23Rik	chr9	21397165	21397165	21400414	4.18051	3.6274	4.05289	0	0	0	1	1	1	1	0	nn	nn	nn	chr9	21601200	21601400	chr9_21601200_21601400	0.992552	0.538862	1.52531	0.992552	0.193141	0.193141	0.193141	2.1184	1.52531	0.538862	0.538862	0.193141	2.1184	0.538862	0.538862	2.1184	0.992552	0.992552	4.88822	0.992552	1.52531	0.992552	0.538862	0.538862
chr9	21582720	21602721	1810026J23Rik	chr9	21397165	21397165	21400414	4.18051	3.6274	4.05289	0	0	0	1	1	1	1	0	nn	nn	nn	chr9	21602200	21602400	chr9_21602200_21602400	2.75913	2.1184	4.14985	2.1184	1.52531	0.992552	0.538862	3.43849	4.14985	5.64968	0.992552	0.193141	2.75913	1.52531	2.1184	11.4263	12.297	2.75913	4.14985	4.14985	0.538862	1.52531	0.992552	2.1184
chr12	87433894	87453895	1810035L17Rik	chr12	88784845	88784845	88790874	2.91833	3.79795	1.97355	0	0	0	1	0	1	0	0	nn	nn	nn	chr12	87442800	87443000	chr12_87442800_87443000	1.52531	0.992552	0.992552	2.1184	1.52531	0.538862	0.992552	1.52531	0.992552	0.992552	1.52531	1.52531	2.1184	1.52531	0.992552	4.88822	4.14985	2.75913	1.52531	0.538862	0.193141	0.992552	0.193141	0.538862
chr12	87433894	87453895	1810035L17Rik	chr12	88784845	88784845	88790874	2.91833	3.79795	1.97355	0	0	0	1	0	1	0	0	nn	nn	nn	chr12	87443800	87444000	chr12_87443800_87444000	9.71312	10.5647	9.71312	13.1761	12.297	6.43114	6.43114	8.04451	9.71312	9.71312	6.43114	7.2301	12.297	4.14985	7.2301	13.1761	13.1761	10.5647	14.0629	8.87266	11.4263	10.5647	11.4263	12.297
chr12	87433894	87453895	1810035L17Rik	chr12	88784845	88784845	88790874	2.91833	3.79795	1.97355	0	0	0	1	0	1	0	0	nn	nn	nn	chr12	87444400	87444600	chr12_87444400_87444600	0.992552	0.193141	0.992552	1.52531	0.538862	0.992552	0.992552	1.52531	0.538862	0.992552	0.538862	0.538862	0.992552	2.1184	0.538862	4.88822	4.88822	0.992552	0.538862	0.538862	0.193141	0.193141	0.193141	0.992552
chr12	87433894	87453895	1810035L17Rik	chr12	88784845	88784845	88790874	2.91833	3.79795	1.97355	0	0	0	1	0	1	0	0	nn	nn	nn	chr12	87445000	87445200	chr12_87445000_87445200	1.52531	0.538862	0.538862	2.1184	1.52531	2.75913	2.1184	0.992552	1.52531	0.992552	2.1184	2.75913	2.75913	3.43849	0.538862	4.14985	2.75913	4.14985	0.538862	0.538862	0.193141	0.193141	0.193141	0.992552
chr10	77968648	77988649	1810043G02Rik	chr10	77441394	77441394	77448183	3.59264	3.86777	3.93861	0	0	0	1	1	1	1	0	nn	nn	nn	chr10	77984800	77985000	chr10_77984800_77985000	4.88822	7.2301	4.88822	6.43114	4.88822	2.1184	1.52531	4.88822	4.88822	6.43114	0.538862	1.52531	5.64968	2.75913	6.43114	8.87266	6.43114	5.64968	8.04451	7.2301	4.14985	3.43849	4.14985	7.2301
chr3	106475912	106495913	2010016I18Rik	chr3	106288831	106284903	106288831	0.354454	3.32149	0.137504	0	0	0	1	0	1	0	0	nn	nn	nn	chr3	106482400	106482600	chr3_106482400_106482600	3.43849	12.297	1.52531	4.88822	3.43849	0.538862	0.538862	0.538862	0.538862	0.538862	0.538862	0.193141	4.88822	0.992552	2.1184	4.14985	1.52531	4.88822	2.1184	4.88822	7.2301	3.43849	7.2301	8.87266
chr3	106475912	106495913	2010016I18Rik	chr3	106288831	106284903	106288831	0.354454	3.32149	0.137504	0	0	0	1	0	1	0	0	nn	nn	nn	chr3	106483400	106483600	chr3_106483400_106483600	2.1184	3.43849	0.992552	4.14985	4.88822	0.992552	0.538862	0.992552	0.992552	0.538862	0.538862	0.538862	4.14985	2.1184	2.1184	4.14985	2.1184	2.1184	0.992552	1.52531	2.1184	1.52531	2.75913	3.43849
chr3	106475912	106495913	2010016I18Rik	chr3	106288831	106284903	106288831	0.354454	3.32149	0.137504	0	0	0	1	0	1	0	0	nn	nn	nn	chr3	106484000	106484200	chr3_106484000_106484200	0.992552	6.43114	0.193141	0.992552	1.52531	0.193141	0.193141	0.193141	0.538862	0.193141	0.193141	0.193141	2.1184	0.538862	0.538862	0.992552	0.538862	0.992552	0.538862	1.52531	3.43849	2.1184	3.43849	2.1184
chr3	106475912	106495913	2010016I18Rik	chr3	106288831	106284903	106288831	0.354454	3.32149	0.137504	0	0	0	1	0	1	0	0	nn	nn	nn	chr3	106484800	106485000	chr3_106484800_106485000	1.52531	0.538862	0.992552	4.88822	2.75913	0.193141	0.193141	0.538862	0.538862	0.538862	0.538862	0.193141	10.5647	0.538862	0.538862	0.992552	0.538862	0.538862	2.75913	0.992552	0.193141	1.52531	0.538862	5.64968
chr3	106475912	106495913	2010016I18Rik	chr3	106288831	106284903	106288831	0.354454	3.32149	0.137504	0	0	0	1	0	1	0	0	nn	nn	nn	chr3	106485800	106486200	chr3_106485800_106486200	2.43877	1.52531	0.765707	3.45449	1.82186	0.538862	0.765707	0.538862	0.538862	0.366001	0.366001	0.193141	8.47161	0.538862	1.25893	0.992552	0.366001	0.992552	5.64968	0.859226	4.54408	8.07213	8.89739	7.26117
chr3	106475912	106495913	2010016I18Rik	chr3	106288831	106284903	106288831	0.354454	3.32149	0.137504	0	0	0	1	0	1	0	0	nn	nn	nn	chr3	106492800	106493000	chr3_106492800_106493000	2.75913	0.538862	2.1184	6.43114	2.75913	4.14985	5.64968	2.1184	1.52531	0.992552	0.538862	0.992552	3.43849	2.75913	0.538862	4.88822	3.43849	14.9568	0.538862	0.538862	0.538862	0.992552	2.1184	3.43849
chr3	106475912	106495913	2010016I18Rik	chr3	106288831	106284903	106288831	0.354454	3.32149	0.137504	0	0	0	1	0	1	0	0	nn	nn	nn	chr3	106494600	106494800	chr3_106494600_106494800	1.52531	0.538862	2.75913	2.75913	1.52531	3.43849	3.43849	2.1184	2.1184	0.992552	0.538862	0.538862	0.538862	0.538862	0.538862	2.75913	1.52531	4.88822	1.52531	0.538862	0.538862	0.193141	0.538862	0.992552
chr5	114932200	114952201	2210016L21Rik	chr5	115392210	115392210	115398549	4.43769	4.57999	4.1474	0	0	-1	1	1	1	1	0	nn	nn	nn	chr5	114942000	114942200	chr5_114942000_114942200	6.43114	7.2301	11.4263	7.2301	4.88822	2.75913	2.75913	8.87266	8.87266	5.64968	1.52531	1.52531	6.43114	4.88822	3.43849	12.297	8.87266	6.43114	10.5647	7.2301	6.43114	4.14985	7.2301	7.2301
chr11	88088056	88108057	2210416O15Rik	chr11	87911559	87911559	87913609	0.476798	3.17275	0.200737	0	0	0	1	0	1	0	0	nn	nn	nn	chr11	88092000	88092200	chr11_88092000_88092200	2.1184	2.75913	0.992552	2.1184	5.64968	0.538862	0.193141	0.538862	0.992552	0.538862	0.538862	0.538862	4.88822	10.5647	3.43849	2.75913	0.538862	0.538862	2.1184	2.75913	2.75913	0.992552	4.88822	1.52531
chr11	88088056	88108057	2210416O15Rik	chr11	87911559	87911559	87913609	0.476798	3.17275	0.200737	0	0	0	1	0	1	0	0	nn	nn	nn	chr11	88099000	88099200	chr11_88099000_88099200	1.52531	3.43849	0.538862	2.1184	1.52531	0.538862	0.193141	0.538862	0.538862	0.538862	0.538862	0.538862	2.1184	0.538862	2.1184	4.14985	0.992552	1.52531	1.52531	2.1184	2.75913	3.43849	1.52531	2.75913
chr11	88088056	88108057	2210416O15Rik	chr11	87911559	87911559	87913609	0.476798	3.17275	0.200737	0	0	0	1	0	1	0	0	nn	nn	nn	chr11	88107400	88107800	chr11_88107400_88107800	2.1184	5.65968	0.538862	1.82186	3.43849	0.366001	0.538862	0.538862	0.765707	0.538862	0.538862	0.193141	6.83062	1.52531	4.14985	0.538862	0.538862	0.765707	4.27477	2.1184	3.79417	1.55548	3.13413	3.45449
chr11	120368745	120388746	2310003H01Rik	chr11	120240060	120230875	120240060	3.77727	4.08153	3.79435	0	0	0	1	1	1	1	0	nn	nn	nn	chr11	120369800	120370000	chr11_120369800_120370000	2.75913	2.1184	4.14985	2.75913	2.1184	0.538862	1.52531	4.14985	4.14985	1.52531	0.538862	0.538862	2.75913	0.538862	4.14985	4.88822	2.1184	2.75913	3.43849	4.14985	0.992552	2.1184	0.538862	5.64968
chr11	120368745	120388746	2310003H01Rik	chr11	120240060	120230875	120240060	3.77727	4.08153	3.79435	0	0	0	1	1	1	1	0	nn	nn	nn	chr11	120378800	120379000	chr11_120378800_120379000	7.2301	6.43114	11.4263	9.71312	5.64968	2.1184	3.43849	10.5647	13.1761	11.4263	1.52531	2.1184	8.87266	2.75913	6.43114	16.7636	15.8572	6.43114	8.87266	7.2301	6.43114	3.43849	3.43849	9.71312
chr2	140160644	140180645	2310003L22Rik	chr2	139996381	139996381	140030988	2.86005	3.3707	2.71	0	0	0	1	0	1	0	0	nn	nn	nn	chr2	140163600	140164000	chr2_140163600_140164000	3.50331	0.538862	1.82186	7.78806	2.5712	1.55548	2.21552	1.55548	1.32863	0.992552	16.1175	17.8995	0.765707	1.03209	0.538862	7.6814	6.09718	17.4793	0.538862	0.538862	0.193141	0.366001	0.538862	0.765707
chr2	140160644	140180645	2310003L22Rik	chr2	139996381	139996381	140030988	2.86005	3.3707	2.71	0	0	0	1	0	1	0	0	nn	nn	nn	chr2	140170600	140170800	chr2_140170600_140170800	14.9568	14.0629	15.8572	20.4423	19.5154	8.87266	9.71312	15.8572	14.9568	19.5154	4.14985	7.2301	21.3734	5.64968	11.4263	14.9568	11.4263	20.4423	20.4423	8.87266	14.0629	14.9568	22.3087	19.5154
chr14	20697550	20717551	2310021P13Rik	chr14	21526773	21526773	21542841	4.67427	5.5952	5.05994	0	0	1	1	1	1	1	0	nn	nn	nn	chr14	20698600	20698800	chr14_20698600_20698800	0.992552	0.538862	0.538862	0.538862	0.538862	0.992552	0.538862	1.52531	1.52531	0.992552	1.52531	0.538862	1.52531	0.538862	0.538862	8.87266	5.64968	0.992552	0.992552	0.538862	0.538862	0.193141	0.538862	0.538862
chr14	20697550	20717551	2310021P13Rik	chr14	21526773	21526773	21542841	4.67427	5.5952	5.05994	0	0	1	1	1	1	1	0	nn	nn	nn	chr14	20703000	20703200	chr14_20703000_20703200	6.43114	5.64968	11.4263	7.2301	5.64968	2.1184	2.1184	13.1761	11.4263	9.71312	0.992552	1.52531	8.04451	2.75913	4.14985	10.5647	6.43114	6.43114	8.04451	4.88822	8.87266	5.64968	6.43114	8.04451
chr14	20697550	20717551	2310021P13Rik	chr14	21526773	21526773	21542841	4.67427	5.5952	5.05994	0	0	1	1	1	1	1	0	nn	nn	nn	chr14	20707400	20707600	chr14_20707400_20707600	8.04451	14.0629	15.8572	4.88822	4.88822	3.43849	3.43849	14.9568	14.9568	9.71312	1.52531	0.992552	8.04451	5.64968	4.14985	8.87266	5.64968	4.88822	9.71312	10.5647	18.5931	8.87266	7.2301	10.5647
chr8	70129711	70149712	2310045N01Rik	chr8	72663611	72663611	72671159	5.99125	6.06185	6.30947	0	0	0	1	1	1	1	0	nn	nn	nn	chr8	70131200	70131800	chr8_70131200_70131800	3.79831	4.77092	4.09377	6.55877	6.62124	1.98545	1.69022	3.76956	3.62461	3.35829	1.19649	0.903668	5.8074	2.34786	4.35779	8.11967	4.95915	4.5338	4.91781	3.29579	2.92051	2.51516	2.66639	5.82707
chr8	70129711	70149712	2310045N01Rik	chr8	72663611	72663611	72671159	5.99125	6.06185	6.30947	0	0	0	1	1	1	1	0	nn	nn	nn	chr8	70139200	70139400	chr8_70139200_70139400	16.7636	15.8572	22.3087	17.6758	15.8572	8.87266	11.4263	27.0384	26.0859	26.0859	5.64968	6.43114	15.8572	8.04451	12.297	18.5931	15.8572	13.1761	27.9937	30.8758	14.9568	10.5647	13.1761	19.5154
chr9	21945751	21965752	2310047B19Rik	chr9	21760196	21760196	21762714	2.47884	3.00659	2.5643	0	0	0	1	0	1	0	0	nn	nn	nn	chr9	21947600	21948000	chr9_21947600_21948000	1.25893	0.193141	0.992552	1.55548	1.55548	0.366001	0.366001	1.25893	0.592847	0.538862	0.366001	0.366001	1.32863	0.193141	1.32863	11.0051	4.89977	1.87584	0.765707	0.765707	0.538862	0.193141	0.592847	0.765707
chr9	21945751	21965752	2310047B19Rik	chr9	21760196	21760196	21762714	2.47884	3.00659	2.5643	0	0	0	1	0	1	0	0	nn	nn	nn	chr9	21950400	21950600	chr9_21950400_21950600	2.75913	0.538862	2.1184	5.64968	3.43849	0.538862	0.538862	2.75913	2.1184	2.1184	0.538862	0.538862	4.88822	1.52531	1.52531	12.297	14.0629	2.75913	2.1184	1.52531	0.538862	0.193141	0.538862	2.75913
chr9	21945751	21965752	2310047B19Rik	chr9	21760196	21760196	21762714	2.47884	3.00659	2.5643	0	0	0	1	0	1	0	0	nn	nn	nn	chr9	21955600	21956200	chr9_21955600_21956200	14.8054	14.4724	15.3843	12.7568	11.0611	6.37141	7.1964	18.4609	17.8351	19.4222	4.54788	4.68616	13.2875	5.97138	13.1201	25.4765	47.8132	10.9678	19.5054	16.8298	16.2541	15.3546	16.6604	13.1092
chr9	21945751	21965752	2310047B19Rik	chr9	21760196	21760196	21762714	2.47884	3.00659	2.5643	0	0	0	1	0	1	0	0	nn	nn	nn	chr9	21961400	21962000	chr9_21961400_21962000	1.52531	0.841322	2.98558	1.72301	1.17014	0.574852	0.992552	3.25525	3.2227	1.93658	0.690092	0.841322	1.52531	0.574852	1.17014	9.15692	7.29839	1.72301	1.21661	0.423621	0.992552	0.308381	0.538862	0.841322
chr9	21945751	21965752	2310047B19Rik	chr9	21760196	21760196	21762714	2.47884	3.00659	2.5643	0	0	0	1	0	1	0	0	nn	nn	nn	chr9	21962600	21962800	chr9_21962600_21962800	9.71312	1.52531	19.5154	12.297	11.4263	4.88822	4.88822	21.3734	21.3734	14.9568	4.14985	4.14985	6.43114	6.43114	5.64968	27.9937	51.5326	14.0629	2.1184	0.538862	1.52531	1.52531	2.75913	2.75913
chr9	21945751	21965752	2310047B19Rik	chr9	21760196	21760196	21762714	2.47884	3.00659	2.5643	0	0	0	1	0	1	0	0	nn	nn	nn	chr9	21963600	21963800	chr9_21963600_21963800	3.43849	0.538862	13.1761	3.43849	3.43849	2.1184	2.1184	11.4263	11.4263	7.2301	1.52531	2.75913	0.992552	2.75913	0.992552	12.297	11.4263	4.88822	0.538862	0.538862	0.538862	0.193141	0.193141	1.52531
chr7	131352697	131372698	2310057M21Rik	chr7	138506212	138486231	138506212	3.11165	3.37719	3.46501	0	0	1	1	1	1	1	0	nn	nn	nn	chr7	131362600	131363200	chr7_131362600_131363200	6.97477	5.72412	9.72387	11.7519	9.17635	5.98694	5.74493	6.43698	6.96378	7.3025	3.9324	4.18622	12.6012	4.9994	3.67561	13.5217	10.1748	10.5744	3.62461	2.40016	4.74738	5.21095	6.43698	7.26465
chr7	131352697	131372698	2310057M21Rik	chr7	138506212	138486231	138506212	3.11165	3.37719	3.46501	0	0	1	1	1	1	1	0	nn	nn	nn	chr7	131371000	131371600	chr7_131371000_131371600	6.01328	7.07775	6.051	7.90468	6.37141	2.81143	2.57431	6.11175	5.36098	5.9513	1.9567	3.05755	11.8306	3.28401	4.91928	8.66374	4.47591	8.16516	4.5834	2.72251	9.89044	5.47346	4.91928	9.61482
chr7	131352697	131372698	2310057M21Rik	chr7	138506212	138486231	138506212	3.11165	3.37719	3.46501	0	0	1	1	1	1	1	0	nn	nn	nn	chr7	131372000	131372600	chr7_131372000_131372600	1.54542	0.690092	1.01891	3.46883	2.13428	1.21661	1.80546	1.36784	0.867678	0.690092	0.867678	1.27895	4.41267	1.36784	0.841322	4.89592	2.54555	3.50907	1.01891	0.574852	0.690092	0.193141	0.308381	2.13428
chr16	55964616	55984617	2310061J03Rik	chr16	55974730	55973380	55974730	3.3475	4.59885	2.31586	0	0	-1	1	1	1	0	0	nn	nn	nn	chr16	55964600	55964800	chr16_55964600_55964800	2.75913	2.75913	1.52531	6.43114	4.14985	0.538862	1.52531	2.1184	3.43849	1.52531	0.992552	0.538862	5.64968	1.52531	1.52531	5.64968	3.43849	4.14985	2.1184	2.1184	2.75913	0.992552	1.52531	3.43849
chr16	55964616	55984617	2310061J03Rik	chr16	55974730	55973380	55974730	3.3475	4.59885	2.31586	0	0	-1	1	1	1	0	0	nn	nn	nn	chr16	55966200	55966800	chr16_55966200_55966800	5.30358	5.5407	5.487	6.97996	6.3382	2.46869	2.72251	6.00428	6.051	5.93843	1.80786	1.06538	8.21464	2.64628	3.76956	7.70033	4.36982	5.24988	5.66105	4.45228	6.00428	4.66585	4.84928	6.57533
chr16	55964616	55984617	2310061J03Rik	chr16	55974730	55973380	55974730	3.3475	4.59885	2.31586	0	0	-1	1	1	1	0	0	nn	nn	nn	chr16	55969200	55969400	chr16_55969200_55969400	3.43849	6.43114	2.1184	7.2301	5.64968	2.75913	2.1184	3.43849	2.75913	0.992552	1.52531	1.52531	8.04451	2.1184	4.14985	6.43114	3.43849	5.64968	2.1184	2.1184	1.52531	5.64968	3.43849	4.88822
chr16	55964616	55984617	2310061J03Rik	chr16	55974730	55973380	55974730	3.3475	4.59885	2.31586	0	0	-1	1	1	1	0	0	nn	nn	nn	chr16	55972200	55972400	chr16_55972200_55972400	0.992552	0.538862	0.193141	2.75913	2.1184	0.538862	0.992552	1.52531	0.992552	0.538862	0.538862	0.538862	4.88822	0.538862	0.992552	3.43849	1.52531	1.52531	0.538862	0.538862	0.193141	0.992552	0.193141	0.992552
chr16	55964616	55984617	2310061J03Rik	chr16	55974730	55973380	55974730	3.3475	4.59885	2.31586	0	0	-1	1	1	1	0	0	nn	nn	nn	chr16	55973600	55973800	chr16_55973600_55973800	21.3734	27.9937	18.5931	33.7795	24.1905	14.0629	15.8572	18.5931	17.6758	17.6758	7.2301	9.71312	30.8758	6.43114	25.1366	22.3087	18.5931	25.1366	27.9937	22.3087	28.9518	26.0859	27.9937	28.9518
chr16	55964616	55984617	2310061J03Rik	chr16	55974730	55973380	55974730	3.3475	4.59885	2.31586	0	0	-1	1	1	1	0	0	nn	nn	nn	chr16	55974600	55975200	chr16_55974600_55975200	4.9994	6.16488	3.23558	6.55877	5.8074	2.17027	2.39672	6.2671	6.52758	2.77201	1.39419	1.59189	9.63721	3.23558	4.74558	6.72095	4.43604	5.21297	3.96495	4.12417	6.07067	5.28577	4.71472	7.92667
chr18	33784890	33804891	2410004N09Rik	chr18	33954545	33954545	33955643	5.91798	5.34151	5.3205	0	0	0	1	1	1	1	0	nn	nn	nn	chr18	33790200	33790400	chr18_33790200_33790400	2.1184	2.1184	1.52531	4.14985	2.1184	0.538862	0.992552	1.52531	1.52531	1.52531	0.538862	0.538862	4.88822	1.52531	0.992552	5.64968	5.64968	2.75913	3.43849	2.75913	0.992552	2.75913	0.992552	2.75913
chr18	33784890	33804891	2410004N09Rik	chr18	33954545	33954545	33955643	5.91798	5.34151	5.3205	0	0	0	1	1	1	1	0	nn	nn	nn	chr18	33794800	33795000	chr18_33794800_33795000	8.87266	10.5647	7.2301	15.8572	14.0629	3.43849	4.14985	7.2301	6.43114	8.87266	2.75913	2.75913	16.7636	4.14985	8.87266	8.87266	6.43114	9.71312	14.9568	4.88822	10.5647	8.87266	9.71312	14.0629
chr11	62592875	62612876	2410006H16Rik	chr11	62416378	62416378	62418308	8.85737	8.4448	8.50518	0	0	0	1	1	1	1	0	nn	nn	nn	chr11	62604000	62604200	chr11_62604000_62604200	0.992552	0.538862	0.992552	0.538862	0.538862	0.538862	0.538862	0.992552	0.538862	0.992552	0.193141	0.538862	0.538862	0.538862	0.538862	4.14985	2.75913	0.538862	0.992552	0.992552	0.193141	0.193141	0.538862	0.992552
chr11	62592875	62612876	2410006H16Rik	chr11	62416378	62416378	62418308	8.85737	8.4448	8.50518	0	0	0	1	1	1	1	0	nn	nn	nn	chr11	62605400	62605600	chr11_62605400_62605600	0.992552	0.538862	0.538862	1.52531	0.992552	0.992552	0.992552	0.992552	1.52531	0.538862	0.538862	0.538862	0.992552	0.992552	0.992552	6.43114	5.64968	1.52531	0.992552	0.538862	0.193141	0.193141	0.193141	0.538862
chr11	62592875	62612876	2410006H16Rik	chr11	62416378	62416378	62418308	8.85737	8.4448	8.50518	0	0	0	1	1	1	1	0	nn	nn	nn	chr11	62606000	62606800	chr11_62606000_62606800	1.52531	0.538862	1.01232	2.93863	1.54039	0.652284	0.765707	1.12574	0.87913	0.538862	0.87913	0.992552	1.82186	1.01232	1.27402	6.63088	5.27973	3.11647	0.87913	0.538862	0.652284	0.565854	0.945656	0.765707
chr11	62592875	62612876	2410006H16Rik	chr11	62416378	62416378	62418308	8.85737	8.4448	8.50518	0	0	0	1	1	1	1	0	nn	nn	nn	chr11	62609200	62609400	chr11_62609200_62609400	3.43849	1.52531	0.992552	8.04451	6.43114	0.193141	0.538862	0.992552	1.52531	0.538862	0.992552	0.538862	12.297	3.43849	8.04451	3.43849	1.52531	2.1184	9.71312	3.43849	4.14985	1.52531	0.992552	7.2301
chr11	62592875	62612876	2410006H16Rik	chr11	62416378	62416378	62418308	8.85737	8.4448	8.50518	0	0	0	1	1	1	1	0	nn	nn	nn	chr11	62602200	62603600	chr11_62602200_62603600	6.06855	5.92675	8.02869	8.35689	6.64117	2.07659	2.26827	8.33469	8.00343	7.27169	1.44929	1.3999	9.76297	3.31303	5.26716	11.2524	10.6256	5.77447	7.3052	5.77144	5.98122	3.83624	5.19809	6.98349
chr9	58731558	58751559	2410076I21Rik	chr9	58589366	58500662	58589366	0.406431	0.137504	4.62794	0	0	0	1	0	0	1	0	nn	nn	nn	chr9	58741400	58741800	chr9_58741400_58741800	0.765707	0.193141	0.538862	0.366001	0.538862	0.366001	0.366001	0.538862	0.765707	0.765707	0.538862	0.193141	0.366001	0.538862	0.366001	9.29289	6.83062	0.538862	0.366001	0.366001	0.193141	0.193141	0.193141	0.366001
chr9	58731558	58751559	2410076I21Rik	chr9	58589366	58500662	58589366	0.406431	0.137504	4.62794	0	0	0	1	0	0	1	0	nn	nn	nn	chr9	58748200	58748400	chr9_58748200_58748400	0.992552	0.193141	0.992552	1.52531	1.52531	0.538862	0.538862	0.992552	0.538862	0.538862	0.538862	0.992552	1.52531	3.43849	0.992552	6.43114	4.14985	2.1184	0.538862	0.538862	0.193141	0.193141	0.193141	0.538862
chr4	147930893	147950894	2510039O18Rik	chr4	147315003	147315003	147321423	5.75011	7.12635	5.89207	0	0	0	1	1	1	1	0	nn	nn	nn	chr4	147936600	147936800	chr4_147936600_147936800	4.88822	8.04451	2.1184	8.04451	5.64968	3.43849	3.43849	2.1184	2.1184	0.992552	0.992552	1.52531	9.71312	1.52531	4.14985	5.64968	2.75913	7.2301	2.75913	4.14985	11.4263	8.04451	8.87266	11.4263
chr4	147930893	147950894	2510039O18Rik	chr4	147315003	147315003	147321423	5.75011	7.12635	5.89207	0	0	0	1	1	1	1	0	nn	nn	nn	chr4	147940800	147941400	chr4_147940800_147941400	4.17213	5.02343	4.49945	7.32006	3.84331	1.60777	1.98545	3.1807	3.05755	3.62461	1.10137	1.21661	8.35742	0.867678	3.62461	4.36982	1.98865	3.99601	5.49606	6.27594	7.90468	4.3857	5.48444	8.59455
chr14	55735691	55755692	2610027L16Rik	chr14	56364529	56364529	56374471	4.70316	4.26571	4.49328	0	0	0	1	1	1	1	0	nn	nn	nn	chr14	55737400	55737600	chr14_55737400_55737600	0.992552	0.193141	0.193141	0.992552	0.992552	0.193141	0.193141	0.538862	0.538862	0.193141	0.992552	0.193141	1.52531	0.538862	0.992552	6.43114	4.88822	0.538862	1.52531	0.538862	0.538862	0.538862	0.193141	2.1184
chr14	55735691	55755692	2610027L16Rik	chr14	56364529	56364529	56374471	4.70316	4.26571	4.49328	0	0	0	1	1	1	1	0	nn	nn	nn	chr14	55743800	55744000	chr14_55743800_55744000	6.43114	7.2301	6.43114	8.04451	6.43114	0.992552	2.1184	6.43114	8.04451	7.2301	0.992552	0.992552	8.87266	2.1184	5.64968	9.71312	9.71312	4.88822	13.1761	10.5647	5.64968	4.14985	4.88822	11.4263
chr14	55735691	55755692	2610027L16Rik	chr14	56364529	56364529	56374471	4.70316	4.26571	4.49328	0	0	0	1	1	1	1	0	nn	nn	nn	chr14	55745600	55745800	chr14_55745600_55745800	4.88822	6.43114	5.64968	5.64968	2.75913	1.52531	2.75913	4.14985	4.14985	8.04451	0.538862	0.992552	8.04451	1.52531	3.43849	13.1761	6.43114	3.43849	6.43114	5.64968	5.64968	2.75913	4.14985	8.87266
chr16	57596866	57616867	2610528E23Rik	chr16	57606980	57302112	57606980	5.32524	5.10886	5.11822	0	0	0	1	1	1	1	0	nn	nn	nn	chr16	57606400	57607400	chr16_57606400_57607400	3.39037	3.0572	2.85144	4.69922	4.40388	2.24737	2.09017	2.90118	2.36599	3.51763	0.945508	1.35215	5.16482	2.91622	2.4472	8.77323	5.92252	5.13645	1.93208	1.42841	2.90235	3.44361	3.55656	4.01918
chr12	111703267	111723268	2810002N01Rik	chr12	112951479	112951479	112972435	6.35992	6.55914	6.23099	0	0	0	1	1	1	1	0	nn	nn	nn	chr12	111713000	111713200	chr12_111713000_111713200	5.64968	10.5647	4.14985	9.71312	4.88822	4.14985	5.64968	2.75913	3.43849	4.88822	1.52531	2.1184	8.87266	1.52531	8.04451	6.43114	1.52531	4.88822	4.88822	5.64968	8.04451	10.5647	8.87266	10.5647
chr12	111703267	111723268	2810002N01Rik	chr12	112951479	112951479	112972435	6.35992	6.55914	6.23099	0	0	0	1	1	1	1	0	nn	nn	nn	chr12	111716400	111716800	chr12_111716400_111716800	0.992552	0.193141	1.82186	2.43877	0.538862	0.992552	0.765707	3.09881	2.75913	0.538862	0.765707	0.992552	1.03209	0.538862	0.765707	1.52531	0.538862	3.43849	0.538862	0.366001	0.366001	0.193141	0.193141	0.538862
chr11	117066781	117086782	2810008D09Rik	chr11	116938096	116938096	116940269	4.82887	4.36773	4.24245	0	0	-1	1	1	1	1	0	nn	nn	nn	chr11	117072200	117072400	chr11_117072200_117072400	2.75913	2.1184	2.75913	4.14985	2.75913	0.538862	0.992552	2.75913	3.43849	3.43849	0.538862	0.538862	4.14985	2.1184	2.75913	8.87266	5.64968	2.1184	6.43114	4.14985	1.52531	0.538862	0.992552	5.64968
chr11	117066781	117086782	2810008D09Rik	chr11	116938096	116938096	116940269	4.82887	4.36773	4.24245	0	0	-1	1	1	1	1	0	nn	nn	nn	chr11	117076600	117076800	chr11_117076600_117076800	4.88822	5.64968	4.88822	4.14985	4.14985	3.43849	4.14985	3.43849	4.14985	4.14985	2.1184	1.52531	4.14985	2.1184	3.43849	14.0629	10.5647	4.88822	11.4263	4.14985	4.88822	4.14985	4.14985	5.64968
chr11	117066781	117086782	2810008D09Rik	chr11	116938096	116938096	116940269	4.82887	4.36773	4.24245	0	0	-1	1	1	1	1	0	nn	nn	nn	chr11	117081200	117081800	chr11_117081200_117081800	1.54542	0.308381	2.33198	2.36073	1.01891	1.01891	0.867678	2.57431	2.34786	2.04499	0.308381	0.308381	1.72301	0.867678	0.841322	7.00416	6.00428	3.55598	1.01891	0.637197	0.308381	0.193141	0.193141	1.36784
chr11	117066781	117086782	2810008D09Rik	chr11	116938096	116938096	116940269	4.82887	4.36773	4.24245	0	0	-1	1	1	1	1	0	nn	nn	nn	chr11	117083600	117083800	chr11_117083600_117083800	1.52531	0.193141	0.992552	2.75913	2.1184	0.538862	0.538862	0.538862	0.992552	0.992552	0.538862	0.538862	4.88822	0.992552	0.992552	0.992552	0.992552	0.992552	7.2301	2.75913	0.193141	0.193141	0.193141	4.88822
chr13	108034472	108054473	2810008M24Rik	chr13	108834667	108834667	108839340	3.4242	3.58222	3.25399	0	0	0	1	1	1	1	0	nn	nn	nn	chr13	108041600	108041800	chr13_108041600_108041800	5.64968	15.8572	0.538862	7.2301	5.64968	2.75913	2.75913	0.538862	0.538862	0.538862	4.14985	4.14985	9.71312	2.1184	6.43114	11.4263	9.71312	4.88822	9.71312	8.04451	2.75913	8.04451	8.87266	10.5647
chr13	108034472	108054473	2810008M24Rik	chr13	108834667	108834667	108839340	3.4242	3.58222	3.25399	0	0	0	1	1	1	1	0	nn	nn	nn	chr13	108043400	108045000	chr13_108043400_108045000	2.89595	5.07381	2.9326	2.57399	2.33358	1.30728	1.6238	2.55225	2.31432	2.91349	0.822418	1.01232	3.19182	1.71046	1.5576	6.70153	4.18995	3.52253	2.16552	2.28257	4.35514	3.83759	3.72873	3.93169
chr13	108034472	108054473	2810008M24Rik	chr13	108834667	108834667	108839340	3.4242	3.58222	3.25399	0	0	0	1	1	1	1	0	nn	nn	nn	chr13	108047400	108047600	chr13_108047400_108047600	0.992552	0.193141	0.538862	0.992552	0.992552	0.538862	0.538862	0.538862	0.538862	0.538862	0.193141	0.193141	0.538862	0.538862	0.193141	9.71312	8.04451	2.1184	0.992552	0.193141	0.538862	0.193141	0.193141	0.992552
chr1	157402350	157422351	2810025M15Rik	chr1	159342482	159342482	159350367	3.5368	2.57694	2.79198	0	0	0	1	1	0	0	0	nn	nn	nn	chr1	157411800	157412000	chr1_157411800_157412000	1.52531	1.52531	0.992552	2.1184	2.75913	0.538862	0.992552	0.992552	0.538862	0.992552	0.193141	0.193141	4.14985	0.538862	1.52531	2.75913	0.992552	2.75913	1.52531	0.992552	2.1184	0.992552	0.992552	4.14985
chr1	157402350	157422351	2810025M15Rik	chr1	159342482	159342482	159350367	3.5368	2.57694	2.79198	0	0	0	1	1	0	0	0	nn	nn	nn	chr1	157412600	157412800	chr1_157412600_157412800	11.4263	12.297	2.75913	24.1905	20.4423	4.14985	4.88822	2.1184	1.52531	6.43114	2.1184	1.52531	22.3087	0.538862	10.5647	18.5931	14.9568	15.8572	15.8572	9.71312	14.0629	8.04451	9.71312	27.0384
chr3	88675792	88695793	2810403A07Rik	chr3	88489715	88489715	88516855	3.30145	2.93454	2.86288	0	0	0	1	1	0	0	0	nn	nn	nn	chr3	88677400	88677600	chr3_88677400_88677600	3.43849	1.52531	4.14985	5.64968	3.43849	0.992552	1.52531	4.14985	4.88822	3.43849	0.538862	0.538862	4.88822	2.1184	3.43849	11.4263	11.4263	2.1184	4.14985	2.1184	0.992552	0.992552	0.992552	5.64968
chr3	88675792	88695793	2810403A07Rik	chr3	88489715	88489715	88516855	3.30145	2.93454	2.86288	0	0	0	1	1	0	0	0	nn	nn	nn	chr3	88685600	88685800	chr3_88685600_88685800	15.8572	14.0629	21.3734	15.8572	13.1761	7.2301	9.71312	22.3087	21.3734	18.5931	4.14985	4.88822	12.297	14.9568	14.9568	27.0384	29.9125	14.0629	19.5154	22.3087	17.6758	15.8572	14.9568	13.1761
chr3	88675792	88695793	2810403A07Rik	chr3	88489715	88489715	88516855	3.30145	2.93454	2.86288	0	0	0	1	1	0	0	0	nn	nn	nn	chr3	88686200	88686400	chr3_88686200_88686400	1.52531	0.992552	3.43849	2.1184	0.992552	0.992552	0.992552	2.1184	2.75913	1.52531	0.538862	0.538862	2.75913	1.52531	2.1184	5.64968	3.43849	2.1184	2.1184	1.52531	0.992552	0.538862	0.992552	2.1184
chr3	58566656	58586657	2810407C02Rik	chr3	58380579	58380579	58397466	5.30998	4.42252	4.95999	0	0	0	1	1	1	1	0	nn	nn	nn	chr3	58576600	58577400	chr3_58576600_58577400	3.37834	4.74882	5.22804	4.52984	3.57808	1.04717	1.16059	4.13699	3.59993	7.38076	0.699044	0.452431	4.87786	1.98624	2.01869	6.4337	3.99527	3.55651	2.57149	2.1101	4.21906	3.49142	2.54374	3.70559
chr3	58566656	58586657	2810407C02Rik	chr3	58380579	58380579	58397466	5.30998	4.42252	4.95999	0	0	0	1	1	1	1	0	nn	nn	nn	chr3	58581600	58581800	chr3_58581600_58581800	1.52531	1.52531	0.538862	1.52531	2.1184	1.52531	0.992552	0.538862	0.992552	0.538862	0.193141	0.193141	1.52531	0.538862	2.75913	2.1184	0.992552	3.43849	0.992552	1.52531	0.992552	3.43849	10.5647	1.52531
chr3	58566656	58586657	2810407C02Rik	chr3	58380579	58380579	58397466	5.30998	4.42252	4.95999	0	0	0	1	1	1	1	0	nn	nn	nn	chr3	58583200	58583400	chr3_58583200_58583400	2.75913	2.75913	0.992552	5.64968	2.75913	4.14985	4.88822	2.75913	1.52531	1.52531	0.538862	2.1184	1.52531	1.52531	0.538862	8.04451	6.43114	8.04451	0.992552	0.992552	1.52531	4.14985	2.75913	1.52531
chr2	165483313	165503314	2810408M09Rik	chr2	165318814	165315611	165318814	3.73528	5.23532	3.38277	0	0	0	1	1	1	1	0	nn	nn	nn	.	-1	-1	.	-1	.	.	.	.	.	.	.	.	.	.	.	.	.	.	.	.	.	.	.	.	.	.	.
chr8	70513179	70533180	2810422J05Rik	chr8	73047079	73037294	73047079	4.75212	4.9974	4.69804	0	0	0	1	1	1	1	0	nn	nn	nn	chr8	70523200	70523400	chr8_70523200_70523400	8.04451	5.64968	9.71312	8.87266	6.43114	3.43849	3.43849	14.0629	13.1761	8.04451	1.52531	2.1184	10.5647	8.87266	5.64968	12.297	13.1761	4.88822	11.4263	10.5647	6.43114	4.14985	6.43114	8.04451
chr8	70513179	70533180	2810422J05Rik	chr8	73047079	73037294	73047079	4.75212	4.9974	4.69804	0	0	0	1	1	1	1	0	nn	nn	nn	chr8	70527600	70527800	chr8_70527600_70527800	12.297	12.297	17.6758	14.0629	11.4263	6.43114	8.04451	23.2478	23.2478	17.6758	3.43849	4.14985	11.4263	6.43114	13.1761	15.8572	11.4263	9.71312	17.6758	14.9568	14.0629	12.297	11.4263	14.0629
chr8	70513179	70533180	2810422J05Rik	chr8	73047079	73037294	73047079	4.75212	4.9974	4.69804	0	0	0	1	1	1	1	0	nn	nn	nn	chr8	70528400	70528600	chr8_70528400_70528600	0.992552	0.992552	1.52531	1.52531	0.538862	0.538862	0.992552	2.1184	2.75913	1.52531	0.193141	0.193141	0.538862	0.992552	0.992552	5.64968	4.14985	1.52531	1.52531	0.992552	0.193141	0.193141	0.193141	0.538862
chr8	70513179	70533180	2810422J05Rik	chr8	73047079	73037294	73047079	4.75212	4.9974	4.69804	0	0	0	1	1	1	1	0	nn	nn	nn	chr8	70530000	70530200	chr8_70530000_70530200	1.52531	0.193141	2.75913	0.992552	0.538862	1.52531	2.1184	5.64968	6.43114	0.992552	0.538862	0.538862	0.538862	0.538862	0.538862	6.43114	2.75913	2.1184	0.193141	0.193141	0.193141	0.193141	0.193141	0.538862
chr5	139450533	139470534	3110082I17Rik	chr5	139936488	139835692	139936488	5.86272	5.66573	3.68231	0	0	0	1	1	1	1	0	nn	nn	nn	chr5	139460600	139460800	chr5_139460600_139460800	8.04451	8.04451	7.2301	13.1761	8.87266	4.14985	4.88822	4.14985	4.88822	8.04451	2.1184	3.43849	11.4263	4.14985	8.87266	12.297	8.04451	9.71312	17.6758	10.5647	7.2301	5.64968	2.75913	14.0629
chr10	81355819	81375820	4930404N11Rik	chr10	80828565	80826768	80828565	1.01246	5.31084	4.4118	0	0	0	1	0	1	1	0	nn	nn	nn	chr10	81356400	81356600	chr10_81356400_81356600	4.14985	8.04451	1.52531	4.88822	5.64968	0.538862	0.538862	2.1184	2.1184	0.992552	1.52531	0.992552	8.04451	4.88822	7.2301	11.4263	8.87266	2.1184	9.71312	8.04451	0.193141	0.193141	0.193141	8.04451
chr10	81355819	81375820	4930404N11Rik	chr10	80828565	80826768	80828565	1.01246	5.31084	4.4118	0	0	0	1	0	1	1	0	nn	nn	nn	chr10	81357400	81358200	chr10_81357400_81358200	3.80697	5.17092	6.84562	4.01708	2.04826	1.58203	1.49061	6.79544	6.34372	4.73456	0.812466	0.847317	4.55999	1.4342	3.27505	6.01555	2.76685	3.63883	3.83933	1.85305	4.96452	4.13026	4.8448	4.60555
chr10	81355819	81375820	4930404N11Rik	chr10	80828565	80826768	80828565	1.01246	5.31084	4.4118	0	0	0	1	0	1	1	0	nn	nn	nn	chr10	81359000	81359200	chr10_81359000_81359200	2.75913	1.52531	1.52531	5.64968	5.64968	0.538862	0.992552	2.75913	2.1184	0.992552	1.52531	0.992552	12.297	2.1184	4.14985	4.14985	2.75913	1.52531	5.64968	0.992552	0.193141	0.193141	0.538862	5.64968
chr10	81355819	81375820	4930404N11Rik	chr10	80828565	80826768	80828565	1.01246	5.31084	4.4118	0	0	0	1	0	1	1	0	nn	nn	nn	chr10	81362600	81362800	chr10_81362600_81362800	4.14985	0.538862	22.3087	4.88822	1.52531	6.43114	7.2301	26.0859	24.1905	9.71312	0.992552	0.992552	0.992552	0.538862	1.52531	2.1184	0.538862	8.87266	1.52531	0.538862	0.992552	0.992552	0.193141	1.52531
chr10	81355819	81375820	4930404N11Rik	chr10	80828565	80826768	80828565	1.01246	5.31084	4.4118	0	0	0	1	0	1	1	0	nn	nn	nn	chr10	81365200	81365400	chr10_81365200_81365400	1.52531	0.538862	6.43114	1.52531	0.538862	0.538862	0.992552	6.43114	6.43114	1.52531	0.992552	0.992552	0.992552	0.538862	0.992552	2.75913	0.992552	0.992552	1.52531	0.992552	0.193141	0.193141	0.538862	0.538862
chr10	81355819	81375820	4930404N11Rik	chr10	80828565	80826768	80828565	1.01246	5.31084	4.4118	0	0	0	1	0	1	1	0	nn	nn	nn	chr10	81365800	81366400	chr10_81365800_81366400	2.1184	0.841322	4.88822	2.1184	2.33198	0.841322	1.17014	4.6498	4.6421	2.33198	1.54542	1.34772	3.23558	1.17014	2.77201	3.92173	1.9567	1.72301	4.88822	0.423621	0.538862	0.459611	0.459611	2.13428
chr3	90042815	90062816	4933434E20Rik	chr3	89856738	89856738	89866369	3.08624	2.76499	2.74491	0	0	0	1	1	0	0	0	nn	nn	nn	chr3	90051800	90052200	chr3_90051800_90052200	2.43877	2.75913	3.09881	3.45449	3.20677	1.03209	1.82186	2.77844	3.09881	2.1184	0.765707	0.765707	4.93481	2.5712	2.4819	7.26117	3.50331	2.83758	3.13413	1.55548	3.43849	1.25893	1.32863	2.1184
chr3	90042815	90062816	4933434E20Rik	chr3	89856738	89856738	89866369	3.08624	2.76499	2.74491	0	0	0	1	1	0	0	0	nn	nn	nn	chr3	90052600	90053200	chr3_90052600_90053200	5.66105	4.95184	7.61164	6.48146	3.31137	2.83177	2.72251	8.16516	8.20027	10.7144	1.21661	1.65663	6.43455	4.30176	3.35829	15.0232	10.0321	3.25525	7.58872	6.9289	5.34957	4.20812	3.64561	8.53325
chr13	58147647	58167648	5133401N09Rik	chr13	58259009	58259009	58266054	3.52538	3.27836	3.05662	0	0	0	1	1	1	1	0	nn	nn	nn	chr13	58148400	58149200	chr13_58148400_58149200	2.17887	0.898897	4.08594	3.3878	2.50498	1.89561	1.60224	2.84976	3.15279	2.15188	0.699044	0.565854	2.72158	0.765707	1.55548	9.19714	7.8411	4.35323	1.04717	0.812466	0.452431	0.792699	1.01232	1.58715
chr13	58147647	58167648	5133401N09Rik	chr13	58259009	58259009	58266054	3.52538	3.27836	3.05662	0	0	0	1	1	1	1	0	nn	nn	nn	chr13	58157600	58157800	chr13_58157600_58157800	6.43114	5.64968	10.5647	6.43114	6.43114	5.64968	7.2301	9.71312	9.71312	7.2301	2.1184	4.14985	8.87266	2.1184	3.43849	8.04451	4.88822	6.43114	4.88822	2.1184	9.71312	6.43114	8.04451	8.87266
chr13	58147647	58167648	5133401N09Rik	chr13	58259009	58259009	58266054	3.52538	3.27836	3.05662	0	0	0	1	1	1	1	0	nn	nn	nn	chr13	58158200	58159400	chr13_58158200_58159400	2.5687	2.42949	3.02866	2.7176	2.16031	1.24576	1.55518	2.52425	2.93505	4.2231	1.02896	1.00252	3.55572	8.19605	1.51536	4.77198	3.54562	2.63748	2.07657	1.53195	2.45316	2.9069	2.27076	2.65742
chr19	8878769	8898770	5730408K05Rik	chr19	8963260	8962876	8963260	3.29182	1.72738	3.24384	0	0	0	1	1	0	1	0	nn	nn	nn	chr19	8880800	8881000	chr19_8880800_8881000	7.2301	6.43114	8.04451	8.87266	8.04451	2.75913	3.43849	10.5647	11.4263	8.04451	0.992552	1.52531	8.87266	5.64968	7.2301	14.9568	9.71312	7.2301	16.7636	8.87266	5.64968	7.2301	4.88822	7.2301
chr19	8878769	8898770	5730408K05Rik	chr19	8963260	8962876	8963260	3.29182	1.72738	3.24384	0	0	0	1	1	0	1	0	nn	nn	nn	chr19	8888800	8889000	chr19_8888800_8889000	11.4263	12.297	15.8572	13.1761	9.71312	5.64968	6.43114	16.7636	16.7636	17.6758	2.75913	2.75913	11.4263	5.64968	11.4263	16.7636	16.7636	9.71312	14.9568	14.9568	11.4263	12.297	8.87266	10.5647
chr19	8878769	8898770	5730408K05Rik	chr19	8963260	8962876	8963260	3.29182	1.72738	3.24384	0	0	0	1	1	0	1	0	nn	nn	nn	chr19	8892800	8893200	chr19_8892800_8893200	3.45449	2.75913	5.26895	4.54408	2.43877	1.82186	1.82186	5.2905	6.05916	7.6519	0.765707	0.992552	4.51904	1.52531	2.43877	10.5848	7.35726	2.1184	3.45449	3.50331	1.52531	2.43877	1.82186	3.82367
chr19	8878769	8898770	5730408K05Rik	chr19	8963260	8962876	8963260	3.29182	1.72738	3.24384	0	0	0	1	1	0	1	0	nn	nn	nn	chr19	8898000	8898200	chr19_8898000_8898200	14.0629	16.7636	20.4423	17.6758	16.7636	7.2301	8.87266	21.3734	22.3087	20.4423	3.43849	4.14985	15.8572	5.64968	12.297	15.8572	9.71312	13.1761	18.5931	18.5931	15.8572	12.297	12.297	16.7636
chr1	88259407	88279408	6430706D22Rik	chr1	90165983	90159687	90165983	4.17085	0.137504	0.276238	0	0	0	1	1	0	0	0	nn	nn	nn	.	-1	-1	.	-1	.	.	.	.	.	.	.	.	.	.	.	.	.	.	.	.	.	.	.	.	.	.	.
chr6	113594770	113614771	6720456B07Rik	chr6	113554765	113554765	113566945	5.63649	5.02967	5.55187	0	0	0	1	1	1	1	0	nn	nn	nn	chr6	113604600	113605200	chr6_113604600_113605200	3.9491	3.44916	5.487	3.00913	3.44916	1.39419	2.18315	6.29713	6.01328	6.68437	0.867678	1.01891	6.19414	2.55843	2.42027	8.45409	5.72485	3.23558	5.23062	1.93658	2.98558	3.00913	3.8223	4.89592
chr14	99036375	99056376	6720463M24Rik	chr14	99445595	99445595	99473326	3.4261	2.92462	3.06546	0	0	0	1	1	0	1	0	nn	nn	nn	chr14	99037800	99038000	chr14_99037800_99038000	1.52531	0.992552	0.992552	2.1184	2.1184	4.14985	4.88822	0.992552	1.52531	0.538862	2.1184	2.1184	0.992552	0.538862	0.992552	0.992552	0.992552	4.14985	1.52531	0.538862	0.538862	0.538862	0.193141	0.992552
chr14	99036375	99056376	6720463M24Rik	chr14	99445595	99445595	99473326	3.4261	2.92462	3.06546	0	0	0	1	1	0	1	0	nn	nn	nn	chr14	99042200	99042400	chr14_99042200_99042400	0.992552	0.538862	0.992552	1.52531	0.538862	1.52531	2.1184	1.52531	1.52531	0.538862	1.52531	0.538862	0.538862	0.992552	0.538862	2.1184	0.992552	4.88822	0.538862	0.538862	0.193141	0.538862	0.193141	0.538862
chr14	99036375	99056376	6720463M24Rik	chr14	99445595	99445595	99473326	3.4261	2.92462	3.06546	0	0	0	1	1	0	1	0	nn	nn	nn	chr14	99043600	99043800	chr14_99043600_99043800	2.1184	1.52531	2.1184	2.75913	1.52531	4.14985	3.43849	1.52531	2.1184	0.538862	3.43849	4.88822	2.1184	0.992552	0.992552	2.1184	0.992552	4.14985	0.992552	0.193141	1.52531	1.52531	0.193141	0.992552
chr14	99036375	99056376	6720463M24Rik	chr14	99445595	99445595	99473326	3.4261	2.92462	3.06546	0	0	0	1	1	0	1	0	nn	nn	nn	chr14	99044800	99045000	chr14_99044800_99045000	4.14985	1.52531	3.43849	6.43114	7.2301	5.64968	6.43114	2.75913	2.75913	0.992552	8.04451	11.4263	4.88822	3.43849	2.1184	4.14985	2.1184	12.297	1.52531	0.992552	1.52531	0.538862	1.52531	3.43849
chr14	99036375	99056376	6720463M24Rik	chr14	99445595	99445595	99473326	3.4261	2.92462	3.06546	0	0	0	1	1	0	1	0	nn	nn	nn	chr14	99045400	99045600	chr14_99045400_99045600	4.14985	9.71312	4.88822	3.43849	4.14985	6.43114	8.87266	4.88822	4.88822	2.75913	2.75913	2.75913	4.14985	0.992552	2.1184	3.43849	1.52531	4.88822	4.14985	4.88822	4.88822	5.64968	2.75913	4.88822
chr14	99036375	99056376	6720463M24Rik	chr14	99445595	99445595	99473326	3.4261	2.92462	3.06546	0	0	0	1	1	0	1	0	nn	nn	nn	chr14	99046200	99046400	chr14_99046200_99046400	22.3087	33.7795	26.0859	26.0859	22.3087	26.0859	27.9937	24.1905	20.4423	18.5931	11.4263	14.9568	24.1905	7.2301	19.5154	14.0629	7.2301	25.1366	16.7636	14.9568	31.8414	30.8758	33.7795	28.9518
chr14	99036375	99056376	6720463M24Rik	chr14	99445595	99445595	99473326	3.4261	2.92462	3.06546	0	0	0	1	1	0	1	0	nn	nn	nn	chr14	99047000	99047200	chr14_99047000_99047200	4.14985	0.992552	4.14985	6.43114	6.43114	5.64968	4.88822	4.14985	3.43849	1.52531	4.14985	3.43849	7.2301	4.88822	2.75913	8.04451	5.64968	7.2301	2.75913	0.538862	3.43849	1.52531	1.52531	2.75913
chr14	99036375	99056376	6720463M24Rik	chr14	99445595	99445595	99473326	3.4261	2.92462	3.06546	0	0	0	1	1	0	1	0	nn	nn	nn	chr14	99048600	99048800	chr14_99048600_99048800	0.992552	0.193141	0.992552	3.43849	1.52531	0.992552	0.992552	0.538862	0.992552	0.538862	0.538862	0.538862	5.64968	0.992552	0.992552	1.52531	0.992552	1.52531	0.538862	0.538862	0.992552	0.193141	0.193141	0.992552
chr14	99036375	99056376	6720463M24Rik	chr14	99445595	99445595	99473326	3.4261	2.92462	3.06546	0	0	0	1	1	0	1	0	nn	nn	nn	chr14	99041200	99041400	chr14_99041200_99041400	0.992552	0.992552	0.538862	1.52531	1.52531	3.43849	4.14985	0.538862	0.538862	0.538862	1.52531	0.992552	0.992552	0.992552	1.52531	0.992552	0.193141	2.1184	0.193141	0.538862	0.538862	1.52531	0.992552	0.992552
chr2	153519970	153539971	8430427H17Rik	chr2	153355707	153233196	153355707	3.07216	4.288	3.07156	0	0	0	1	1	1	1	0	nn	nn	nn	chr2	153526000	153526200	chr2_153526000_153526200	4.88822	5.64968	2.1184	8.87266	6.43114	4.88822	5.64968	2.75913	2.75913	4.88822	5.64968	7.2301	4.14985	4.14985	5.64968	8.87266	4.88822	9.71312	0.992552	0.992552	8.87266	8.04451	6.43114	3.43849
chr2	153519970	153539971	8430427H17Rik	chr2	153355707	153233196	153355707	3.07216	4.288	3.07156	0	0	0	1	1	1	1	0	nn	nn	nn	chr2	153528200	153528400	chr2_153528200_153528400	1.52531	2.1184	1.52531	2.1184	0.538862	0.538862	0.538862	0.992552	0.992552	2.1184	0.992552	0.992552	2.1184	0.992552	0.992552	3.43849	0.992552	1.52531	0.538862	0.992552	4.88822	0.538862	0.992552	1.52531
chr7	118730269	118750270	9030624J02Rik	chr7	125883784	125883784	125985005	2.83719	2.78413	3.27214	0	0	0	1	0	0	1	0	nn	nn	nn	chr7	118740000	118740200	chr7_118740000_118740200	8.04451	11.4263	9.71312	13.1761	8.04451	3.43849	2.75913	10.5647	9.71312	7.2301	2.75913	2.75913	11.4263	0.992552	6.43114	5.64968	3.43849	9.71312	8.87266	8.87266	8.87266	10.5647	8.87266	10.5647
chr7	118730269	118750270	9030624J02Rik	chr7	125883784	125883784	125985005	2.83719	2.78413	3.27214	0	0	0	1	0	0	1	0	nn	nn	nn	chr7	118740600	118740800	chr7_118740600_118740800	12.297	10.5647	15.8572	17.6758	13.1761	6.43114	8.04451	12.297	14.9568	19.5154	4.88822	8.04451	16.7636	4.88822	8.87266	12.297	8.04451	13.1761	17.6758	11.4263	12.297	9.71312	10.5647	16.7636
chr7	118730269	118750270	9030624J02Rik	chr7	125883784	125883784	125985005	2.83719	2.78413	3.27214	0	0	0	1	0	0	1	0	nn	nn	nn	chr7	118742200	118742600	chr7_118742200_118742600	1.55548	0.366001	1.25893	2.5712	1.15577	1.03209	1.47613	1.25893	1.03209	0.765707	1.25893	1.52531	3.5875	0.765707	1.03209	6.04041	3.79417	2.5712	1.32863	0.592847	0.366001	0.193141	0.193141	2.94039
chr7	25218721	25238722	9130221H12Rik	chr7	26013741	26013741	26015283	1.59669	1.91159	3.88314	0	0	0	1	0	0	1	0	nn	nn	nn	chr7	25219200	25219400	chr7_25219200_25219400	4.14985	3.43849	9.71312	4.14985	3.43849	1.52531	1.52531	9.71312	8.87266	4.88822	0.538862	0.538862	4.88822	0.992552	3.43849	7.2301	5.64968	4.14985	5.64968	0.992552	4.14985	2.1184	4.14985	2.75913
chr7	25218721	25238722	9130221H12Rik	chr7	26013741	26013741	26015283	1.59669	1.91159	3.88314	0	0	0	1	0	0	1	0	nn	nn	nn	chr7	25219800	25220000	chr7_25219800_25220000	14.0629	9.71312	20.4423	16.7636	12.297	10.5647	11.4263	25.1366	25.1366	23.2478	3.43849	2.75913	15.8572	7.2301	14.9568	15.8572	15.8572	12.297	21.3734	25.1366	12.297	8.04451	8.04451	16.7636
chr7	25218721	25238722	9130221H12Rik	chr7	26013741	26013741	26015283	1.59669	1.91159	3.88314	0	0	0	1	0	0	1	0	nn	nn	nn	chr7	25220400	25220800	chr7_25220400_25220800	2.75913	0.992552	4.89977	4.14985	1.25893	1.82186	3.13413	4.51904	4.51904	3.45449	0.765707	1.03209	4.20441	1.52531	0.992552	7.63731	6.8471	6.8471	2.75913	1.87584	1.03209	0.538862	1.03209	2.43877
chr7	25218721	25238722	9130221H12Rik	chr7	26013741	26013741	26015283	1.59669	1.91159	3.88314	0	0	0	1	0	0	1	0	nn	nn	nn	chr7	25221200	25221400	chr7_25221200_25221400	11.4263	10.5647	19.5154	11.4263	10.5647	8.04451	10.5647	21.3734	19.5154	18.5931	2.1184	2.75913	13.1761	6.43114	8.87266	15.8572	14.9568	9.71312	10.5647	8.04451	13.1761	13.1761	11.4263	12.297
chr7	25218721	25238722	9130221H12Rik	chr7	26013741	26013741	26015283	1.59669	1.91159	3.88314	0	0	0	1	0	0	1	0	nn	nn	nn	chr7	25222400	25222600	chr7_25222400_25222600	1.52531	0.538862	6.43114	1.52531	0.992552	2.75913	2.1184	6.43114	5.64968	1.52531	0.992552	0.992552	0.538862	0.992552	0.193141	2.1184	0.992552	2.75913	0.992552	0.193141	0.193141	0.193141	0.538862	0.538862
chr7	25218721	25238722	9130221H12Rik	chr7	26013741	26013741	26015283	1.59669	1.91159	3.88314	0	0	0	1	0	0	1	0	nn	nn	nn	chr7	25237800	25238600	chr7_25237800_25238600	14.2966	14.3121	24.1939	14.2916	12.9806	11.6749	11.4937	26.0904	25.6151	19.5274	3.11647	3.11647	11.6647	11.7015	12.5358	16.091	17.2917	12.5478	21.2224	16.5733	15.2056	12.5229	11.2741	13.6507
chr12	69187209	69207210	9330151L19Rik	chr12	70298197	70298197	70300855	2.69004	4.22995	2.6729	0	0	0	1	0	1	0	0	nn	nn	nn	chr12	69190600	69190800	chr12_69190600_69190800	1.52531	0.992552	2.1184	3.43849	2.1184	1.52531	0.992552	2.75913	3.43849	0.538862	0.992552	0.992552	4.14985	0.992552	1.52531	2.75913	0.992552	3.43849	0.538862	2.1184	1.52531	0.992552	0.538862	2.1184
chr12	69187209	69207210	9330151L19Rik	chr12	70298197	70298197	70300855	2.69004	4.22995	2.6729	0	0	0	1	0	1	0	0	nn	nn	nn	chr12	69197000	69197200	chr12_69197000_69197200	4.88822	5.64968	4.88822	5.64968	6.43114	2.1184	2.75913	4.14985	4.14985	3.43849	0.992552	2.1184	8.04451	2.1184	4.88822	6.43114	2.75913	4.88822	3.43849	4.14985	7.2301	6.43114	5.64968	7.2301
chr12	69187209	69207210	9330151L19Rik	chr12	70298197	70298197	70300855	2.69004	4.22995	2.6729	0	0	0	1	0	1	0	0	nn	nn	nn	chr12	69198000	69198200	chr12_69198000_69198200	3.43849	4.88822	6.43114	4.88822	2.75913	2.1184	2.75913	4.88822	5.64968	3.43849	1.52531	1.52531	3.43849	0.992552	4.88822	4.88822	2.75913	5.64968	1.52531	1.52531	3.43849	4.14985	4.14985	3.43849
chr15	101274299	101294300	9430023L20Rik	chr15	101114731	101114731	101121365	5.57677	6.04022	5.1321	0	0	-1	1	1	1	1	0	nn	nn	nn	chr15	101275800	101276000	chr15_101275800_101276000	0.992552	0.538862	0.992552	0.538862	0.992552	0.193141	0.193141	0.538862	0.538862	0.538862	0.538862	0.193141	0.992552	0.538862	0.992552	0.992552	0.538862	0.538862	4.88822	0.538862	0.538862	0.992552	0.538862	2.1184
chr15	101274299	101294300	9430023L20Rik	chr15	101114731	101114731	101121365	5.57677	6.04022	5.1321	0	0	-1	1	1	1	1	0	nn	nn	nn	chr15	101283200	101283400	chr15_101283200_101283400	2.75913	2.75913	2.1184	4.14985	2.75913	0.193141	0.193141	2.1184	2.1184	2.1184	0.538862	0.538862	3.43849	1.52531	2.75913	8.04451	8.04451	2.75913	3.43849	5.64968	2.1184	2.75913	2.1184	5.64968
chr15	101274299	101294300	9430023L20Rik	chr15	101114731	101114731	101121365	5.57677	6.04022	5.1321	0	0	-1	1	1	1	1	0	nn	nn	nn	chr15	101283800	101284400	chr15_101283800_101284400	8.60072	5.67071	12.8884	9.19055	6.9845	6.72401	6.73068	15.2611	14.6588	10.6108	2.77201	3.50907	7.53097	4.88822	4.6498	14.661	13.4766	10.004	10.0691	8.37349	7.50672	4.6498	4.41267	12.0244
chr15	101274299	101294300	9430023L20Rik	chr15	101114731	101114731	101121365	5.57677	6.04022	5.1321	0	0	-1	1	1	1	1	0	nn	nn	nn	chr15	101286200	101286400	chr15_101286200_101286400	2.1184	1.52531	1.52531	4.88822	2.75913	1.52531	1.52531	0.992552	2.1184	0.992552	0.538862	0.992552	4.14985	0.992552	4.14985	3.43849	0.992552	4.14985	2.75913	2.75913	0.992552	0.193141	1.52531	3.43849
chr2	157069264	157089265	9830001H06Rik	chr2	156905001	156836177	156905001	2.82015	3.47268	1.20427	0	0	-1	1	0	1	0	0	nn	nn	nn	chr2	157069600	157069800	chr2_157069600_157069800	0.992552	0.538862	1.52531	2.1184	2.75913	0.193141	0.538862	0.538862	0.992552	0.538862	0.538862	0.193141	4.88822	2.1184	0.992552	0.538862	0.538862	0.538862	2.1184	0.193141	0.193141	0.193141	0.193141	1.52531
chr2	157069264	157089265	9830001H06Rik	chr2	156905001	156836177	156905001	2.82015	3.47268	1.20427	0	0	-1	1	0	1	0	0	nn	nn	nn	chr2	157071600	157071800	chr2_157071600_157071800	2.75913	0.538862	0.538862	8.04451	9.71312	0.538862	0.193141	0.538862	0.992552	0.992552	0.193141	0.193141	8.87266	9.71312	10.5647	0.992552	0.538862	5.64968	6.43114	1.52531	0.992552	0.193141	1.52531	2.75913
chr2	157069264	157089265	9830001H06Rik	chr2	156905001	156836177	156905001	2.82015	3.47268	1.20427	0	0	-1	1	0	1	0	0	nn	nn	nn	chr2	157077600	157077800	chr2_157077600_157077800	1.52531	0.992552	0.992552	4.14985	4.14985	0.193141	0.193141	0.538862	0.992552	0.992552	0.193141	0.538862	8.87266	0.992552	2.1184	0.992552	0.538862	1.52531	4.14985	0.538862	0.193141	0.538862	0.193141	3.43849
chr1	88267556	88287557	A730008H23Rik	chr1	90174132	90161402	90174132	3.52214	1.564	3.59296	0	0	0	1	1	0	1	0	nn	nn	nn	.	-1	-1	.	-1	.	.	.	.	.	.	.	.	.	.	.	.	.	.	.	.	.	.	.	.	.	.	.
chr11	83281697	83301698	AA465934	chr11	83105200	83105200	83108139	1.86582	3.16391	3.0171	0	0	0	1	0	1	1	0	nn	nn	nn	chr11	83286600	83286800	chr11_83286600_83286800	4.14985	0.193141	14.9568	3.43849	2.1184	2.75913	2.75913	19.5154	19.5154	11.4263	3.43849	3.43849	0.538862	6.43114	0.538862	14.0629	14.0629	4.14985	0.538862	0.193141	0.193141	0.193141	0.193141	0.538862
chr11	83281697	83301698	AA465934	chr11	83105200	83105200	83108139	1.86582	3.16391	3.0171	0	0	0	1	0	1	1	0	nn	nn	nn	chr11	83291400	83292400	chr11_83291400_83292400	5.82935	5.94853	9.67007	6.17986	4.4953	3.51707	3.43549	9.42896	10.1252	5.69553	1.93593	2.2281	6.69004	3.1838	4.78238	8.34219	7.21796	5.39168	9.31517	6.72211	5.72374	5.18107	5.2503	6.71809
chr11	83281697	83301698	AA465934	chr11	83105200	83105200	83108139	1.86582	3.16391	3.0171	0	0	0	1	0	1	1	0	nn	nn	nn	chr11	83297800	83298400	chr11_83297800_83298400	0.992552	0.308381	1.01891	0.992552	0.690092	0.574852	0.538862	1.54542	1.01891	0.841322	0.193141	0.193141	0.841322	0.841322	0.726082	5.41023	4.41267	1.54542	1.01891	0.308381	0.193141	0.574852	0.752438	0.841322
chr11	83281697	83301698	AA465934	chr11	83105200	83105200	83108139	1.86582	3.16391	3.0171	0	0	0	1	0	1	1	0	nn	nn	nn	chr11	83298800	83299200	chr11_83298800_83299200	9.73539	12.297	8.45859	11.4446	11.4678	4.16335	4.89977	7.23783	7.6519	5.2905	3.43849	3.09881	12.7446	8.07213	10.3032	19.059	18.6153	9.30459	14.0771	10.5697	11.4446	9.32819	12.3138	10.6103
chr9	63592653	63612654	Aagab	chr9	63450461	63450461	63489696	4.3381	3.65017	4.16294	0	0	0	1	1	1	1	0	nn	nn	nn	chr9	63602400	63602600	chr9_63602400_63602600	8.87266	16.7636	15.8572	9.71312	7.2301	2.1184	2.75913	12.297	11.4263	20.4423	0.992552	1.52531	9.71312	3.43849	3.43849	14.0629	9.71312	8.04451	8.87266	8.87266	17.6758	11.4263	8.87266	11.4263
chr9	63592653	63612654	Aagab	chr9	63450461	63450461	63489696	4.3381	3.65017	4.16294	0	0	0	1	1	1	1	0	nn	nn	nn	chr9	63604000	63604200	chr9_63604000_63604200	1.52531	0.538862	4.14985	2.75913	0.992552	0.992552	0.992552	4.14985	2.75913	1.52531	0.193141	0.538862	1.52531	0.992552	0.992552	4.14985	1.52531	4.14985	0.992552	0.538862	0.538862	0.193141	0.193141	0.992552
chr9	63592653	63612654	Aagab	chr9	63450461	63450461	63489696	4.3381	3.65017	4.16294	0	0	0	1	1	1	1	0	nn	nn	nn	chr9	63611200	63611400	chr9_63611200_63611400	0.992552	0.992552	0.538862	2.1184	4.14985	0.193141	0.193141	0.538862	0.538862	0.193141	0.193141	0.193141	4.14985	2.75913	3.43849	0.538862	0.538862	0.992552	1.52531	0.538862	2.75913	0.193141	1.52531	0.992552
chr9	63592653	63612654	Aagab	chr9	63450461	63450461	63489696	4.3381	3.65017	4.16294	0	0	0	1	1	1	1	0	nn	nn	nn	chr9	63612000	63612400	chr9_63612000_63612400	1.52531	0.765707	0.538862	2.1184	2.43877	0.366001	0.193141	0.765707	0.538862	0.538862	0.193141	0.538862	4.89977	2.77844	1.55548	1.52531	0.538862	0.992552	2.43877	1.82186	1.649	0.538862	0.538862	3.79417
chr17	45496839	45516840	Aars2	chr17	45643789	45643789	45657792	4.42307	4.44339	4.14849	0	0	0	1	1	1	1	0	nn	nn	nn	chr17	45503600	45503800	chr17_45503600_45503800	2.75913	0.538862	0.193141	2.75913	5.64968	1.52531	2.1184	0.538862	0.992552	0.538862	1.52531	2.1184	3.43849	20.4423	8.04451	9.71312	6.43114	2.1184	0.538862	0.538862	0.538862	0.538862	0.193141	0.538862
chr17	45496839	45516840	Aars2	chr17	45643789	45643789	45657792	4.42307	4.44339	4.14849	0	0	0	1	1	1	1	0	nn	nn	nn	chr17	45506800	45507000	chr17_45506800_45507000	6.43114	7.2301	4.88822	7.2301	4.88822	2.75913	2.75913	4.88822	4.88822	8.87266	1.52531	2.1184	7.2301	5.64968	3.43849	14.9568	9.71312	4.14985	8.04451	8.04451	8.04451	5.64968	5.64968	8.04451
chr17	45496839	45516840	Aars2	chr17	45643789	45643789	45657792	4.42307	4.44339	4.14849	0	0	0	1	1	1	1	0	nn	nn	nn	chr17	45511000	45511200	chr17_45511000_45511200	0.992552	0.538862	0.538862	0.538862	0.193141	0.538862	0.538862	0.538862	0.992552	0.538862	0.538862	0.538862	0.538862	0.992552	0.538862	6.43114	4.14985	0.992552	0.538862	0.992552	0.193141	0.538862	0.193141	0.193141
chr17	45496839	45516840	Aars2	chr17	45643789	45643789	45657792	4.42307	4.44339	4.14849	0	0	0	1	1	1	1	0	nn	nn	nn	chr17	45516600	45516800	chr17_45516600_45516800	2.75913	1.52531	2.75913	3.43849	2.75913	1.52531	0.992552	3.43849	3.43849	3.43849	0.538862	0.992552	4.14985	2.75913	1.52531	5.64968	4.88822	3.43849	3.43849	4.14985	0.992552	1.52531	0.538862	3.43849
chr9	4299493	4319494	Aasdhppt	chr9	4309494	4294792	4309494	3.17935	2.32477	2.86127	0	0	0	1	1	0	0	0	nn	nn	nn	chr9	4309400	4310000	chr9_4309400_4310000	28.6446	37.3692	24.8548	37.0538	41.3303	26.7311	27.0453	20.1736	20.4889	20.8054	11.4357	14.959	36.0825	14.0789	33.8115	26.0933	36.7424	36.7143	24.8386	34.1492	31.5388	42.2951	36.3867	31.2404
chr9	4299493	4319494	Aasdhppt	chr9	4309494	4294792	4309494	3.17935	2.32477	2.86127	0	0	0	1	1	0	0	0	nn	nn	nn	chr9	4310800	4311400	chr9_4310800_4311400	2.16304	2.36073	1.92071	2.84398	2.66639	2.34786	2.81143	1.9567	1.72301	1.17014	2.18315	1.98545	4.03588	2.26904	1.65663	7.03419	6.35787	3.68628	1.74312	1.54139	0.538862	0.538862	0.423621	2.72251
chr9	4299493	4319494	Aasdhppt	chr9	4309494	4294792	4309494	3.17935	2.32477	2.86127	0	0	0	1	1	0	0	0	nn	nn	nn	chr9	4319400	4319600	chr9_4319400_4319600	1.52531	0.538862	0.992552	4.14985	1.52531	0.538862	0.538862	0.538862	0.538862	0.538862	0.538862	0.992552	8.87266	2.75913	0.538862	2.1184	0.992552	0.538862	0.538862	0.992552	0.992552	0.538862	0.538862	5.64968
chr17	46318022	46338023	Abcc10	chr17	46464972	46440178	46464972	2.4444	3.87681	1.88157	0	0	-1	1	0	1	0	0	nn	nn	nn	chr17	46328000	46328400	chr17_46328000_46328400	8.10718	8.47161	8.15725	8.10718	8.10718	6.15557	6.51126	7.30067	6.88044	9.41291	3.50331	3.13413	7.72645	11.9508	7.23783	15.8693	14.095	7.6814	8.15725	8.15725	8.15725	8.53798	9.73539	7.35726
chr8	79701739	79721740	Abce1	chr8	82235639	82207340	82235639	4.66666	3.93168	4.32436	0	0	0	1	1	1	1	0	nn	nn	nn	chr8	79711600	79711800	chr8_79711600_79711800	19.5154	21.3734	25.1366	24.1905	18.5931	7.2301	8.04451	27.0384	26.0859	37.6802	3.43849	4.14985	22.3087	5.64968	14.0629	20.4423	20.4423	21.3734	21.3734	25.1366	16.7636	16.7636	19.5154	29.9125
chr13	23413865	23433866	Abt1	chr13	23515735	23510229	23515735	3.92555	3.52866	4.14591	0	0	0	1	1	1	1	0	nn	nn	nn	chr13	23423800	23424000	chr13_23423800_23424000	8.04451	7.2301	4.88822	13.1761	8.04451	1.52531	2.75913	7.2301	7.2301	17.6758	1.52531	1.52531	12.297	2.1184	5.64968	16.7636	13.1761	5.64968	9.71312	9.71312	7.2301	7.2301	5.64968	14.0629
chr13	23413865	23433866	Abt1	chr13	23515735	23510229	23515735	3.92555	3.52866	4.14591	0	0	0	1	1	1	1	0	nn	nn	nn	chr13	23424600	23424800	chr13_23424600_23424800	8.87266	11.4263	8.87266	13.1761	8.04451	2.75913	3.43849	8.87266	10.5647	13.1761	1.52531	1.52531	11.4263	5.64968	9.71312	16.7636	13.1761	9.71312	8.04451	8.04451	12.297	10.5647	11.4263	10.5647
chr13	23413865	23433866	Abt1	chr13	23515735	23510229	23515735	3.92555	3.52866	4.14591	0	0	0	1	1	1	1	0	nn	nn	nn	chr13	23425600	23425800	chr13_23425600_23425800	2.1184	0.992552	2.1184	4.14985	0.992552	1.52531	0.992552	1.52531	2.1184	8.87266	0.992552	0.992552	2.1184	0.538862	0.992552	10.5647	14.0629	2.75913	2.75913	0.538862	0.538862	0.538862	0.992552	0.992552
chr13	23413865	23433866	Abt1	chr13	23515735	23510229	23515735	3.92555	3.52866	4.14591	0	0	0	1	1	1	1	0	nn	nn	nn	chr13	23426400	23426600	chr13_23426400_23426600	0.992552	0.193141	1.52531	2.1184	0.538862	0.992552	0.992552	0.538862	0.538862	3.43849	0.193141	0.538862	0.992552	0.538862	0.193141	8.04451	8.87266	1.52531	0.193141	0.538862	0.193141	0.992552	0.193141	0.538862
chr13	23413865	23433866	Abt1	chr13	23515735	23510229	23515735	3.92555	3.52866	4.14591	0	0	0	1	1	1	1	0	nn	nn	nn	chr13	23427000	23427200	chr13_23427000_23427200	1.52531	0.538862	0.992552	4.14985	1.52531	0.992552	1.52531	1.52531	1.52531	3.43849	0.992552	0.538862	2.1184	0.538862	0.538862	8.87266	7.2301	2.75913	0.538862	0.538862	0.193141	0.538862	0.193141	1.52531
chr13	23413865	23433866	Abt1	chr13	23515735	23510229	23515735	3.92555	3.52866	4.14591	0	0	0	1	1	1	1	0	nn	nn	nn	chr13	23428600	23428800	chr13_23428600_23428800	0.992552	0.193141	0.193141	1.52531	0.538862	0.538862	0.538862	0.992552	0.538862	0.992552	0.538862	0.193141	0.992552	0.193141	0.538862	8.04451	7.2301	0.992552	0.992552	0.992552	0.193141	0.193141	0.193141	0.538862
chr13	23413865	23433866	Abt1	chr13	23515735	23510229	23515735	3.92555	3.52866	4.14591	0	0	0	1	1	1	1	0	nn	nn	nn	chr13	23430800	23431000	chr13_23430800_23431000	4.14985	6.43114	4.88822	4.88822	4.88822	2.1184	0.992552	5.64968	5.64968	5.64968	0.992552	0.992552	5.64968	4.88822	5.64968	8.04451	8.04451	4.88822	4.88822	3.43849	4.14985	3.43849	2.75913	3.43849
chr13	23413865	23433866	Abt1	chr13	23515735	23510229	23515735	3.92555	3.52866	4.14591	0	0	0	1	1	1	1	0	nn	nn	nn	chr13	23431400	23431600	chr13_23431400_23431600	4.88822	4.14985	4.14985	12.297	6.43114	2.1184	2.1184	4.14985	4.88822	6.43114	1.52531	2.1184	7.2301	5.64968	5.64968	11.4263	11.4263	5.64968	7.2301	4.14985	2.75913	2.75913	2.1184	4.14985
chr13	23413865	23433866	Abt1	chr13	23515735	23510229	23515735	3.92555	3.52866	4.14591	0	0	0	1	1	1	1	0	nn	nn	nn	chr13	23432600	23433200	chr13_23432600_23433200	7.89233	8.51259	7.91904	12.0293	10.2625	3.57186	3.8223	8.77891	8.51259	13.2713	1.80786	1.89376	10.759	9.4666	6.99063	13.5473	15.2922	7.94824	9.49278	6.83815	6.83815	4.6588	4.15852	6.58498
chr18	74769210	74789211	Acaa2	chr18	74938865	74938865	74965861	4.41872	3.93849	3.90355	0	0	0	1	1	1	1	0	nn	nn	nn	chr18	74773400	74774200	chr18_74773400_74774200	1.76662	2.53588	1.37719	3.02911	2.76685	0.279571	0.452431	1.17734	1.40418	0.538862	0.366001	0.452431	4.91041	0.652284	0.565854	1.04717	0.538862	2.62231	2.28554	1.58203	2.57314	2.15598	2.57314	3.66705
chr18	74769210	74789211	Acaa2	chr18	74938865	74938865	74965861	4.41872	3.93849	3.90355	0	0	0	1	1	1	1	0	nn	nn	nn	chr18	74778200	74779200	chr18_74778200_74779200	6.1012	7.41003	6.84127	9.28556	7.47172	4.50086	4.89129	4.64975	4.94192	4.93524	4.39202	4.85762	10.9927	3.68031	5.72535	9.81558	5.47246	8.97995	6.05667	3.3644	5.52071	5.51731	5.7581	7.49047
chr18	74769210	74789211	Acaa2	chr18	74938865	74938865	74965861	4.41872	3.93849	3.90355	0	0	0	1	1	1	1	0	nn	nn	nn	chr18	74780000	74780200	chr18_74780000_74780200	2.75913	2.75913	3.43849	2.1184	3.43849	1.52531	2.1184	2.75913	3.43849	2.75913	0.992552	2.1184	4.88822	3.43849	1.52531	8.04451	5.64968	4.14985	1.52531	0.538862	0.992552	2.75913	4.14985	2.75913
chr8	105691094	105711095	Acd	chr8	108224995	108222058	108224995	4.93373	5.91155	5.39126	0	0	1	1	1	1	1	0	nn	nn	nn	chr8	105700600	105701600	chr8_105700600_105701600	4.96584	4.40958	6.97938	4.69199	3.76538	2.09329	2.58487	8.62458	8.61874	8.13074	1.1428	1.24935	6.38037	4.18709	4.36932	9.1272	6.91998	4.50519	6.85209	4.36481	6.34013	2.21831	2.38422	6.23186
chr8	105691094	105711095	Acd	chr8	108224995	108222058	108224995	4.93373	5.91155	5.39126	0	0	1	1	1	1	1	0	nn	nn	nn	chr8	105708200	105708400	chr8_105708200_105708400	4.88822	5.64968	5.64968	4.88822	4.14985	2.1184	2.75913	4.88822	4.14985	4.14985	1.52531	2.1184	6.43114	2.75913	4.14985	9.71312	8.04451	2.1184	6.43114	7.2301	4.14985	4.88822	4.14985	6.43114
chr19	55243367	55263368	Acsl5	chr19	55327858	55327858	55371118	5.26526	5.18972	4.92812	0	0	-1	1	1	1	1	0	nn	nn	nn	chr19	55250600	55250800	chr19_55250600_55250800	0.992552	0.193141	0.992552	2.75913	0.538862	0.193141	0.538862	0.992552	0.538862	0.538862	0.193141	0.193141	2.1184	0.538862	0.538862	4.88822	4.14985	3.43849	0.992552	0.992552	0.538862	0.992552	0.193141	0.538862
chr19	55243367	55263368	Acsl5	chr19	55327858	55327858	55371118	5.26526	5.18972	4.92812	0	0	-1	1	1	1	1	0	nn	nn	nn	chr19	55251200	55251600	chr19_55251200_55251600	1.25893	1.55548	0.992552	1.52531	0.765707	0.538862	0.538862	0.765707	0.992552	0.538862	0.366001	0.366001	1.82186	0.765707	0.538862	6.05916	4.54408	0.538862	1.55548	1.52531	0.193141	0.366001	0.193141	2.14222
chr19	55243367	55263368	Acsl5	chr19	55327858	55327858	55371118	5.26526	5.18972	4.92812	0	0	-1	1	1	1	1	0	nn	nn	nn	chr19	55253400	55254800	chr19_55253400_55254800	2.91349	3.07178	4.14594	3.26121	3.03236	1.10668	0.97705	3.12906	3.41227	1.58918	1.00109	1.18555	3.41326	2.57416	2.09374	8.12045	6.33665	3.49661	2.74209	1.70983	2.81268	2.52936	1.69184	3.28975
chr19	55243367	55263368	Acsl5	chr19	55327858	55327858	55371118	5.26526	5.18972	4.92812	0	0	-1	1	1	1	1	0	nn	nn	nn	chr19	55257800	55258000	chr19_55257800_55258000	0.992552	0.193141	0.992552	2.75913	0.992552	0.992552	0.538862	0.992552	0.992552	0.992552	0.538862	0.193141	4.14985	0.538862	0.538862	5.64968	4.14985	1.52531	0.992552	0.193141	0.538862	0.193141	0.193141	2.75913
chr3	32698544	32718545	Actl6a	chr3	32607467	32607467	32625893	3.96715	3.10154	4.16555	0	0	0	1	1	1	1	0	nn	nn	nn	chr3	32708200	32708800	chr3_32708200_32708800	16.6285	22.8289	19.3658	23.3837	19.4066	9.95345	11.3632	18.1153	19.6531	19.3182	6.01125	7.91247	21.7745	8.67252	15.5114	15.9437	13.6235	19.0092	19.7164	13.2358	20.938	19.7425	22.1931	15.6979
chr1	36699924	36719925	Actr1b	chr1	36766770	36756046	36766770	5.13404	5.61365	4.96684	0	0	0	1	1	1	1	0	nn	nn	nn	chr1	36709200	36709600	chr1_36709200_36709600	1.82186	2.14222	1.52531	2.1184	1.82186	1.55548	1.52531	2.43877	1.82186	1.52531	0.538862	0.992552	3.09881	3.45449	2.1184	4.51904	3.09881	3.45449	1.25893	1.55548	1.25893	2.1184	1.32863	1.82186
chr1	36699924	36719925	Actr1b	chr1	36766770	36756046	36766770	5.13404	5.61365	4.96684	0	0	0	1	1	1	1	0	nn	nn	nn	chr1	36710000	36710200	chr1_36710000_36710200	14.0629	16.7636	14.0629	12.297	11.4263	9.71312	11.4263	14.9568	15.8572	19.5154	6.43114	7.2301	13.1761	14.0629	13.1761	21.3734	19.5154	10.5647	10.5647	18.5931	18.5931	13.1761	15.8572	13.1761
chr1	36699924	36719925	Actr1b	chr1	36766770	36756046	36766770	5.13404	5.61365	4.96684	0	0	0	1	1	1	1	0	nn	nn	nn	chr1	36719400	36719800	chr1_36719400_36719800	0.538862	0.538862	0.538862	0.538862	1.03209	0.538862	0.538862	0.538862	0.592847	0.538862	0.193141	0.366001	1.82186	0.538862	1.03209	0.538862	0.366001	0.538862	0.366001	0.765707	4.14985	0.366001	0.538862	0.765707
chr14	29968335	29988336	Actr8	chr14	30791522	30791522	30806407	3.873	2.88401	3.99595	0	0	0	1	1	0	1	0	nn	nn	nn	chr14	29968200	29968600	chr14_29968200_29968600	16.3696	14.0771	13.2109	18.1858	20.4771	17.7724	18.7168	15.4451	17.2748	12.9116	10.2031	11.9969	21.8808	12.1214	16.7665	14.1531	13.5985	18.6327	21.9254	18.6327	20.9976	14.9699	16.8092	19.5525
chr14	29968335	29988336	Actr8	chr14	30791522	30791522	30806407	3.873	2.88401	3.99595	0	0	0	1	1	0	1	0	nn	nn	nn	chr14	29978200	29978800	chr14_29978200_29978800	4.43604	2.33198	4.15885	7.1284	6.04064	4.36982	5.30358	4.39598	4.6421	4.20959	2.3937	2.9001	8.77891	5.41023	3.83818	9.17635	5.94802	5.78682	2.77201	1.19649	5.43942	2.77201	2.34786	5.44807
chr14	29968335	29988336	Actr8	chr14	30791522	30791522	30806407	3.873	2.88401	3.99595	0	0	0	1	1	0	1	0	nn	nn	nn	chr14	29980600	29980800	chr14_29980600_29980800	2.1184	2.1184	1.52531	4.88822	3.43849	0.992552	1.52531	2.1184	2.1184	0.992552	0.538862	0.992552	6.43114	0.992552	2.1184	4.88822	2.1184	2.1184	1.52531	1.52531	0.992552	2.75913	0.538862	2.75913
chr11	30639395	30659396	Acyp2	chr11	30549396	30405991	30549396	0.548857	0.137504	3.63513	0	0	1	1	0	0	1	0	nn	nn	nn	chr11	30649000	30649400	chr11_30649000_30649400	7.23783	7.2301	9.71312	10.5848	8.87882	3.45449	3.13413	8.05138	8.87882	8.87882	2.14222	1.55548	8.87882	4.14985	7.2301	11.9147	8.92871	10.5697	7.2301	4.54408	6.46637	6.43989	5.2905	11.8704
chr11	30639395	30659396	Acyp2	chr11	30549396	30405991	30549396	0.548857	0.137504	3.63513	0	0	1	1	0	0	1	0	nn	nn	nn	chr11	30657200	30657400	chr11_30657200_30657400	1.52531	0.992552	0.538862	2.1184	2.75913	0.992552	0.538862	0.992552	0.538862	0.992552	0.538862	0.538862	2.1184	0.538862	2.1184	4.88822	3.43849	1.52531	1.52531	0.538862	0.992552	2.1184	0.538862	0.992552
chr12	21363590	21383591	Adam17	chr12	21379452	21329369	21379452	4.11552	4.34674	3.66832	0	0	-1	1	1	1	1	0	nn	nn	nn	chr12	21369200	21369400	chr12_21369200_21369400	1.52531	4.14985	0.538862	2.75913	3.43849	0.538862	0.193141	0.538862	0.538862	0.538862	0.193141	0.992552	8.87266	1.52531	1.52531	2.1184	0.992552	0.992552	4.14985	1.52531	0.193141	0.193141	0.193141	3.43849
chr12	21363590	21383591	Adam17	chr12	21379452	21329369	21379452	4.11552	4.34674	3.66832	0	0	-1	1	1	1	1	0	nn	nn	nn	chr12	21370400	21370600	chr12_21370400_21370600	0.992552	0.538862	0.992552	2.75913	2.1184	0.193141	0.538862	0.992552	0.538862	0.538862	0.193141	0.193141	7.2301	0.992552	0.538862	1.52531	0.538862	0.538862	1.52531	0.538862	0.992552	0.538862	0.538862	1.52531
chr12	21363590	21383591	Adam17	chr12	21379452	21329369	21379452	4.11552	4.34674	3.66832	0	0	-1	1	1	1	1	0	nn	nn	nn	chr12	21373600	21373800	chr12_21373600_21373800	14.0629	22.3087	15.8572	19.5154	18.5931	7.2301	10.5647	15.8572	12.297	14.0629	4.14985	4.88822	24.1905	8.87266	8.87266	9.71312	4.14985	15.8572	8.87266	11.4263	21.3734	18.5931	18.5931	18.5931
chr12	21363590	21383591	Adam17	chr12	21379452	21329369	21379452	4.11552	4.34674	3.66832	0	0	-1	1	1	1	1	0	nn	nn	nn	chr12	21375600	21376000	chr12_21375600_21376000	0.992552	0.366001	0.765707	4.51904	0.992552	0.992552	0.992552	0.538862	0.992552	0.538862	0.538862	0.366001	0.765707	0.765707	0.538862	2.1184	0.765707	6.43989	0.538862	0.538862	0.538862	0.366001	0.538862	0.538862
chr12	21363590	21383591	Adam17	chr12	21379452	21329369	21379452	4.11552	4.34674	3.66832	0	0	-1	1	1	1	1	0	nn	nn	nn	chr12	21378800	21379000	chr12_21378800_21379000	1.52531	0.193141	0.992552	4.88822	5.64968	0.538862	0.538862	0.538862	0.538862	0.538862	0.538862	0.538862	8.04451	6.43114	2.75913	0.992552	0.538862	3.43849	0.992552	0.538862	0.992552	0.538862	2.1184	1.52531
chr7	27223011	27243012	Adck4	chr7	28018031	28018031	28042968	4.42481	5.5413	4.38718	0	0	0	1	1	1	1	0	nn	nn	nn	chr7	27228600	27228800	chr7_27228600_27228800	13.1761	12.297	12.297	18.5931	14.9568	8.87266	8.87266	13.1761	14.0629	12.297	2.1184	3.43849	20.4423	10.5647	14.9568	14.9568	14.9568	14.0629	22.3087	14.0629	12.297	12.297	12.297	14.9568
chr7	27223011	27243012	Adck4	chr7	28018031	28018031	28042968	4.42481	5.5413	4.38718	0	0	0	1	1	1	1	0	nn	nn	nn	chr7	27231600	27231800	chr7_27231600_27231800	0.992552	0.538862	0.992552	0.193141	0.538862	0.193141	0.193141	0.992552	0.538862	0.538862	0.193141	0.193141	1.52531	0.538862	0.992552	5.64968	3.43849	0.992552	0.538862	0.193141	0.193141	0.193141	0.193141	0.992552
chr7	27223011	27243012	Adck4	chr7	28018031	28018031	28042968	4.42481	5.5413	4.38718	0	0	0	1	1	1	1	0	nn	nn	nn	chr7	27232800	27233200	chr7_27232800_27233200	12.335	13.2384	11.4446	14.9864	17.6995	11.888	10.2031	11.888	12.7607	10.5848	3.82367	6.05916	19.5362	13.18	15.5035	14.0665	10.6465	13.1915	13.046	13.2384	13.6642	11.9508	10.1495	13.2109
chr7	27223011	27243012	Adck4	chr7	28018031	28018031	28042968	4.42481	5.5413	4.38718	0	0	0	1	1	1	1	0	nn	nn	nn	chr7	27238600	27238800	chr7_27238600_27238800	1.52531	0.992552	0.992552	6.43114	0.538862	0.538862	0.538862	0.992552	0.992552	0.538862	0.538862	0.193141	8.87266	0.193141	0.538862	0.992552	0.538862	0.538862	2.75913	1.52531	0.193141	0.538862	0.193141	5.64968
chr15	76566357	76586358	Adck5	chr15	76406788	76406788	76426241	3.87022	3.59352	3.28933	0	0	0	1	1	1	1	0	nn	nn	nn	.	-1	-1	.	-1	.	.	.	.	.	.	.	.	.	.	.	.	.	.	.	.	.	.	.	.	.	.	.
chr6	119407482	119427483	Adipor2	chr6	119367501	119303167	119367501	3.11665	2.47699	3.35031	0	0	1	1	1	0	1	0	nn	nn	nn	chr6	119408800	119409000	chr6_119408800_119409000	2.1184	0.538862	0.193141	4.14985	7.2301	0.193141	0.193141	0.538862	0.538862	0.538862	0.193141	0.538862	8.04451	1.52531	4.14985	2.1184	0.992552	1.52531	2.1184	1.52531	1.52531	2.1184	5.64968	2.75913
chr6	119407482	119427483	Adipor2	chr6	119367501	119303167	119367501	3.11665	2.47699	3.35031	0	0	1	1	1	0	1	0	nn	nn	nn	chr6	119413800	119414000	chr6_119413800_119414000	0.538862	0.193141	0.538862	0.992552	1.52531	0.992552	0.538862	0.538862	0.538862	0.538862	0.538862	0.193141	0.992552	4.88822	0.538862	0.538862	0.538862	0.538862	0.538862	0.538862	0.193141	0.193141	0.193141	0.538862
chr6	119407482	119427483	Adipor2	chr6	119367501	119303167	119367501	3.11665	2.47699	3.35031	0	0	1	1	1	0	1	0	nn	nn	nn	chr6	119417400	119417600	chr6_119417400_119417600	2.75913	1.52531	1.52531	5.64968	4.14985	0.992552	0.992552	2.1184	2.1184	3.43849	0.538862	0.538862	8.04451	0.538862	3.43849	6.43114	3.43849	4.88822	1.52531	1.52531	1.52531	0.538862	0.193141	4.88822
chr14	21042572	21062573	Adk	chr14	21871795	21871795	22267791	2.6294	2.0884	3.0199	0	0	0	1	0	0	1	0	nn	nn	nn	chr14	21048000	21048200	chr14_21048000_21048200	1.52531	0.538862	0.538862	1.52531	0.538862	0.538862	0.538862	0.538862	0.992552	0.538862	0.193141	0.193141	5.64968	0.538862	0.538862	0.992552	0.992552	0.538862	9.71312	1.52531	0.992552	1.52531	0.538862	4.88822
chr14	21042572	21062573	Adk	chr14	21871795	21871795	22267791	2.6294	2.0884	3.0199	0	0	0	1	0	0	1	0	nn	nn	nn	chr14	21049000	21049200	chr14_21049000_21049200	2.1184	2.75913	2.1184	3.43849	2.75913	0.538862	0.992552	2.1184	1.52531	1.52531	0.538862	0.538862	4.14985	1.52531	2.1184	4.14985	1.52531	2.1184	2.75913	4.14985	0.992552	0.538862	3.43849	4.88822
chr14	21042572	21062573	Adk	chr14	21871795	21871795	22267791	2.6294	2.0884	3.0199	0	0	0	1	0	0	1	0	nn	nn	nn	chr14	21050800	21051000	chr14_21050800_21051000	1.52531	0.538862	2.1184	3.43849	0.992552	0.538862	0.538862	2.1184	2.1184	2.75913	0.538862	0.538862	3.43849	0.538862	0.992552	4.88822	2.1184	2.1184	3.43849	0.992552	0.992552	0.992552	0.538862	1.52531
chr14	21042572	21062573	Adk	chr14	21871795	21871795	22267791	2.6294	2.0884	3.0199	0	0	0	1	0	0	1	0	nn	nn	nn	chr14	21052400	21053000	chr14_21052400_21053000	8.5756	9.62732	13.154	8.92131	7.49058	3.24932	3.24932	13.7315	12.9683	10.9924	1.65663	2.13988	10.4457	5.26055	6.49067	10.0869	8.39082	7.68192	12.0422	10.9983	10.3014	10.8789	11.5839	8.87776
chr10	67538954	67558955	Ado	chr10	67011703	67007258	67011703	3.72209	4.51545	3.58165	0	0	0	1	1	1	1	0	nn	nn	nn	chr10	67548600	67548800	chr10_67548600_67548800	2.1184	4.14985	2.1184	1.52531	1.52531	0.992552	1.52531	1.52531	0.992552	2.1184	0.538862	0.992552	1.52531	0.992552	1.52531	4.14985	0.992552	2.1184	2.1184	0.992552	3.43849	2.75913	4.14985	2.75913
chr10	67538954	67558955	Ado	chr10	67011703	67007258	67011703	3.72209	4.51545	3.58165	0	0	0	1	1	1	1	0	nn	nn	nn	chr10	67549200	67549400	chr10_67549200_67549400	4.88822	9.71312	4.88822	4.14985	4.14985	4.14985	3.43849	3.43849	3.43849	4.14985	2.75913	2.75913	4.88822	4.14985	3.43849	9.71312	8.04451	4.88822	3.43849	4.88822	7.2301	8.04451	7.2301	5.64968
chr15	80938517	80958518	Adsl	chr15	80778948	80778948	80799803	4.65221	4.58632	4.09383	0	0	-1	1	1	1	1	0	nn	nn	nn	chr15	80946000	80946200	chr15_80946000_80946200	2.1184	0.992552	3.43849	3.43849	3.43849	0.992552	1.52531	3.43849	4.14985	0.992552	0.538862	0.193141	2.75913	0.992552	2.75913	7.2301	4.14985	2.1184	2.1184	2.1184	0.538862	2.1184	0.538862	2.1184
chr15	80938517	80958518	Adsl	chr15	80778948	80778948	80799803	4.65221	4.58632	4.09383	0	0	-1	1	1	1	1	0	nn	nn	nn	chr15	80948400	80948600	chr15_80948400_80948600	8.87266	8.04451	18.5931	8.87266	8.04451	4.14985	3.43849	17.6758	18.5931	14.0629	1.52531	1.52531	6.43114	5.64968	7.2301	14.0629	8.87266	7.2301	8.87266	9.71312	8.04451	5.64968	8.87266	10.5647
chr6	140614296	140634297	Aebp2	chr6	140572818	140572818	140625939	3.07825	2.08418	2.14662	0	0	0	1	1	0	0	0	nn	nn	nn	chr6	140614800	140615000	chr6_140614800_140615000	1.52531	0.992552	0.538862	2.1184	1.52531	0.538862	0.538862	0.538862	0.538862	0.538862	0.193141	0.538862	3.43849	2.1184	1.52531	1.52531	0.538862	0.992552	0.992552	0.538862	3.43849	9.71312	3.43849	1.52531
chr6	140614296	140634297	Aebp2	chr6	140572818	140572818	140625939	3.07825	2.08418	2.14662	0	0	0	1	1	0	0	0	nn	nn	nn	chr6	140619800	140620000	chr6_140619800_140620000	2.1184	5.64968	0.538862	4.14985	4.14985	0.193141	0.538862	0.538862	0.538862	0.193141	0.538862	0.992552	8.04451	3.43849	1.52531	4.14985	2.1184	0.992552	2.1184	1.52531	1.52531	2.1184	0.538862	5.64968
chr6	140614296	140634297	Aebp2	chr6	140572818	140572818	140625939	3.07825	2.08418	2.14662	0	0	0	1	1	0	0	0	nn	nn	nn	chr6	140624800	140625000	chr6_140624800_140625000	1.52531	1.52531	1.52531	2.1184	2.1184	0.992552	1.52531	0.992552	0.992552	0.538862	0.992552	0.992552	4.88822	0.538862	1.52531	3.43849	1.52531	2.1184	0.992552	0.538862	1.52531	2.75913	3.43849	2.1184
chr6	140614296	140634297	Aebp2	chr6	140572818	140572818	140625939	3.07825	2.08418	2.14662	0	0	0	1	1	0	0	0	nn	nn	nn	chr6	140623400	140624000	chr6_140623400_140624000	4.74738	9.48358	4.26233	7.21709	3.8223	2.16304	3.00913	2.64628	2.9001	6.24434	1.17014	1.98545	8.92131	1.98545	3.44916	6.01328	2.29111	4.43604	2.18315	3.62461	10.8829	9.21726	9.2746	9.11488
chr8	123467860	123487861	Afg3l1	chr8	126001761	126001761	126027816	4.27545	4.24613	4.45715	0	0	0	1	1	1	1	0	nn	nn	nn	chr8	123478000	123478600	chr8_123478000_123478600	2.59786	2.72251	4.79697	2.22257	2.16304	1.27895	1.21661	4.26233	3.98313	5.07713	0.690092	0.867678	3.28401	1.72301	1.06538	5.45707	2.99846	1.60777	3.68628	1.759	2.07134	1.80546	1.83422	4.23313
chr5	30879004	30899005	Agbl5	chr5	31191378	31191378	31209039	3.72343	4.23423	2.95558	0	0	0	1	1	1	0	0	nn	nn	nn	chr5	30887400	30887600	chr5_30887400_30887600	8.87266	13.1761	6.43114	8.87266	9.71312	4.14985	2.75913	6.43114	4.88822	4.14985	1.52531	3.43849	10.5647	9.71312	5.64968	20.4423	23.2478	11.4263	9.71312	13.1761	9.71312	13.1761	11.4263	8.04451
chr5	30879004	30899005	Agbl5	chr5	31191378	31191378	31209039	3.72343	4.23423	2.95558	0	0	0	1	1	1	0	0	nn	nn	nn	chr5	30888000	30889600	chr5_30888000_30889600	4.0267	3.30624	4.93702	5.30302	3.41006	1.25057	1.44801	5.15933	4.63985	5.46115	1.13321	1.12726	5.01668	3.22838	3.4842	11.5677	12.0847	4.32194	4.16734	3.73261	2.76238	2.57038	2.76704	3.66696
chr13	95365333	95385334	Aggf1	chr13	96145289	96120671	96145289	3.84344	4.94476	3.73144	0	0	0	1	1	1	1	0	nn	nn	nn	chr13	95366400	95366600	chr13_95366400_95366600	0.992552	0.538862	1.52531	2.75913	0.538862	0.538862	0.538862	0.992552	0.538862	0.992552	0.193141	0.193141	0.193141	0.538862	0.538862	1.52531	0.992552	5.64968	0.538862	0.193141	0.193141	0.193141	0.193141	0.992552
chr13	95365333	95385334	Aggf1	chr13	96145289	96120671	96145289	3.84344	4.94476	3.73144	0	0	0	1	1	1	1	0	nn	nn	nn	chr13	95374800	95375600	chr13_95374800_95375600	4.13088	5.19765	4.81277	4.93662	3.84941	2.27994	2.64237	4.64293	4.69002	5.64855	1.48881	1.32863	4.49466	3.51648	2.66517	6.40597	4.54174	4.28668	3.60758	3.8064	4.47413	4.98962	4.07941	5.81602
chr13	95365333	95385334	Aggf1	chr13	96145289	96120671	96145289	3.84344	4.94476	3.73144	0	0	0	1	1	1	1	0	nn	nn	nn	chr13	95382600	95382800	chr13_95382600_95382800	0.992552	0.538862	0.538862	4.14985	3.43849	0.538862	0.538862	0.538862	0.538862	0.538862	0.538862	0.193141	6.43114	0.992552	2.1184	0.193141	0.538862	0.538862	0.538862	0.538862	0.538862	0.193141	0.193141	4.14985
chr8	23198452	23218453	Agpat6	chr8	24318925	24283417	24318925	3.41706	3.11466	2.70952	0	0	0	1	1	1	0	0	nn	nn	nn	chr8	23207800	23209000	chr8_23207800_23209000	3.73886	5.69325	2.58608	5.03826	4.37423	1.54341	1.6322	1.94664	2.45314	2.00706	0.872495	1.6322	7.65893	4.75289	4.46205	7.77936	4.10451	3.46543	2.51408	2.20446	6.02546	5.35917	4.71546	3.85933
chr11	51574755	51594756	Agxt2l2	chr11	51398258	51398258	51416771	1.98238	3.05931	2.70885	0	0	0	1	0	1	0	0	nn	nn	nn	chr11	51577600	51577800	chr11_51577600_51577800	2.1184	9.71312	0.538862	2.75913	4.14985	0.538862	0.538862	0.538862	0.992552	0.992552	0.193141	0.193141	8.04451	0.992552	2.1184	1.52531	0.538862	0.992552	1.52531	4.88822	1.52531	3.43849	5.64968	3.43849
chr11	51574755	51594756	Agxt2l2	chr11	51398258	51398258	51416771	1.98238	3.05931	2.70885	0	0	0	1	0	1	0	0	nn	nn	nn	chr11	51582800	51583000	chr11_51582800_51583000	4.14985	4.88822	6.43114	5.64968	4.14985	0.992552	2.1184	5.64968	5.64968	3.43849	1.52531	0.992552	8.87266	2.75913	5.64968	7.2301	4.88822	5.64968	4.14985	7.2301	2.75913	1.52531	2.1184	6.43114
chr11	51574755	51594756	Agxt2l2	chr11	51398258	51398258	51416771	1.98238	3.05931	2.70885	0	0	0	1	0	1	0	0	nn	nn	nn	chr11	51584600	51585200	chr11_51584600_51585200	7.23676	9.62732	12.1722	8.5756	6.3382	3.79684	3.71849	10.6418	10.4542	9.46002	1.89376	2.29111	13.5473	4.74738	6.58433	9.24139	5.76715	7.97752	6.64812	6.5003	8.54179	5.57602	6.99063	10.0613
chr3	107686547	107706548	Ahcyl1	chr3	107499466	107466037	107499466	3.28616	2.67508	3.20189	0	0	0	1	1	0	1	0	nn	nn	nn	chr3	107696400	107696800	chr3_107696400_107696800	15.4451	19.5362	18.1497	19.1564	15.4708	11.4678	12.7446	17.3029	19.5736	14.3018	6.43989	6.46637	18.1651	6.05916	11.0244	14.9864	11.0934	17.7424	17.7424	20.5506	19.0685	13.6642	16.3104	20.9501
chr3	107686547	107706548	Ahcyl1	chr3	107499466	107466037	107499466	3.28616	2.67508	3.20189	0	0	0	1	1	0	1	0	nn	nn	nn	chr3	107706200	107706400	chr3_107706200_107706400	1.52531	0.538862	0.538862	2.75913	3.43849	0.538862	0.538862	0.538862	0.538862	0.538862	0.538862	0.538862	8.87266	2.1184	0.992552	0.992552	0.538862	0.538862	2.75913	0.538862	0.538862	0.193141	0.538862	4.14985
chr11	23487945	23507946	Ahsa2	chr11	23397946	23387881	23397946	3.66347	3.71441	3.41984	0	0	0	1	1	1	1	0	nn	nn	nn	chr11	23497400	23497600	chr11_23497400_23497600	3.43849	5.64968	4.14985	4.88822	3.43849	2.75913	2.75913	4.14985	3.43849	2.75913	0.992552	1.52531	4.14985	3.43849	4.88822	8.87266	6.43114	4.14985	3.43849	0.992552	4.14985	3.43849	4.14985	3.43849
chr11	23487945	23507946	Ahsa2	chr11	23397946	23387881	23397946	3.66347	3.71441	3.41984	0	0	0	1	1	1	1	0	nn	nn	nn	chr11	23498000	23498200	chr11_23498000_23498200	16.7636	25.1366	17.6758	26.0859	14.0629	8.04451	11.4263	17.6758	16.7636	25.1366	4.88822	8.04451	22.3087	4.88822	12.297	18.5931	13.1761	15.8572	16.7636	18.5931	23.2478	22.3087	25.1366	21.3734
chr11	23487945	23507946	Ahsa2	chr11	23397946	23387881	23397946	3.66347	3.71441	3.41984	0	0	0	1	1	1	1	0	nn	nn	nn	chr11	23498600	23498800	chr11_23498600_23498800	1.52531	0.538862	2.1184	2.1184	2.75913	0.992552	0.538862	1.52531	2.1184	1.52531	0.193141	0.193141	2.1184	1.52531	0.992552	7.2301	4.88822	4.14985	0.992552	0.538862	0.538862	0.538862	0.538862	0.992552
chr16	22882040	22902041	Ahsg	chr16	22892114	22892114	22899511	0.156427	0.297526	3.84004	0	0	1	1	0	0	1	0	nn	nn	nn	.	-1	-1	.	-1	.	.	.	.	.	.	.	.	.	.	.	.	.	.	.	.	.	.	.	.	.	.	.
chr8	22466878	22486879	AI316807	chr8	23587351	23573085	23587351	2.43707	3.83203	0.734868	0	0	-1	1	0	1	0	0	nn	nn	nn	chr8	22476800	22477000	chr8_22476800_22477000	4.88822	5.64968	2.1184	8.04451	6.43114	0.538862	2.1184	2.1184	1.52531	3.43849	0.992552	0.538862	12.297	2.75913	7.2301	6.43114	2.1184	4.88822	4.14985	4.14985	6.43114	8.04451	4.14985	8.04451
chr8	22466878	22486879	AI316807	chr8	23587351	23573085	23587351	2.43707	3.83203	0.734868	0	0	-1	1	0	1	0	0	nn	nn	nn	chr8	22477400	22478000	chr8_22477400_22478000	1.93658	0.726082	2.13428	2.55843	1.72301	0.690092	0.867678	1.74312	1.9567	1.9567	0.690092	0.574852	2.54555	4.17555	1.65663	6.97477	6.20335	3.25525	1.06538	0.308381	0.867678	0.574852	0.574852	1.58141
chr8	22466878	22486879	AI316807	chr8	23587351	23573085	23587351	2.43707	3.83203	0.734868	0	0	-1	1	0	1	0	0	nn	nn	nn	chr8	22486000	22486200	chr8_22486000_22486200	0.992552	0.538862	0.538862	0.992552	0.538862	0.538862	0.538862	0.538862	0.538862	0.538862	0.538862	0.538862	0.538862	0.538862	0.538862	5.64968	3.43849	1.52531	0.538862	0.538862	0.538862	0.538862	0.538862	0.538862
chr5	143899838	143919839	Aimp2	chr5	144670708	144663572	144670708	4.70536	5.30522	5.94423	0	0	0	1	1	1	1	0	nn	nn	nn	chr5	143909000	143910400	chr5_143909000_143910400	5.97127	5.02687	10.6503	6.29719	5.97412	3.50698	4.02485	10.9891	11.3521	8.23451	2.1834	2.59803	6.6895	3.96108	4.61385	8.86713	7.41428	6.41428	4.68761	4.89671	5.62798	4.54998	4.42354	7.28116
chr12	102747809	102767810	AK010878	chr12	103996020	103991484	103996020	3.88704	3.432	4.19382	0	0	0	1	1	1	1	0	nn	nn	nn	chr12	102748200	102748400	chr12_102748200_102748400	0.992552	0.193141	0.538862	1.52531	1.52531	0.538862	0.992552	0.538862	0.538862	0.992552	0.992552	0.538862	4.14985	0.992552	0.538862	2.1184	1.52531	0.992552	0.992552	0.538862	0.538862	0.538862	0.193141	3.43849
chr12	102747809	102767810	AK010878	chr12	103996020	103991484	103996020	3.88704	3.432	4.19382	0	0	0	1	1	1	1	0	nn	nn	nn	chr12	102756400	102756600	chr12_102756400_102756600	2.1184	0.992552	2.75913	3.43849	1.52531	1.52531	2.1184	2.75913	2.75913	2.1184	1.52531	2.1184	3.43849	0.538862	0.992552	3.43849	1.52531	2.75913	3.43849	1.52531	0.992552	0.538862	0.538862	2.75913
chr12	102747809	102767810	AK010878	chr12	103996020	103991484	103996020	3.88704	3.432	4.19382	0	0	0	1	1	1	1	0	nn	nn	nn	chr12	102757800	102758000	chr12_102757800_102758000	16.7636	14.0629	22.3087	23.2478	16.7636	14.0629	14.9568	20.4423	19.5154	25.1366	10.5647	13.1761	21.3734	6.43114	8.87266	17.6758	13.1761	20.4423	12.297	13.1761	15.8572	14.9568	16.7636	19.5154
chr4	139300742	139320743	Akr7a5	chr4	138866658	138866658	138874701	4.51358	5.2228	4.41363	0	0	0	1	1	1	1	0	nn	nn	nn	chr4	139305600	139305800	chr4_139305600_139305800	0.538862	5.64968	0.538862	0.538862	0.538862	0.538862	0.193141	0.538862	0.992552	0.538862	0.538862	0.193141	0.538862	0.538862	0.538862	0.538862	0.193141	0.992552	0.992552	1.52531	0.538862	0.193141	0.193141	0.538862
chr4	139300742	139320743	Akr7a5	chr4	138866658	138866658	138874701	4.51358	5.2228	4.41363	0	0	0	1	1	1	1	0	nn	nn	nn	chr4	139308000	139308200	chr4_139308000_139308200	2.1184	4.88822	1.52531	3.43849	2.1184	0.193141	0.193141	0.992552	0.992552	0.538862	0.538862	0.193141	8.87266	0.538862	1.52531	4.14985	1.52531	0.538862	8.04451	3.43849	0.193141	0.193141	0.193141	5.64968
chr4	139300742	139320743	Akr7a5	chr4	138866658	138866658	138874701	4.51358	5.2228	4.41363	0	0	0	1	1	1	1	0	nn	nn	nn	chr4	139310600	139310800	chr4_139310600_139310800	6.43114	5.64968	13.1761	6.43114	4.88822	2.1184	2.75913	13.1761	11.4263	15.8572	0.538862	1.52531	7.2301	3.43849	4.14985	12.297	9.71312	7.2301	4.88822	4.14985	4.14985	4.88822	3.43849	9.71312
chr19	40578462	40598463	Aldh18a1	chr19	40662953	40624746	40662953	3.05665	2.24034	2.40901	0	0	0	1	1	0	0	0	nn	nn	nn	chr19	40588400	40588600	chr19_40588400_40588600	8.87266	10.5647	6.43114	20.4423	12.297	4.14985	3.43849	4.88822	4.14985	4.14985	2.1184	2.1184	17.6758	4.14985	4.88822	14.0629	10.5647	8.04451	7.2301	6.43114	10.5647	13.1761	12.297	12.297
chr19	40578462	40598463	Aldh18a1	chr19	40662953	40624746	40662953	3.05665	2.24034	2.40901	0	0	0	1	1	0	0	0	nn	nn	nn	chr19	40589400	40589600	chr19_40589400_40589600	5.64968	8.04451	4.14985	7.2301	7.2301	1.52531	2.1184	3.43849	4.14985	8.87266	0.992552	0.992552	7.2301	7.2301	5.64968	14.0629	13.1761	4.88822	4.14985	4.88822	7.2301	7.2301	6.43114	6.43114
chr1	167339989	167359990	Aldh9a1	chr1	169280121	169280121	169298661	5.83482	5.53945	5.40076	0	0	0	1	1	1	1	0	nn	nn	nn	chr1	167340400	167340600	chr1_167340400_167340600	4.88822	4.14985	4.88822	8.87266	4.14985	4.88822	4.14985	4.88822	5.64968	6.43114	2.75913	2.75913	8.04451	8.87266	3.43849	7.2301	3.43849	5.64968	2.1184	2.1184	2.1184	4.14985	1.52531	4.14985
chr1	167339989	167359990	Aldh9a1	chr1	169280121	169280121	169298661	5.83482	5.53945	5.40076	0	0	0	1	1	1	1	0	nn	nn	nn	chr1	167341000	167341400	chr1_167341000_167341400	1.52531	1.52531	4.14985	2.1184	1.87584	0.366001	0.765707	4.51904	4.54408	1.87584	0.193141	0.366001	2.14222	0.366001	0.992552	2.75913	1.25893	3.13413	1.82186	0.592847	0.765707	0.765707	0.193141	2.43877
chr1	167339989	167359990	Aldh9a1	chr1	169280121	169280121	169298661	5.83482	5.53945	5.40076	0	0	0	1	1	1	1	0	nn	nn	nn	chr1	167342000	167342200	chr1_167342000_167342200	0.992552	0.538862	0.992552	2.1184	1.52531	0.193141	0.538862	0.992552	0.992552	0.538862	0.992552	0.193141	4.14985	0.538862	0.538862	1.52531	0.538862	0.538862	1.52531	0.992552	0.193141	0.193141	0.193141	4.14985
chr1	167339989	167359990	Aldh9a1	chr1	169280121	169280121	169298661	5.83482	5.53945	5.40076	0	0	0	1	1	1	1	0	nn	nn	nn	chr1	167349800	167350200	chr1_167349800_167350200	14.0771	15.8693	17.2526	17.2251	17.6784	16.3458	17.7182	16.7892	17.7182	9.80364	12.3012	12.7366	18.1344	15.8693	6.8471	11.8704	8.87266	18.1344	7.43238	6.15557	12.7607	14.095	12.3649	13.6642
chr1	167339989	167359990	Aldh9a1	chr1	169280121	169280121	169298661	5.83482	5.53945	5.40076	0	0	0	1	1	1	1	0	nn	nn	nn	chr1	167352400	167352600	chr1_167352400_167352600	0.992552	0.538862	0.538862	0.992552	0.538862	0.538862	0.538862	0.992552	0.538862	0.538862	0.538862	0.538862	1.52531	0.538862	0.538862	6.43114	4.14985	0.992552	0.992552	0.538862	0.538862	0.193141	0.193141	1.52531
chr15	90214309	90234310	Alg10b	chr15	90054741	90054741	90060985	4.40112	4.06271	4.11809	0	0	0	1	1	1	1	0	nn	nn	nn	chr15	90215000	90215200	chr15_90215000_90215200	1.52531	0.992552	0.538862	2.75913	2.1184	1.52531	1.52531	1.52531	1.52531	0.992552	0.992552	0.992552	4.14985	0.992552	1.52531	4.14985	3.43849	3.43849	1.52531	0.992552	0.992552	1.52531	1.52531	2.1184
chr15	90214309	90234310	Alg10b	chr15	90054741	90054741	90060985	4.40112	4.06271	4.11809	0	0	0	1	1	1	1	0	nn	nn	nn	chr15	90224000	90224800	chr15_90224000_90224800	8.53269	11.8247	6.13289	12.4981	10.8098	10.1391	9.71341	5.21517	5.82863	5.30692	5.01355	5.63707	10.8445	3.07935	5.95654	8.44321	4.13088	11.603	6.07126	4.00895	11.9337	14.2116	13.2424	11.8579
chr15	90214309	90234310	Alg10b	chr15	90054741	90054741	90060985	4.40112	4.06271	4.11809	0	0	0	1	1	1	1	0	nn	nn	nn	chr15	90225200	90225400	chr15_90225200_90225400	3.43849	2.75913	3.43849	5.64968	3.43849	6.43114	6.43114	2.75913	2.75913	2.1184	2.75913	4.14985	6.43114	0.992552	2.1184	5.64968	2.75913	6.43114	2.75913	2.75913	2.1184	2.75913	0.992552	4.14985
chr3	121281815	121301816	Alg14	chr3	120994734	120994734	121064929	2.4223	2.53271	3.04607	0	0	0	1	0	0	1	0	nn	nn	nn	chr3	121291600	121292200	chr3_121291600_121292200	19.3377	23.0693	21.8218	19.4472	21.2252	16.0186	16.3461	23.4104	24.621	17.1481	9.51286	10.7088	16.9386	11.1779	15.0989	16.1886	16.538	21.5262	20.3854	19.9788	24.6713	27.177	27.4445	22.8419
chr16	20600748	20620749	Alg3	chr16	20610822	20605530	20610822	3.14772	4.41787	3.67775	0	0	0	1	1	1	1	0	nn	nn	nn	chr16	20610600	20610800	chr16_20610600_20610800	4.14985	2.1184	3.43849	8.04451	5.64968	2.1184	2.1184	3.43849	3.43849	4.14985	0.992552	0.992552	8.04451	2.75913	4.14985	11.4263	9.71312	4.88822	7.2301	4.14985	4.88822	2.75913	2.75913	6.43114
chr16	20600748	20620749	Alg3	chr16	20610822	20605530	20610822	3.14772	4.41787	3.67775	0	0	0	1	1	1	1	0	nn	nn	nn	chr16	20611400	20612000	chr16_20611400_20612000	7.04856	5.43942	6.75087	8.46076	9.25237	3.28401	3.13379	6.48455	6.75087	4.57323	2.18315	2.36073	10.3354	7.83247	6.04064	12.9842	12.5278	7.60208	8.65276	5.76049	7.62158	7.63642	6.72758	8.08629
chr16	20600748	20620749	Alg3	chr16	20610822	20605530	20610822	3.14772	4.41787	3.67775	0	0	0	1	1	1	1	0	nn	nn	nn	chr16	20619800	20620200	chr16_20619800_20620200	1.25893	1.55548	0.765707	2.14222	1.82186	0.366001	0.538862	0.765707	0.538862	0.538862	0.538862	0.193141	5.65968	0.366001	1.52531	2.43877	0.765707	2.14222	0.538862	0.538862	1.649	1.82186	0.765707	2.14222
chr5	114118175	114138176	Alkbh2	chr5	114578185	114573942	114578185	3.86168	3.11673	3.84742	0	0	0	1	1	1	1	0	nn	nn	nn	chr5	114127400	114127800	chr5_114127400_114127800	2.43877	3.45449	3.45449	2.43877	2.83758	1.82186	1.52531	2.77844	3.13413	2.14222	0.992552	0.992552	4.20441	0.538862	1.55548	6.83062	3.79417	3.09881	2.5712	1.82186	5.26895	1.55548	2.43877	3.13413
chr5	114118175	114138176	Alkbh2	chr5	114578185	114573942	114578185	3.86168	3.11673	3.84742	0	0	0	1	1	1	1	0	nn	nn	nn	chr5	114128200	114128400	chr5_114128200_114128400	4.14985	5.64968	4.88822	5.64968	4.14985	1.52531	2.1184	5.64968	5.64968	4.88822	0.538862	0.538862	5.64968	0.992552	2.75913	6.43114	2.75913	4.14985	2.75913	3.43849	4.88822	2.75913	2.75913	5.64968
chr5	114118175	114138176	Alkbh2	chr5	114578185	114573942	114578185	3.86168	3.11673	3.84742	0	0	0	1	1	1	1	0	nn	nn	nn	chr5	114130200	114130400	chr5_114130200_114130400	1.52531	4.88822	0.538862	0.992552	0.992552	0.992552	0.992552	0.538862	0.992552	1.52531	0.992552	0.992552	1.52531	0.992552	0.992552	4.88822	2.1184	1.52531	0.992552	0.538862	1.52531	2.1184	2.1184	0.992552
chr5	114118175	114138176	Alkbh2	chr5	114578185	114573942	114578185	3.86168	3.11673	3.84742	0	0	0	1	1	1	1	0	nn	nn	nn	chr5	114131000	114131200	chr5_114131000_114131200	8.87266	14.0629	10.5647	10.5647	8.87266	5.64968	8.87266	10.5647	8.87266	8.04451	2.75913	4.88822	10.5647	3.43849	9.71312	12.297	7.2301	9.71312	13.1761	5.64968	12.297	8.87266	13.1761	4.88822
chr5	114118175	114138176	Alkbh2	chr5	114578185	114573942	114578185	3.86168	3.11673	3.84742	0	0	0	1	1	1	1	0	nn	nn	nn	chr5	114131600	114131800	chr5_114131600_114131800	2.75913	3.43849	1.52531	2.1184	2.75913	1.52531	2.1184	2.75913	3.43849	2.1184	0.538862	0.992552	2.75913	2.1184	2.75913	8.04451	4.88822	2.75913	2.75913	0.992552	2.1184	6.43114	4.14985	2.1184
chr5	114118175	114138176	Alkbh2	chr5	114578185	114573942	114578185	3.86168	3.11673	3.84742	0	0	0	1	1	1	1	0	nn	nn	nn	chr5	114134200	114134400	chr5_114134200_114134400	3.43849	0.538862	2.75913	11.4263	3.43849	4.88822	5.64968	2.75913	2.75913	0.992552	3.43849	3.43849	4.88822	0.992552	0.992552	11.4263	7.2301	14.0629	1.52531	0.538862	0.193141	0.193141	0.193141	2.75913
chr5	114118175	114138176	Alkbh2	chr5	114578185	114573942	114578185	3.86168	3.11673	3.84742	0	0	0	1	1	1	1	0	nn	nn	nn	chr5	114135600	114135800	chr5_114135600_114135800	0.992552	0.992552	0.538862	0.538862	0.992552	0.538862	0.538862	0.992552	0.992552	0.538862	0.538862	0.193141	0.992552	0.538862	0.538862	0.538862	0.538862	0.538862	0.538862	1.52531	3.43849	0.992552	2.1184	0.538862
chr2	94000729	94020730	Alkbh3	chr2	93850887	93820790	93850887	4.51704	4.94122	4.39827	0	0	0	1	1	1	1	0	nn	nn	nn	chr2	94002400	94002600	chr2_94002400_94002600	2.75913	2.75913	2.1184	4.14985	2.1184	2.75913	2.1184	2.75913	2.75913	4.14985	0.538862	0.992552	4.14985	2.75913	1.52531	4.88822	3.43849	4.14985	2.75913	1.52531	1.52531	0.992552	2.75913	3.43849
chr2	94000729	94020730	Alkbh3	chr2	93850887	93820790	93850887	4.51704	4.94122	4.39827	0	0	0	1	1	1	1	0	nn	nn	nn	chr2	94010800	94011000	chr2_94010800_94011000	7.2301	7.2301	4.14985	14.9568	9.71312	4.14985	2.75913	4.14985	4.88822	6.43114	2.75913	1.52531	15.8572	5.64968	6.43114	0.538862	0.538862	12.297	12.297	9.71312	8.87266	6.43114	7.2301	14.0629
chr17	56987337	57007338	Alkbh7	chr17	57136761	57136761	57138759	4.74079	5.14308	5.1949	0	0	0	1	1	1	1	0	nn	nn	nn	chr17	56990200	56990400	chr17_56990200_56990400	17.6758	25.1366	20.4423	22.3087	20.4423	9.71312	11.4263	19.5154	20.4423	16.7636	5.64968	5.64968	20.4423	14.9568	15.8572	17.6758	16.7636	15.8572	24.1905	24.1905	26.0859	23.2478	19.5154	21.3734
chr17	56987337	57007338	Alkbh7	chr17	57136761	57136761	57138759	4.74079	5.14308	5.1949	0	0	0	1	1	1	1	0	nn	nn	nn	chr17	56997000	56997800	chr17_56997000_56997800	12.5805	13.4998	15.2243	16.1108	15.318	8.57387	10.697	15.8028	15.0585	11.5279	4.68305	4.71435	16.3493	10.3498	12.7844	12.0776	10.29	13.6443	16.8925	16.609	12.59	10.5067	9.05564	14.8682
chr17	56987337	57007338	Alkbh7	chr17	57136761	57136761	57138759	4.74079	5.14308	5.1949	0	0	0	1	1	1	1	0	nn	nn	nn	chr17	57004000	57004200	chr17_57004000_57004200	1.52531	0.193141	0.992552	1.52531	0.992552	2.75913	4.14985	0.992552	0.992552	1.52531	3.43849	4.14985	0.538862	0.992552	0.538862	4.88822	2.1184	1.52531	0.538862	0.992552	0.538862	0.193141	0.193141	0.538862
chr17	56987337	57007338	Alkbh7	chr17	57136761	57136761	57138759	4.74079	5.14308	5.1949	0	0	0	1	1	1	1	0	nn	nn	nn	chr17	57007200	57007400	chr17_57007200_57007400	1.52531	0.992552	1.52531	3.43849	2.1184	2.1184	1.52531	2.1184	2.1184	0.538862	0.992552	0.538862	2.75913	1.52531	1.52531	2.75913	0.992552	4.14985	0.992552	0.538862	0.538862	0.538862	0.193141	0.992552
chr17	24153732	24173733	Amdhd2	chr17	24300700	24292799	24300700	6.15455	6.46521	5.8561	0	0	0	1	1	1	1	0	nn	nn	nn	chr17	24162000	24162200	chr17_24162000_24162200	0.992552	0.193141	0.992552	1.52531	2.1184	0.538862	0.538862	0.538862	0.992552	0.992552	0.538862	0.193141	5.64968	0.992552	0.992552	1.52531	0.538862	0.538862	0.992552	0.992552	0.193141	0.193141	0.193141	0.992552
chr17	24153732	24173733	Amdhd2	chr17	24300700	24292799	24300700	6.15455	6.46521	5.8561	0	0	0	1	1	1	1	0	nn	nn	nn	chr17	24162600	24162800	chr17_24162600_24162800	2.1184	0.992552	2.1184	1.52531	2.75913	0.992552	1.52531	2.1184	2.75913	2.1184	0.538862	0.538862	4.14985	4.14985	1.52531	4.14985	1.52531	1.52531	1.52531	2.1184	2.75913	1.52531	0.992552	2.1184
chr17	24153732	24173733	Amdhd2	chr17	24300700	24292799	24300700	6.15455	6.46521	5.8561	0	0	0	1	1	1	1	0	nn	nn	nn	chr17	24163600	24163800	chr17_24163600_24163800	6.43114	6.43114	10.5647	7.2301	4.88822	3.43849	3.43849	13.1761	10.5647	8.04451	1.52531	1.52531	7.2301	3.43849	4.14985	9.71312	4.14985	5.64968	7.2301	4.88822	8.87266	5.64968	5.64968	7.2301
chr17	24153732	24173733	Amdhd2	chr17	24300700	24292799	24300700	6.15455	6.46521	5.8561	0	0	0	1	1	1	1	0	nn	nn	nn	chr17	24165000	24165200	chr17_24165000_24165200	1.52531	0.992552	0.992552	2.75913	0.992552	0.992552	0.538862	0.992552	1.52531	0.992552	0.538862	0.193141	8.04451	0.992552	1.52531	1.52531	0.538862	0.992552	2.75913	0.538862	0.538862	0.193141	0.193141	2.75913
chr17	24153732	24173733	Amdhd2	chr17	24300700	24292799	24300700	6.15455	6.46521	5.8561	0	0	0	1	1	1	1	0	nn	nn	nn	chr17	24167000	24167200	chr17_24167000_24167200	1.52531	0.992552	0.538862	2.1184	2.1184	0.193141	0.538862	0.538862	0.538862	0.992552	0.538862	0.193141	4.14985	2.1184	1.52531	2.75913	1.52531	0.538862	4.88822	1.52531	0.193141	0.193141	0.193141	3.43849
chr17	24153732	24173733	Amdhd2	chr17	24300700	24292799	24300700	6.15455	6.46521	5.8561	0	0	0	1	1	1	1	0	nn	nn	nn	chr17	24168600	24169200	chr17_24168600_24169200	2.55843	2.33198	3.25525	3.2227	1.80786	1.21661	1.60777	3.4817	3.72265	3.04168	0.538862	0.538862	6.44948	1.54542	2.77201	5.71089	2.16304	2.59786	3.46883	1.43018	1.92071	1.17014	1.759	3.4817
chr17	24153732	24173733	Amdhd2	chr17	24300700	24292799	24300700	6.15455	6.46521	5.8561	0	0	0	1	1	1	1	0	nn	nn	nn	chr17	24169600	24169800	chr17_24169600_24169800	9.71312	10.5647	15.8572	7.2301	5.64968	3.43849	4.14985	19.5154	15.8572	20.4423	1.52531	3.43849	8.04451	7.2301	8.87266	13.1761	14.0629	8.04451	20.4423	11.4263	11.4263	8.87266	8.87266	7.2301
chr17	24153732	24173733	Amdhd2	chr17	24300700	24292799	24300700	6.15455	6.46521	5.8561	0	0	0	1	1	1	1	0	nn	nn	nn	chr17	24170800	24171000	chr17_24170800_24171000	2.1184	0.538862	0.538862	2.75913	2.1184	0.538862	0.992552	1.52531	0.992552	0.538862	0.538862	0.538862	8.87266	1.52531	1.52531	4.14985	2.75913	0.992552	12.297	2.1184	0.193141	0.193141	0.193141	4.88822
chr17	24153732	24173733	Amdhd2	chr17	24300700	24292799	24300700	6.15455	6.46521	5.8561	0	0	0	1	1	1	1	0	nn	nn	nn	chr17	24171800	24172000	chr17_24171800_24172000	1.52531	0.193141	0.992552	2.1184	2.1184	0.538862	0.193141	0.992552	0.538862	0.538862	0.193141	0.193141	7.2301	0.992552	1.52531	1.52531	0.538862	0.538862	14.0629	2.1184	0.193141	0.193141	0.193141	2.75913
chr17	24153732	24173733	Amdhd2	chr17	24300700	24292799	24300700	6.15455	6.46521	5.8561	0	0	0	1	1	1	1	0	nn	nn	nn	chr17	24173600	24173800	chr17_24173600_24173800	2.75913	0.992552	3.43849	2.75913	1.52531	1.52531	2.75913	4.88822	4.14985	5.64968	0.538862	0.193141	2.75913	2.1184	2.1184	6.43114	5.64968	2.1184	5.64968	2.1184	1.52531	0.992552	0.538862	3.43849
chr5	52824133	52844134	Anapc4	chr5	53225373	53225373	53257973	3.26576	2.85273	2.56416	0	0	0	1	1	0	0	0	nn	nn	nn	chr5	52833000	52833200	chr5_52833000_52833200	2.75913	1.52531	8.87266	4.14985	2.75913	2.1184	2.1184	10.5647	8.87266	2.1184	1.52531	1.52531	2.1184	0.992552	2.1184	4.14985	1.52531	4.88822	3.43849	1.52531	0.992552	0.992552	0.992552	1.52531
chr5	52824133	52844134	Anapc4	chr5	53225373	53225373	53257973	3.26576	2.85273	2.56416	0	0	0	1	1	0	0	0	nn	nn	nn	chr5	52833800	52834200	chr5_52833800_52834200	19.5246	27.516	22.782	26.1106	20.9331	12.7852	13.6642	22.3106	21.3755	22.3571	7.6814	9.03217	25.643	9.73539	16.8352	17.6784	12.7852	22.8007	17.0046	14.1202	26.5621	25.6207	28.0062	22.3164
chr15	42666794	42686795	Angpt1	chr15	42508341	42256270	42508341	3.07473	2.79297	0.159773	0	0	0	1	1	0	0	0	nn	nn	nn	chr15	42670600	42670800	chr15_42670600_42670800	0.538862	0.538862	0.538862	1.52531	2.1184	0.193141	0.193141	0.538862	0.193141	0.538862	0.992552	0.193141	4.88822	0.538862	0.193141	0.992552	0.992552	0.538862	0.538862	0.193141	0.193141	0.193141	0.193141	1.52531
chr15	42666794	42686795	Angpt1	chr15	42508341	42256270	42508341	3.07473	2.79297	0.159773	0	0	0	1	1	0	0	0	nn	nn	nn	chr15	42674000	42675200	chr15_42674000_42675200	1.8132	0.752438	1.35457	3.50677	3.48077	0.999303	1.01569	1.31494	1.24778	0.250761	0.663645	0.793666	3.05715	2.55993	1.9412	5.96824	4.72788	4.47153	1.12892	0.721265	1.59417	0.383996	0.326376	2.34959
chr15	42666794	42686795	Angpt1	chr15	42508341	42256270	42508341	3.07473	2.79297	0.159773	0	0	0	1	1	0	0	0	nn	nn	nn	chr15	42676000	42677000	chr15_42676000_42677000	1.89069	2.37469	1.31221	3.51629	2.82729	0.538862	0.651194	1.00837	1.0991	0.469718	0.469718	0.469718	3.37173	2.39195	1.53496	5.54206	4.06734	3.49497	1.69484	0.597863	3.34267	1.52531	0.992552	2.76686
chr15	42666794	42686795	Angpt1	chr15	42508341	42256270	42508341	3.07473	2.79297	0.159773	0	0	0	1	1	0	0	0	nn	nn	nn	chr15	42677400	42677800	chr15_42677400_42677800	1.82186	0.538862	0.193141	4.93481	5.3343	0.538862	0.366001	0.765707	0.366001	0.193141	0.193141	0.366001	12.3138	3.50331	1.52531	2.43877	1.82186	0.992552	2.77844	1.03209	0.366001	0.193141	0.193141	3.09881
chr15	42666794	42686795	Angpt1	chr15	42508341	42256270	42508341	3.07473	2.79297	0.159773	0	0	0	1	1	0	0	0	nn	nn	nn	chr15	42683800	42684000	chr15_42683800_42684000	0.992552	0.193141	0.992552	1.52531	2.75913	0.538862	0.193141	0.193141	0.193141	0.193141	0.193141	0.193141	0.992552	4.14985	0.538862	6.43114	4.88822	0.992552	0.193141	0.193141	0.538862	0.193141	0.538862	0.193141
chr11	72680000	72700001	Ankfy1	chr11	72503503	72503503	72585648	2.82402	1.75919	3.20265	0	0	1	1	0	0	1	0	nn	nn	nn	chr11	72688200	72688400	chr11_72688200_72688400	3.43849	2.75913	6.43114	4.88822	2.75913	0.992552	1.52531	5.64968	6.43114	7.2301	0.992552	0.538862	4.88822	2.75913	2.1184	8.04451	4.88822	3.43849	3.43849	4.14985	2.1184	2.1184	1.52531	3.43849
chr11	72680000	72700001	Ankfy1	chr11	72503503	72503503	72585648	2.82402	1.75919	3.20265	0	0	1	1	0	0	1	0	nn	nn	nn	chr11	72689200	72689400	chr11_72689200_72689400	2.75913	0.538862	11.4263	4.88822	0.992552	0.992552	0.992552	10.5647	11.4263	4.14985	0.992552	0.992552	0.992552	0.992552	0.538862	6.43114	4.88822	9.71312	0.193141	0.538862	0.193141	0.193141	0.193141	0.992552
chr11	72680000	72700001	Ankfy1	chr11	72503503	72503503	72585648	2.82402	1.75919	3.20265	0	0	1	1	0	0	1	0	nn	nn	nn	chr11	72689800	72690000	chr11_72689800_72690000	9.71312	4.88822	14.0629	10.5647	7.2301	4.14985	3.43849	14.0629	14.0629	20.4423	1.52531	2.1184	11.4263	5.64968	8.04451	17.6758	20.4423	8.04451	14.0629	11.4263	5.64968	5.64968	4.14985	9.71312
chr11	72680000	72700001	Ankfy1	chr11	72503503	72503503	72585648	2.82402	1.75919	3.20265	0	0	1	1	0	0	1	0	nn	nn	nn	chr11	72697400	72697600	chr11_72697400_72697600	1.52531	1.52531	0.538862	2.75913	2.75913	0.538862	0.193141	0.538862	0.538862	0.538862	0.538862	0.538862	6.43114	2.1184	1.52531	2.1184	0.992552	0.538862	2.75913	1.52531	0.193141	0.193141	0.193141	4.88822
chr7	35576245	35596246	Ankrd27	chr7	36371265	36371265	36424256	3.92184	3.50887	3.7145	0	0	0	1	1	1	1	0	nn	nn	nn	chr7	35580000	35580200	chr7_35580000_35580200	2.75913	4.14985	2.75913	4.14985	2.1184	2.1184	1.52531	2.75913	2.75913	1.52531	0.538862	0.538862	4.14985	0.992552	1.52531	6.43114	3.43849	2.75913	2.75913	3.43849	2.1184	2.1184	2.75913	2.75913
chr7	35576245	35596246	Ankrd27	chr7	36371265	36371265	36424256	3.92184	3.50887	3.7145	0	0	0	1	1	1	1	0	nn	nn	nn	chr7	35582800	35583000	chr7_35582800_35583000	1.52531	0.538862	1.52531	4.14985	1.52531	2.1184	3.43849	1.52531	1.52531	0.992552	0.992552	0.992552	3.43849	0.992552	0.992552	4.14985	2.1184	4.14985	0.538862	0.538862	0.992552	0.538862	0.538862	2.1184
chr7	35576245	35596246	Ankrd27	chr7	36371265	36371265	36424256	3.92184	3.50887	3.7145	0	0	0	1	1	1	1	0	nn	nn	nn	chr7	35588800	35589400	chr7_35588800_35589400	2.77201	0.308381	1.17014	3.67561	4.6421	4.6588	4.47591	1.34772	1.17014	1.21661	3.67561	3.67561	3.46883	6.44948	2.42027	8.6131	7.52514	4.89592	0.992552	0.574852	0.726082	0.459611	0.459611	1.54542
chr7	35576245	35596246	Ankrd27	chr7	36371265	36371265	36424256	3.92184	3.50887	3.7145	0	0	0	1	1	1	1	0	nn	nn	nn	chr7	35592000	35592200	chr7_35592000_35592200	0.992552	0.538862	0.992552	2.75913	2.1184	0.193141	0.538862	0.538862	0.992552	0.538862	0.538862	0.538862	4.88822	0.538862	1.52531	0.538862	0.538862	0.538862	0.538862	0.538862	0.538862	0.538862	0.193141	0.992552
chr7	35576245	35596246	Ankrd27	chr7	36371265	36371265	36424256	3.92184	3.50887	3.7145	0	0	0	1	1	1	1	0	nn	nn	nn	chr7	35585600	35586200	chr7_35585600_35586200	7.58872	8.29842	6.82548	8.42136	8.74682	8.03712	9.50211	7.07501	7.07501	5.42903	3.42691	3.69838	8.11733	5.2931	7.13802	8.5756	7.32113	8.95534	5.7962	6.41374	8.137	10.4789	10.5872	7.4273
chr1	36537200	36557201	Ankrd39	chr1	36604046	36595017	36604046	2.73789	3.2981	1.91661	0	0	-1	1	0	1	0	0	nn	nn	nn	chr1	36547200	36547400	chr1_36547200_36547400	21.3734	21.3734	20.4423	22.3087	22.3087	20.4423	23.2478	24.1905	24.1905	21.3734	9.71312	13.1761	21.3734	14.0629	18.5931	21.3734	25.1366	18.5931	35.726	28.9518	22.3087	16.7636	21.3734	24.1905
chr1	36537200	36557201	Ankrd39	chr1	36604046	36595017	36604046	2.73789	3.2981	1.91661	0	0	-1	1	0	1	0	0	nn	nn	nn	chr1	36556600	36556800	chr1_36556600_36556800	2.1184	0.992552	0.538862	2.1184	3.43849	0.538862	0.538862	0.538862	0.538862	0.992552	0.193141	0.538862	8.04451	7.2301	2.1184	3.43849	0.992552	0.992552	2.1184	0.538862	3.43849	0.538862	0.538862	2.75913
chr1	36537200	36557201	Ankrd39	chr1	36604046	36595017	36604046	2.73789	3.2981	1.91661	0	0	-1	1	0	1	0	0	nn	nn	nn	chr1	36557200	36557400	chr1_36557200_36557400	2.1184	1.52531	0.992552	2.75913	3.43849	0.193141	0.538862	0.538862	0.992552	0.538862	0.193141	0.193141	4.14985	5.64968	4.14985	5.64968	2.75913	1.52531	0.992552	0.538862	4.14985	4.14985	2.75913	2.1184
chr9	14772963	14792964	Ankrd49	chr9	14587408	14584641	14587408	2.76238	2.45108	3.06528	0	0	0	1	0	0	1	0	nn	nn	nn	chr9	14783600	14783800	chr9_14783600_14783800	0.538862	0.193141	0.193141	0.538862	0.193141	0.538862	0.538862	0.538862	0.538862	0.538862	0.538862	0.193141	0.193141	1.52531	0.538862	4.14985	4.14985	0.992552	0.992552	0.193141	0.193141	0.193141	0.193141	0.193141
chr9	14772963	14792964	Ankrd49	chr9	14587408	14584641	14587408	2.76238	2.45108	3.06528	0	0	0	1	0	0	1	0	nn	nn	nn	chr9	14784400	14784800	chr9_14784400_14784800	14.9699	13.18	14.9699	16.7892	17.2748	8.07213	8.87266	12.7607	15.4259	15.5433	5.26895	5.65968	18.6153	7.6519	13.6269	24.6836	41.3684	16.7749	13.6195	14.9601	15.4259	14.9601	18.603	14.0665
chr16	4954236	4974237	Anks3	chr16	4964330	4941419	4964330	3.61345	4.24951	3.67702	0	0	0	1	1	1	1	0	nn	nn	nn	chr16	4960600	4960800	chr16_4960600_4960800	0.992552	0.992552	0.538862	1.52531	1.52531	0.538862	0.538862	0.992552	0.992552	0.538862	0.538862	0.193141	4.88822	0.992552	0.538862	0.992552	0.538862	0.538862	0.538862	0.538862	0.538862	0.538862	0.193141	0.538862
chr16	4954236	4974237	Anks3	chr16	4964330	4941419	4964330	3.61345	4.24951	3.67702	0	0	0	1	1	1	1	0	nn	nn	nn	chr16	4969600	4969800	chr16_4969600_4969800	3.43849	4.14985	0.538862	8.87266	7.2301	0.538862	0.538862	0.992552	0.538862	0.538862	0.193141	0.538862	14.0629	4.88822	5.64968	1.52531	0.538862	0.538862	5.64968	5.64968	0.538862	0.538862	0.193141	12.297
chr16	4954236	4974237	Anks3	chr16	4964330	4941419	4964330	3.61345	4.24951	3.67702	0	0	0	1	1	1	1	0	nn	nn	nn	chr16	4964200	4965000	chr16_4964200_4965000	8.88241	11.716	9.14178	9.55244	10.7683	5.26463	5.80089	10.472	9.3888	7.97921	2.59848	3.32612	14.1803	6.62414	8.13122	9.25756	5.9981	8.22678	9.7085	7.07339	15.7353	10.2547	10.1999	11.2438
chr6	125680417	125700418	Ano2	chr6	125640436	125640436	125990146	0.144182	2.44722	3.50487	0	0	1	1	0	0	1	0	nn	nn	nn	.	-1	-1	.	-1	.	.	.	.	.	.	.	.	.	.	.	.	.	.	.	.	.	.	.	.	.	.	.
chr8	71476066	71496067	Ano8	chr8	74009966	73999917	74009966	3.21629	2.96753	1.59291	0	0	0	1	1	0	0	0	nn	nn	nn	chr8	71476200	71477000	chr8_71476200_71477000	1.52531	2.92897	1.67358	2.62051	1.27402	0.565854	0.785474	1.39212	1.39212	1.14551	0.366001	0.452431	2.94663	0.652284	1.70058	5.09513	1.25893	1.54039	0.992552	0.925889	2.43877	2.29049	2.13031	2.60861
chr8	71476066	71496067	Ano8	chr8	74009966	73999917	74009966	3.21629	2.96753	1.59291	0	0	0	1	1	0	0	0	nn	nn	nn	chr8	71477600	71477800	chr8_71477600_71477800	2.1184	2.1184	1.52531	3.43849	1.52531	0.992552	0.992552	2.1184	2.1184	0.538862	0.538862	0.992552	4.14985	0.992552	2.1184	7.2301	4.88822	2.75913	1.52531	1.52531	0.992552	0.538862	0.992552	1.52531
chr8	71476066	71496067	Ano8	chr8	74009966	73999917	74009966	3.21629	2.96753	1.59291	0	0	0	1	1	0	0	0	nn	nn	nn	chr8	71484000	71484200	chr8_71484000_71484200	1.52531	0.193141	2.1184	4.88822	2.1184	0.992552	0.538862	2.1184	0.992552	2.1184	0.538862	0.538862	3.43849	0.538862	2.1184	8.87266	6.43114	4.14985	0.992552	0.992552	0.992552	0.992552	0.538862	1.52531
chr8	71476066	71496067	Ano8	chr8	74009966	73999917	74009966	3.21629	2.96753	1.59291	0	0	0	1	1	0	0	0	nn	nn	nn	chr8	71486000	71486200	chr8_71486000_71486200	2.75913	5.64968	0.992552	4.88822	2.75913	0.992552	0.992552	0.992552	0.992552	0.538862	0.992552	0.538862	3.43849	0.992552	4.14985	10.5647	4.88822	2.1184	4.14985	2.1184	7.2301	4.88822	4.14985	3.43849
chr8	71476066	71496067	Ano8	chr8	74009966	73999917	74009966	3.21629	2.96753	1.59291	0	0	0	1	1	0	0	0	nn	nn	nn	chr8	71487800	71488000	chr8_71487800_71488000	2.75913	2.75913	3.43849	4.14985	2.1184	0.538862	0.992552	2.75913	3.43849	2.75913	0.538862	0.538862	3.43849	0.992552	2.1184	8.04451	3.43849	2.1184	2.1184	1.52531	2.75913	3.43849	2.1184	3.43849
chr8	71476066	71496067	Ano8	chr8	74009966	73999917	74009966	3.21629	2.96753	1.59291	0	0	0	1	1	0	0	0	nn	nn	nn	chr8	71488600	71488800	chr8_71488600_71488800	8.87266	4.88822	13.1761	13.1761	10.5647	4.88822	5.64968	13.1761	14.0629	13.1761	1.52531	2.1184	15.8572	5.64968	4.88822	14.9568	14.9568	8.04451	14.0629	9.71312	4.14985	2.1184	2.75913	10.5647
chr8	71476066	71496067	Ano8	chr8	74009966	73999917	74009966	3.21629	2.96753	1.59291	0	0	0	1	1	0	0	0	nn	nn	nn	chr8	71495000	71495200	chr8_71495000_71495200	3.43849	2.75913	2.75913	6.43114	3.43849	0.992552	0.992552	3.43849	4.14985	2.1184	0.538862	0.538862	6.43114	1.52531	2.75913	7.2301	2.1184	5.64968	7.2301	4.88822	2.1184	0.992552	2.75913	7.2301
chr9	62331341	62351342	Anp32a	chr9	62189149	62189149	62226609	6.31998	5.6499	5.99251	0	0	0	1	1	1	1	0	nn	nn	nn	chr9	62340400	62340800	chr9_62340400_62340800	0.765707	0.765707	0.765707	0.538862	0.765707	0.193141	0.366001	0.992552	0.992552	0.765707	0.366001	0.366001	0.366001	0.538862	0.538862	5.65968	4.14985	0.765707	0.538862	0.538862	0.366001	0.193141	0.366001	0.366001
chr9	62331341	62351342	Anp32a	chr9	62189149	62189149	62226609	6.31998	5.6499	5.99251	0	0	0	1	1	1	1	0	nn	nn	nn	chr9	62341200	62341400	chr9_62341200_62341400	13.1761	14.0629	15.8572	14.0629	14.0629	8.04451	7.2301	15.8572	16.7636	20.4423	2.1184	5.64968	12.297	4.88822	11.4263	16.7636	9.71312	13.1761	15.8572	17.6758	15.8572	12.297	14.0629	16.7636
chr9	62331341	62351342	Anp32a	chr9	62189149	62189149	62226609	6.31998	5.6499	5.99251	0	0	0	1	1	1	1	0	nn	nn	nn	chr9	62342200	62344200	chr9_62342200_62344200	1.82662	2.50376	1.86819	1.9707	1.64374	0.731135	0.818983	1.66679	1.61666	1.54341	0.549659	0.595028	2.90188	1.35692	1.52754	4.71062	2.14083	2.1786	3.20516	1.72483	2.65133	1.4695	1.88388	2.86731
chr9	62331341	62351342	Anp32a	chr9	62189149	62189149	62226609	6.31998	5.6499	5.99251	0	0	0	1	1	1	1	0	nn	nn	nn	chr9	62344800	62345000	chr9_62344800_62345000	4.14985	7.2301	2.75913	4.14985	2.1184	1.52531	1.52531	2.1184	2.75913	2.75913	0.992552	1.52531	3.43849	0.992552	4.14985	5.64968	3.43849	4.88822	4.14985	4.88822	5.64968	7.2301	10.5647	4.88822
chr14	55096592	55116593	Ap1g2	chr14	55725430	55717686	55725430	3.94062	3.96978	4.18417	0	0	0	1	1	1	1	0	nn	nn	nn	chr14	55098200	55098400	chr14_55098200_55098400	2.75913	1.52531	0.992552	3.43849	2.1184	0.992552	1.52531	1.52531	2.1184	1.52531	0.992552	0.992552	3.43849	3.43849	2.75913	4.88822	2.75913	2.75913	4.14985	1.52531	8.04451	2.75913	1.52531	3.43849
chr14	55096592	55116593	Ap1g2	chr14	55725430	55717686	55725430	3.94062	3.96978	4.18417	0	0	0	1	1	1	1	0	nn	nn	nn	chr14	55101800	55102000	chr14_55101800_55102000	2.1184	4.14985	2.1184	2.1184	2.75913	0.992552	0.992552	1.52531	2.1184	2.75913	0.538862	0.538862	2.1184	1.52531	0.992552	4.88822	3.43849	2.75913	3.43849	2.1184	1.52531	0.992552	1.52531	3.43849
chr14	55096592	55116593	Ap1g2	chr14	55725430	55717686	55725430	3.94062	3.96978	4.18417	0	0	0	1	1	1	1	0	nn	nn	nn	chr14	55106400	55106600	chr14_55106400_55106600	5.64968	8.87266	4.14985	5.64968	5.64968	4.14985	4.14985	3.43849	4.14985	3.43849	2.75913	2.75913	7.2301	9.71312	2.75913	9.71312	8.87266	5.64968	7.2301	4.14985	8.87266	5.64968	5.64968	8.87266
chr11	83292695	83312696	Ap2b1	chr11	83116198	83116198	83218535	4.53505	4.43396	4.86632	0	0	0	1	1	1	1	0	nn	nn	nn	chr11	83297800	83298400	chr11_83297800_83298400	0.992552	0.308381	1.01891	0.992552	0.690092	0.574852	0.538862	1.54542	1.01891	0.841322	0.193141	0.193141	0.841322	0.841322	0.726082	5.41023	4.41267	1.54542	1.01891	0.308381	0.193141	0.574852	0.752438	0.841322
chr11	83292695	83312696	Ap2b1	chr11	83116198	83116198	83218535	4.53505	4.43396	4.86632	0	0	0	1	1	1	1	0	nn	nn	nn	chr11	83298800	83299200	chr11_83298800_83299200	9.73539	12.297	8.45859	11.4446	11.4678	4.16335	4.89977	7.23783	7.6519	5.2905	3.43849	3.09881	12.7446	8.07213	10.3032	19.059	18.6153	9.30459	14.0771	10.5697	11.4446	9.32819	12.3138	10.6103
chr11	83292695	83312696	Ap2b1	chr11	83116198	83116198	83218535	4.53505	4.43396	4.86632	0	0	0	1	1	1	1	0	nn	nn	nn	chr11	83302600	83303200	chr11_83302600_83303200	6.35787	4.93948	8.94579	6.9814	6.39812	2.42027	2.42027	6.997	7.27715	6.99063	1.36784	1.54542	8.26931	4.80985	5.2931	11.4757	10.5347	5.50667	9.77178	7.93327	4.57323	5.33366	5.04674	9.32643
chr7	79910639	79930640	Ap3s2	chr7	87065526	87020210	87065526	2.69796	3.62148	2.61771	0	0	0	1	0	1	0	0	nn	nn	nn	chr7	79920600	79920800	chr7_79920600_79920800	7.2301	8.87266	8.04451	9.71312	6.43114	7.2301	7.2301	7.2301	7.2301	8.04451	2.1184	1.52531	7.2301	2.75913	4.88822	14.0629	11.4263	6.43114	13.1761	6.43114	5.64968	8.87266	6.43114	5.64968
chr12	51680964	51700965	Ap4s1	chr12	52791952	52791952	52839926	3.63586	5.33354	3.71904	0	0	0	1	1	1	1	0	nn	nn	nn	chr12	51691000	51691400	chr12_51691000_51691400	3.79417	8.87882	4.89977	3.79417	2.77844	0.992552	1.52531	4.89977	4.16335	5.26895	0.992552	1.25893	5.26895	1.25893	3.09881	4.51904	1.82186	3.09881	1.82186	1.87584	7.2301	4.89977	5.65968	4.51904
chr12	51680964	51700965	Ap4s1	chr12	52791952	52791952	52839926	3.63586	5.33354	3.71904	0	0	0	1	1	1	1	0	nn	nn	nn	chr12	51692000	51692600	chr12_51692000_51692600	7.81517	6.3026	9.65393	10.0729	9.46422	4.077	4.86355	10.6371	10.1372	10.928	3.0978	4.80985	12.216	7.65856	5.5407	13.8275	10.608	7.40473	6.75351	5.85854	6.12502	5.85854	6.41374	9.05424
chr12	51680964	51700965	Ap4s1	chr12	52791952	52791952	52839926	3.63586	5.33354	3.71904	0	0	0	1	1	1	1	0	nn	nn	nn	chr12	51700000	51700200	chr12_51700000_51700200	5.64968	0.538862	23.2478	7.2301	1.52531	9.71312	9.71312	27.9937	28.9518	11.4263	2.75913	2.75913	0.538862	0.538862	0.992552	6.43114	4.14985	14.9568	1.52531	0.193141	0.193141	0.538862	0.538862	1.52531
chr18	36669365	36689366	Apbb3	chr18	36839020	36830812	36839020	2.89856	3.44924	3.09747	0	0	0	1	0	1	1	0	nn	nn	nn	chr18	36670200	36670400	chr18_36670200_36670400	12.297	15.8572	7.2301	14.9568	15.8572	7.2301	8.87266	8.87266	8.04451	4.88822	4.14985	6.43114	17.6758	8.04451	14.0629	14.0629	8.87266	16.7636	13.1761	9.71312	17.6758	14.0629	15.8572	17.6758
chr18	36669365	36689366	Apbb3	chr18	36839020	36830812	36839020	2.89856	3.44924	3.09747	0	0	0	1	0	1	1	0	nn	nn	nn	chr18	36679200	36679600	chr18_36679200_36679600	12.297	18.1395	9.29289	13.6195	10.5697	6.83062	7.63731	8.89739	9.32819	5.64968	4.16335	5.2905	14.9699	4.89977	11.4263	15.8693	11.8616	12.3138	18.1395	17.2197	21.8411	18.1344	20.912	12.7366
chr2	103063673	103083674	Apip	chr2	102913831	102913831	102932806	4.575	4.50404	4.82923	0	0	0	1	1	1	1	0	nn	nn	nn	chr2	103073400	103073800	chr2_103073400_103073800	18.5931	19.5177	29.9125	22.3106	18.1344	11.4263	14.0665	28.4754	27.516	28.9637	5.26895	6.43114	20.9079	10.5647	12.7366	16.7665	13.18	28.9531	14.9864	21.4062	15.8846	14.9864	19.5998	23.7226
chr1	171215052	171235053	Apoa2	chr1	173155184	173155184	173156510	0.306711	0.137504	4.22079	0	0	1	1	0	0	1	0	nn	nn	nn	chr1	171221000	171221200	chr1_171221000_171221200	3.43849	1.52531	4.88822	4.88822	2.1184	2.1184	1.52531	5.64968	5.64968	4.88822	0.992552	2.1184	4.14985	1.52531	2.75913	8.04451	6.43114	5.64968	3.43849	2.75913	2.1184	2.75913	0.992552	3.43849
chr1	171215052	171235053	Apoa2	chr1	173155184	173155184	173156510	0.306711	0.137504	4.22079	0	0	1	1	0	0	1	0	nn	nn	nn	chr1	171222400	171222800	chr1_171222400_171222800	20.4444	22.7894	19.0542	23.7191	24.1922	18.1497	18.6153	20.4444	20.4444	11.9508	11.9147	11.4446	19.9788	21.3734	14.9864	18.1497	18.2438	23.2769	26.1106	30.8758	20.912	21.8808	19.0829	24.1905
chr1	171215052	171235053	Apoa2	chr1	173155184	173155184	173156510	0.306711	0.137504	4.22079	0	0	1	1	0	0	1	0	nn	nn	nn	chr1	171226400	171226600	chr1_171226400_171226600	0.992552	0.538862	0.538862	0.992552	1.52531	0.538862	0.538862	0.992552	0.992552	0.538862	0.193141	0.538862	2.75913	0.992552	0.538862	1.52531	0.992552	0.538862	4.14985	0.538862	0.992552	0.193141	0.193141	2.75913
chr1	171215052	171235053	Apoa2	chr1	173155184	173155184	173156510	0.306711	0.137504	4.22079	0	0	1	1	0	0	1	0	nn	nn	nn	chr1	171232000	171232200	chr1_171232000_171232200	2.75913	0.538862	0.538862	2.75913	4.14985	0.538862	0.538862	0.538862	0.538862	0.538862	0.538862	0.538862	9.71312	13.1761	1.52531	0.538862	0.538862	0.992552	7.2301	0.193141	13.1761	0.193141	1.52531	4.88822
chr1	171215052	171235053	Apoa2	chr1	173155184	173155184	173156510	0.306711	0.137504	4.22079	0	0	1	1	0	0	1	0	nn	nn	nn	chr1	171233000	171233200	chr1_171233000_171233200	1.52531	0.538862	0.992552	2.1184	0.992552	0.538862	0.538862	1.52531	0.538862	0.538862	0.538862	0.193141	7.2301	1.52531	0.992552	1.52531	0.538862	2.75913	4.14985	0.538862	0.992552	0.193141	0.193141	2.75913
chr1	171215052	171235053	Apoa2	chr1	173155184	173155184	173156510	0.306711	0.137504	4.22079	0	0	1	1	0	0	1	0	nn	nn	nn	chr1	171234200	171234600	chr1_171234200_171234600	2.77844	1.03209	0.765707	4.54408	4.20441	0.366001	0.538862	0.992552	0.538862	0.992552	0.538862	0.193141	7.6814	3.09881	1.55548	2.1184	0.992552	0.765707	11.9508	4.20441	8.89739	0.366001	0.859226	11.0934
chr15	77633285	77653286	Apol11b	chr15	77473716	77464380	77473716	0.172385	0.741448	3.25052	0	0	1	1	0	0	1	0	nn	nn	nn	chr15	77643200	77643400	chr15_77643200_77643400	0.992552	0.193141	4.88822	0.992552	0.538862	0.538862	0.538862	4.14985	4.88822	0.538862	0.538862	0.992552	0.538862	0.538862	0.992552	2.1184	0.992552	1.52531	0.538862	0.538862	0.193141	0.538862	0.193141	0.538862
chrX	20838541	20858542	Araf	chrX	20425668	20425668	20437647	3.99717	4.06402	3.75063	0	0	0	1	1	1	1	0	nn	nn	nn	chrX	20848400	20848600	chrX_20848400_20848600	13.1761	16.7636	8.87266	16.7636	15.8572	8.87266	11.4263	9.71312	10.5647	11.4263	6.43114	6.43114	14.0629	9.71312	10.5647	22.3087	24.1905	14.0629	16.7636	13.1761	14.9568	14.0629	17.6758	13.1761
chr11	103956869	103976870	Arf2	chr11	103828184	103828184	103846650	2.8801	3.0367	3.40929	0	0	0	1	0	1	1	0	nn	nn	nn	chr11	103964000	103964200	chr11_103964000_103964200	2.1184	0.193141	0.538862	2.1184	3.43849	0.193141	0.538862	0.538862	0.992552	0.193141	0.193141	0.538862	4.14985	11.4263	0.992552	12.297	10.5647	0.538862	2.1184	0.992552	0.193141	0.193141	0.193141	1.52531
chr11	103956869	103976870	Arf2	chr11	103828184	103828184	103846650	2.8801	3.0367	3.40929	0	0	0	1	0	1	1	0	nn	nn	nn	chr11	103965200	103965800	chr11_103965200_103965800	0.538862	0.308381	0.574852	0.538862	0.308381	0.193141	0.193141	0.538862	0.690092	0.193141	0.308381	0.574852	0.574852	1.17014	0.308381	4.89592	3.21203	0.574852	0.992552	0.308381	0.193141	0.308381	0.193141	0.423621
chr11	103956869	103976870	Arf2	chr11	103828184	103828184	103846650	2.8801	3.0367	3.40929	0	0	0	1	0	1	1	0	nn	nn	nn	chr11	103966400	103966800	chr11_103966400_103966800	20.0057	15.0097	31.394	20.9501	18.1651	11.4678	11.4678	34.777	33.8059	26.5621	6.05916	8.53798	16.3458	9.80364	13.1915	24.6735	28.973	24.7586	27.0398	29.0378	14.9699	14.095	14.1202	26.5922
chr11	103956869	103976870	Arf2	chr11	103828184	103828184	103846650	2.8801	3.0367	3.40929	0	0	0	1	0	1	1	0	nn	nn	nn	chr11	103967200	103967400	chr11_103967200_103967400	1.52531	0.193141	1.52531	1.52531	1.52531	0.538862	0.538862	2.1184	2.1184	1.52531	0.193141	0.538862	1.52531	0.992552	0.992552	6.43114	4.14985	2.1184	0.992552	0.193141	0.538862	0.193141	0.193141	1.52531
chr14	26628195	26648196	Arf4	chr14	27457682	27457682	27476744	7.48366	7.9394	7.0786	0	0	0	1	1	1	1	0	nn	nn	nn	chr14	26637800	26638200	chr14_26637800_26638200	17.6863	21.3755	20.4423	18.1344	15.9691	8.89739	11.5006	20.4423	19.9788	20.1072	4.59514	7.6814	22.7782	13.6417	15.4451	17.2251	14.5098	14.5303	24.7586	23.7403	22.7894	19.0685	19.5246	21.845
chr14	26628195	26648196	Arf4	chr14	27457682	27457682	27476744	7.48366	7.9394	7.0786	0	0	0	1	1	1	1	0	nn	nn	nn	chr14	26638800	26639000	chr14_26638800_26639000	4.88822	4.14985	6.43114	5.64968	3.43849	2.75913	3.43849	5.64968	6.43114	2.75913	1.52531	1.52531	8.04451	2.1184	5.64968	4.88822	2.75913	4.88822	6.43114	4.14985	8.87266	4.14985	3.43849	8.87266
chr14	26628195	26648196	Arf4	chr14	27457682	27457682	27476744	7.48366	7.9394	7.0786	0	0	0	1	1	1	1	0	nn	nn	nn	chr14	26643200	26643600	chr14_26643200_26643600	0.992552	0.765707	0.538862	1.52531	1.52531	0.538862	0.366001	0.538862	0.538862	0.538862	0.366001	0.538862	4.89977	2.43877	0.765707	2.43877	0.992552	0.765707	0.538862	0.992552	0.538862	0.366001	0.193141	1.25893
chr15	96277520	96297521	Arid2	chr15	96117952	96117952	96235894	3.34503	3.30817	3.19387	0	0	0	1	1	1	1	0	nn	nn	nn	chr15	96284000	96284400	chr15_96284000_96284400	3.09881	2.43877	4.54408	4.14985	3.43849	3.82367	3.09881	3.79417	3.79417	2.1184	1.82186	2.75913	3.79417	2.43877	2.14222	5.26895	3.79417	5.26895	2.14222	2.14222	3.13413	2.43877	2.1184	2.4819
chr15	96277520	96297521	Arid2	chr15	96117952	96117952	96235894	3.34503	3.30817	3.19387	0	0	0	1	1	1	1	0	nn	nn	nn	chr15	96285400	96286000	chr15_96285400_96286000	5.14204	5.42273	4.17852	9.71682	5.92267	3.71883	4.15885	3.67561	3.21203	4.6421	3.79831	4.44671	12.018	5.97138	5.41023	9.17635	5.36098	7.3025	4.36982	3.2955	5.48444	3.67561	1.93658	6.2085
chr15	96277520	96297521	Arid2	chr15	96117952	96117952	96235894	3.34503	3.30817	3.19387	0	0	0	1	1	1	1	0	nn	nn	nn	chr15	96286600	96286800	chr15_96286600_96286800	7.2301	12.297	5.64968	10.5647	7.2301	6.43114	5.64968	4.14985	3.43849	7.2301	3.43849	2.75913	9.71312	4.14985	5.64968	8.87266	4.14985	6.43114	7.2301	7.2301	13.1761	8.04451	8.87266	9.71312
chr15	96277520	96297521	Arid2	chr15	96117952	96117952	96235894	3.34503	3.30817	3.19387	0	0	0	1	1	1	1	0	nn	nn	nn	chr15	96287400	96287800	chr15_96287400_96287800	2.43877	4.54408	3.45449	3.45449	1.52531	1.25893	1.52531	3.09881	2.77844	3.09881	0.992552	1.25893	3.82367	0.992552	2.43877	3.79417	1.25893	2.75913	3.13413	1.25893	3.50331	1.82186	3.13413	3.45449
chr15	96277520	96297521	Arid2	chr15	96117952	96117952	96235894	3.34503	3.30817	3.19387	0	0	0	1	1	1	1	0	nn	nn	nn	chr15	96288200	96288600	chr15_96288200_96288600	1.82186	1.82186	3.79417	1.82186	1.52531	0.992552	1.52531	3.79417	3.45449	3.13413	0.538862	0.765707	1.82186	0.592847	1.55548	3.82367	1.98867	2.1184	1.03209	1.03209	2.1184	1.55548	0.992552	2.43877
chr13	14053790	14073791	Arid4b	chr13	14156058	14156058	14291870	2.69242	2.19178	3.09122	0	0	1	1	0	0	1	0	nn	nn	nn	chr13	14062600	14062800	chr13_14062600_14062800	2.1184	4.88822	1.52531	2.1184	4.14985	0.193141	0.538862	2.1184	2.1184	1.52531	0.992552	0.538862	6.43114	2.1184	1.52531	4.88822	3.43849	1.52531	2.1184	2.75913	2.1184	0.992552	1.52531	2.75913
chr13	14053790	14073791	Arid4b	chr13	14156058	14156058	14291870	2.69242	2.19178	3.09122	0	0	1	1	0	0	1	0	nn	nn	nn	chr13	14063400	14063800	chr13_14063400_14063800	24.6836	33.2966	23.2769	28.0286	30.906	16.8352	21.901	27.5446	26.5802	20.4509	9.36408	11.4678	27.5246	19.1564	21.4478	17.2197	17.2197	24.2336	30.999	36.7784	32.3276	33.7837	32.8138	25.643
chr13	14053790	14073791	Arid4b	chr13	14156058	14156058	14291870	2.69242	2.19178	3.09122	0	0	1	1	0	0	1	0	nn	nn	nn	chr13	14064800	14065000	chr13_14064800_14065000	3.43849	6.43114	1.52531	4.88822	3.43849	0.538862	0.538862	2.1184	2.1184	2.1184	0.992552	0.538862	4.88822	0.538862	4.88822	5.64968	2.75913	2.75913	4.14985	3.43849	7.2301	5.64968	8.87266	5.64968
chr9	59476373	59496374	Arih1	chr9	59334181	59236360	59334181	3.99567	3.30479	4.24201	0	0	1	1	1	1	1	0	nn	nn	nn	chr9	59482400	59482600	chr9_59482400_59482600	2.1184	2.1184	4.14985	3.43849	1.52531	1.52531	0.992552	3.43849	4.14985	2.75913	0.538862	0.538862	2.75913	2.1184	0.538862	5.64968	3.43849	4.14985	2.75913	1.52531	1.52531	2.1184	0.538862	4.14985
chr9	59476373	59496374	Arih1	chr9	59334181	59236360	59334181	3.99567	3.30479	4.24201	0	0	1	1	1	1	1	0	nn	nn	nn	chr9	59485800	59487000	chr9_59485800_59487000	5.96005	7.40037	8.08912	7.13241	5.40236	2.58149	2.78735	6.66721	5.81098	9.01349	1.05491	1.45312	8.77771	4.12286	5.59132	8.30901	4.77389	5.78957	5.29324	7.21319	8.54052	6.98823	6.38843	9.22702
chr8	94656753	94676754	Arl2bp	chr8	97190654	97190654	97198322	4.64826	4.31861	5.08571	0	0	1	1	1	1	1	0	nn	nn	nn	chr8	94674400	94674600	chr8_94674400_94674600	0.992552	0.538862	0.538862	0.992552	0.992552	0.538862	0.538862	0.992552	0.538862	0.538862	0.538862	0.538862	2.1184	1.52531	0.992552	0.992552	0.538862	0.538862	0.992552	0.538862	4.14985	0.538862	0.538862	3.43849
chr8	94656753	94676754	Arl2bp	chr8	97190654	97190654	97198322	4.64826	4.31861	5.08571	0	0	1	1	1	1	1	0	nn	nn	nn	chr8	94666400	94667200	chr8_94666400_94667200	4.49466	5.42529	9.28827	4.75163	3.34315	3.15052	2.6549	8.20724	8.58926	7.07926	1.18036	1.20735	5.19188	2.94039	3.0347	7.7971	4.19305	4.10069	3.60258	2.82696	6.54603	3.84941	3.52099	6.42852
chr2	52414873	52434874	Arl5a	chr2	52280394	52253470	52280394	3.00976	3.51996	2.95844	0	0	0	1	1	1	0	0	nn	nn	nn	chr2	52424200	52425200	chr2_52424200_52425200	3.39677	7.30592	3.79353	3.95407	1.88019	1.81346	2.04816	3.49497	3.4054	4.09429	1.04577	1.16439	4.383	1.32042	1.80573	4.53019	1.75844	3.08818	2.52009	1.99686	6.2531	6.55578	4.68339	5.0362
chr2	52414873	52434874	Arl5a	chr2	52280394	52253470	52280394	3.00976	3.51996	2.95844	0	0	0	1	1	1	0	0	nn	nn	nn	chr2	52426800	52427000	chr2_52426800_52427000	0.992552	0.992552	0.538862	1.52531	0.538862	0.538862	0.538862	0.538862	0.992552	0.992552	0.538862	0.538862	4.88822	0.538862	0.538862	0.992552	0.992552	0.992552	1.52531	0.538862	0.538862	0.193141	0.538862	0.992552
chr6	97200790	97220791	Arl6ip5	chr6	97160785	97160785	97183309	4.75357	5.13061	5.09338	0	0	0	1	1	1	1	0	nn	nn	nn	chr6	97205600	97205800	chr6_97205600_97205800	18.5931	18.5931	21.3734	27.0384	17.6758	13.1761	14.9568	23.2478	25.1366	38.66	9.71312	13.1761	22.3087	10.5647	11.4263	19.5154	14.9568	18.5931	14.0629	20.4423	16.7636	20.4423	16.7636	24.1905
chr6	97200790	97220791	Arl6ip5	chr6	97160785	97160785	97183309	4.75357	5.13061	5.09338	0	0	0	1	1	1	1	0	nn	nn	nn	chr6	97208600	97208800	chr6_97208600_97208800	0.992552	0.538862	0.538862	0.992552	0.992552	0.538862	0.538862	0.538862	0.538862	0.992552	0.538862	0.538862	1.52531	0.538862	1.52531	2.75913	1.52531	0.992552	0.992552	0.992552	0.538862	4.14985	6.43114	0.538862
chr6	97200790	97220791	Arl6ip5	chr6	97160785	97160785	97183309	4.75357	5.13061	5.09338	0	0	0	1	1	1	1	0	nn	nn	nn	chr6	97210200	97210800	chr6_97210200_97210800	5.60661	7.54652	4.64805	5.34934	5.87135	4.20962	4.36085	5.02333	5.4346	3.34321	3.07174	3.61926	7.17745	4.66585	4.31923	8.54454	7.65375	6.53629	5.3757	4.86952	8.39685	5.78697	9.55829	5.52693
chr6	97200790	97220791	Arl6ip5	chr6	97160785	97160785	97183309	4.75357	5.13061	5.09338	0	0	0	1	1	1	1	0	nn	nn	nn	chr6	97211400	97211600	chr6_97211400_97211600	4.14985	3.43849	4.88822	4.14985	2.75913	2.75913	4.14985	4.14985	4.14985	2.75913	3.43849	4.14985	5.64968	2.1184	0.992552	7.2301	4.88822	4.88822	3.43849	2.1184	4.88822	5.64968	5.64968	4.14985
chr6	97200790	97220791	Arl6ip5	chr6	97160785	97160785	97183309	4.75357	5.13061	5.09338	0	0	0	1	1	1	1	0	nn	nn	nn	chr6	97212200	97212400	chr6_97212200_97212400	3.43849	2.75913	2.1184	4.14985	6.43114	0.992552	1.52531	2.1184	2.1184	1.52531	2.75913	3.43849	9.71312	2.75913	4.88822	5.64968	3.43849	3.43849	4.14985	2.1184	7.2301	0.992552	0.992552	7.2301
chr6	108773057	108793058	Arl8b	chr6	108733052	108733052	108773717	4.70431	5.01532	4.19682	0	0	-1	1	1	1	1	0	nn	nn	nn	chr6	108773000	108773200	chr6_108773000_108773200	4.14985	8.04451	2.75913	6.43114	6.43114	3.43849	4.14985	2.75913	2.75913	0.992552	1.52531	4.14985	6.43114	0.992552	5.64968	6.43114	3.43849	6.43114	4.14985	4.14985	5.64968	3.43849	6.43114	5.64968
chr6	108773057	108793058	Arl8b	chr6	108733052	108733052	108773717	4.70431	5.01532	4.19682	0	0	-1	1	1	1	1	0	nn	nn	nn	chr6	108777200	108777400	chr6_108777200_108777400	0.992552	0.538862	0.992552	0.992552	0.538862	0.992552	0.992552	0.538862	0.538862	0.538862	3.43849	2.75913	0.538862	0.193141	0.538862	1.52531	0.538862	1.52531	0.992552	0.538862	0.193141	0.538862	0.538862	0.193141
chr6	108773057	108793058	Arl8b	chr6	108733052	108733052	108773717	4.70431	5.01532	4.19682	0	0	-1	1	1	1	1	0	nn	nn	nn	chr6	108778000	108778800	chr6_108778000_108778800	0.87913	3.80732	0.652284	0.87913	1.01232	0.785474	1.04717	0.652284	0.679277	0.538862	2.04341	2.23878	1.01232	0.785474	0.765707	3.11647	1.54039	1.14551	0.565854	1.60224	0.479424	0.193141	0.193141	0.652284
chr6	108773057	108793058	Arl8b	chr6	108733052	108733052	108773717	4.70431	5.01532	4.19682	0	0	-1	1	1	1	1	0	nn	nn	nn	chr6	108780200	108780400	chr6_108780200_108780400	0.992552	0.538862	0.538862	0.538862	0.538862	0.538862	0.538862	0.538862	0.992552	0.193141	0.538862	0.538862	0.538862	0.538862	0.992552	0.538862	0.538862	0.538862	1.52531	1.52531	8.87266	1.52531	2.1184	0.992552
chr6	108773057	108793058	Arl8b	chr6	108733052	108733052	108773717	4.70431	5.01532	4.19682	0	0	-1	1	1	1	1	0	nn	nn	nn	chr6	108782000	108782200	chr6_108782000_108782200	2.1184	6.43114	0.538862	4.88822	4.14985	0.538862	0.538862	0.538862	0.538862	0.193141	0.538862	0.538862	8.04451	0.538862	0.992552	4.14985	2.75913	0.538862	8.04451	0.538862	0.538862	0.193141	0.193141	4.14985
chr6	108773057	108793058	Arl8b	chr6	108733052	108733052	108773717	4.70431	5.01532	4.19682	0	0	-1	1	1	1	1	0	nn	nn	nn	chr6	108782800	108783200	chr6_108782800_108783200	7.23783	9.73539	8.10718	12.7446	7.6519	3.13413	4.14985	8.05138	7.6519	8.47161	1.52531	2.43877	12.335	2.75913	3.09881	9.29289	6.51126	7.30067	5.26895	7.6519	9.36408	9.30459	8.53798	12.335
chr6	108773057	108793058	Arl8b	chr6	108733052	108733052	108773717	4.70431	5.01532	4.19682	0	0	-1	1	1	1	1	0	nn	nn	nn	chr6	108783600	108783800	chr6_108783600_108783800	2.1184	2.1184	2.75913	2.75913	2.75913	0.992552	0.992552	2.1184	2.1184	2.1184	0.538862	0.992552	4.88822	1.52531	2.75913	3.43849	1.52531	2.75913	1.52531	2.1184	2.75913	2.1184	2.1184	2.75913
chr6	108773057	108793058	Arl8b	chr6	108733052	108733052	108773717	4.70431	5.01532	4.19682	0	0	-1	1	1	1	1	0	nn	nn	nn	chr6	108784200	108784400	chr6_108784200_108784400	1.52531	0.992552	1.52531	2.75913	1.52531	0.992552	1.52531	1.52531	1.52531	0.538862	0.992552	1.52531	7.2301	0.992552	2.1184	3.43849	2.1184	2.1184	1.52531	0.992552	1.52531	1.52531	1.52531	2.1184
chr6	108773057	108793058	Arl8b	chr6	108733052	108733052	108773717	4.70431	5.01532	4.19682	0	0	-1	1	1	1	1	0	nn	nn	nn	chr6	108784800	108785000	chr6_108784800_108785000	3.43849	4.14985	1.52531	8.04451	8.04451	5.64968	6.43114	0.992552	1.52531	0.538862	0.992552	2.75913	5.64968	3.43849	3.43849	5.64968	3.43849	14.9568	1.52531	0.992552	2.75913	1.52531	3.43849	3.43849
chr7	128227355	128247356	Armc5	chr7	135380870	135380870	135388614	4.8949	5.40141	4.74388	0	0	0	1	1	1	1	0	nn	nn	nn	chr7	128231800	128232000	chr7_128231800_128232000	0.992552	0.193141	0.538862	2.75913	1.52531	0.538862	0.538862	0.538862	0.538862	0.538862	0.538862	0.992552	3.43849	0.538862	0.538862	8.04451	4.88822	2.1184	0.992552	0.538862	0.538862	0.193141	0.538862	0.538862
chr7	128227355	128247356	Armc5	chr7	135380870	135380870	135388614	4.8949	5.40141	4.74388	0	0	0	1	1	1	1	0	nn	nn	nn	chr7	128237000	128237400	chr7_128237000_128237400	2.77844	1.55548	6.15557	3.32112	2.21552	1.25893	0.765707	6.15557	6.15557	3.5875	0.592847	0.366001	3.20677	1.32863	1.82186	4.27477	2.4819	2.83758	4.93481	1.55548	7.0927	0.592847	1.32863	3.50331
chr7	128227355	128247356	Armc5	chr7	135380870	135380870	135388614	4.8949	5.40141	4.74388	0	0	0	1	1	1	1	0	nn	nn	nn	chr7	128237800	128239200	chr7_128237800_128239200	7.841	6.13785	14.2094	8.85021	7.42928	3.05321	3.45347	14.4279	13.7581	15.426	1.8232	2.20879	8.58984	4.59709	5.83106	12.5061	10.4901	8.15497	10.5733	8.17173	5.55597	4.99295	4.42089	8.3275
chr5	122381926	122401927	Arpc3	chr5	122841936	122841936	122856187	5.50939	5.34823	5.82168	0	0	0	1	1	1	1	0	nn	nn	nn	chr5	122391800	122392600	chr5_122391800_122392600	3.80697	3.56842	6.26992	3.36215	2.81086	1.09393	1.09393	6.96237	6.80219	5.28628	0.699044	0.526183	3.52661	2.47799	4.78259	6.59101	4.93557	2.61858	4.56334	5.05844	3.40824	2.68513	1.98624	6.371
chr5	122381926	122401927	Arpc3	chr5	122841936	122841936	122856187	5.50939	5.34823	5.82168	0	0	0	1	1	1	1	0	nn	nn	nn	chr5	122394000	122394200	chr5_122394000_122394200	3.43849	3.43849	5.64968	4.14985	2.75913	1.52531	0.992552	7.2301	5.64968	4.14985	0.538862	0.538862	3.43849	1.52531	2.75913	6.43114	4.14985	2.75913	7.2301	4.14985	0.992552	0.992552	0.538862	4.14985
chr5	122381926	122401927	Arpc3	chr5	122841936	122841936	122856187	5.50939	5.34823	5.82168	0	0	0	1	1	1	1	0	nn	nn	nn	chr5	122396800	122397200	chr5_122396800_122397200	1.25893	1.25893	0.765707	1.82186	3.09881	0.193141	0.366001	0.992552	0.992552	0.538862	0.366001	0.193141	3.79417	4.14985	5.26895	0.992552	0.538862	0.765707	1.25893	0.538862	1.25893	0.765707	0.538862	1.03209
chr5	122381926	122401927	Arpc3	chr5	122841936	122841936	122856187	5.50939	5.34823	5.82168	0	0	0	1	1	1	1	0	nn	nn	nn	chr5	122397600	122398200	chr5_122397600_122398200	0.841322	1.5054	0.538862	0.538862	0.841322	0.308381	0.308381	0.538862	0.992552	0.538862	0.538862	0.193141	0.867678	0.423621	1.17014	0.690092	0.538862	0.992552	0.841322	0.867678	3.4817	0.308381	0.574852	0.841322
chr5	122381926	122401927	Arpc3	chr5	122841936	122841936	122856187	5.50939	5.34823	5.82168	0	0	0	1	1	1	1	0	nn	nn	nn	chr5	122401400	122401600	chr5_122401400_122401600	2.1184	1.52531	4.14985	3.43849	2.1184	0.538862	0.992552	4.14985	4.88822	2.1184	0.538862	0.538862	2.75913	0.538862	3.43849	3.43849	1.52531	2.75913	2.1184	2.1184	1.52531	0.992552	0.992552	2.1184
chr1	53342698	53362699	Asnsd1	chr1	53409543	53401487	53409543	4.94331	3.91099	5.23752	0	0	1	1	1	1	1	0	nn	nn	nn	chr1	53352600	53352800	chr1_53352600_53352800	16.7636	21.3734	16.7636	19.5154	18.5931	14.0629	18.5931	14.0629	15.8572	21.3734	6.43114	8.04451	18.5931	14.0629	12.297	14.9568	9.71312	22.3087	17.6758	14.9568	18.5931	17.6758	22.3087	22.3087
chr17	35900067	35920068	Atat1	chr17	36047013	36034540	36047013	3.01773	3.9156	3.25652	0	0	0	1	1	1	1	0	nn	nn	nn	chr17	35900800	35901000	chr17_35900800_35901000	0.992552	0.538862	0.992552	0.992552	1.52531	0.538862	0.538862	0.992552	0.992552	0.538862	0.538862	0.538862	2.75913	3.43849	0.992552	8.04451	4.14985	0.992552	1.52531	0.538862	0.193141	0.193141	0.538862	0.992552
chr17	35900067	35920068	Atat1	chr17	36047013	36034540	36047013	3.01773	3.9156	3.25652	0	0	0	1	1	1	1	0	nn	nn	nn	chr17	35909600	35910200	chr17_35909600_35910200	4.17213	4.40731	6.72758	4.45228	2.92021	1.16371	1.65663	6.29713	6.11092	7.78364	0.459611	0.637197	5.87463	1.98545	3.64561	7.83484	4.9497	3.55598	8.08866	5.04688	3.02947	2.24247	2.45604	5.9513
chr17	35900067	35920068	Atat1	chr17	36047013	36034540	36047013	3.01773	3.9156	3.25652	0	0	0	1	1	1	1	0	nn	nn	nn	chr17	35915600	35915800	chr17_35915600_35915800	2.1184	0.992552	2.1184	2.75913	1.52531	0.992552	1.52531	2.1184	1.52531	0.992552	1.52531	2.75913	2.75913	2.75913	2.1184	5.64968	4.14985	2.1184	4.14985	0.992552	0.193141	0.538862	0.538862	0.992552
chr17	35900067	35920068	Atat1	chr17	36047013	36034540	36047013	3.01773	3.9156	3.25652	0	0	0	1	1	1	1	0	nn	nn	nn	chr17	35916400	35917000	chr17_35916400_35917000	15.5824	15.4035	19.2141	17.3958	14.1152	9.01304	9.51298	20.7759	19.5348	19.8696	4.18622	5.21297	15.8828	15.8709	12.6308	18.2873	17.3826	11.4486	20.1391	22.9998	16.886	15.7322	16.248	20.7951
chr17	35900067	35920068	Atat1	chr17	36047013	36034540	36047013	3.01773	3.9156	3.25652	0	0	0	1	1	1	1	0	nn	nn	nn	chr17	35917800	35918000	chr17_35917800_35918000	2.1184	2.75913	4.88822	2.1184	0.992552	0.992552	0.992552	4.14985	4.88822	3.43849	0.193141	0.538862	2.75913	1.52531	1.52531	4.88822	2.75913	2.75913	6.43114	0.992552	1.52531	0.992552	0.992552	2.1184
chr17	35900067	35920068	Atat1	chr17	36047013	36034540	36047013	3.01773	3.9156	3.25652	0	0	0	1	1	1	1	0	nn	nn	nn	chr17	35918600	35920000	chr17_35918600_35920000	3.24709	2.56372	6.31608	3.2002	2.27279	2.06244	2.37743	6.34402	6.62301	6.61161	1.03506	1.01239	2.38914	4.14926	2.55859	7.38276	6.81095	3.25114	3.96094	3.04537	1.91209	1.53696	1.09686	2.82527
chr1	87746009	87766010	Atg16l1	chr1	89652585	89652585	89689003	2.90915	2.39029	3.18916	0	0	0	1	0	0	1	0	nn	nn	nn	chr1	87755800	87756000	chr1_87755800_87756000	14.9568	18.5931	20.4423	15.8572	13.1761	8.87266	11.4263	22.3087	23.2478	14.9568	5.64968	6.43114	14.9568	18.5931	8.87266	17.6758	14.9568	11.4263	18.5931	16.7636	14.0629	14.0629	14.9568	14.9568
chr1	87746009	87766010	Atg16l1	chr1	89652585	89652585	89689003	2.90915	2.39029	3.18916	0	0	0	1	0	0	1	0	nn	nn	nn	chr1	87765800	87766200	chr1_87765800_87766200	0.992552	0.765707	0.992552	1.25893	2.75913	0.538862	0.538862	0.765707	0.992552	0.538862	0.193141	0.193141	2.43877	3.79417	1.03209	1.82186	0.765707	0.765707	0.765707	0.538862	0.366001	0.193141	0.765707	0.765707
chr8	12747014	12767015	Atp11a	chr8	12757015	12757015	12868728	2.85513	3.08069	0.559667	0	0	-1	1	0	1	0	0	nn	nn	nn	chr8	12755400	12755600	chr8_12755400_12755600	2.1184	0.193141	0.538862	4.14985	3.43849	0.193141	0.193141	0.538862	0.193141	0.538862	0.193141	0.193141	5.64968	4.14985	3.43849	5.64968	3.43849	1.52531	0.992552	1.52531	0.992552	0.992552	1.52531	4.14985
chr8	12747014	12767015	Atp11a	chr8	12757015	12757015	12868728	2.85513	3.08069	0.559667	0	0	-1	1	0	1	0	0	nn	nn	nn	chr8	12756800	12757000	chr8_12756800_12757000	1.52531	0.992552	0.193141	2.1184	1.52531	0.193141	0.193141	0.193141	0.193141	0.538862	0.193141	0.193141	2.75913	0.992552	1.52531	6.43114	1.52531	0.992552	1.52531	0.992552	4.14985	6.43114	4.14985	4.88822
chr5	122492224	122512225	Atp2a2	chr5	122952234	122903521	122952234	5.03969	5.30624	4.49535	0	0	0	1	1	1	1	0	nn	nn	nn	chr5	122501200	122501400	chr5_122501200_122501400	1.52531	2.1184	2.1184	1.52531	1.52531	0.538862	0.538862	2.75913	2.75913	2.1184	0.193141	0.538862	3.43849	0.992552	0.538862	4.14985	2.1184	1.52531	0.992552	0.538862	1.52531	0.992552	0.992552	1.52531
chr5	122492224	122512225	Atp2a2	chr5	122952234	122903521	122952234	5.03969	5.30624	4.49535	0	0	0	1	1	1	1	0	nn	nn	nn	chr5	122502200	122502400	chr5_122502200_122502400	5.64968	8.04451	11.4263	6.43114	3.43849	2.75913	3.43849	8.04451	8.87266	13.1761	0.992552	0.992552	7.2301	1.52531	5.64968	9.71312	3.43849	3.43849	4.14985	3.43849	4.88822	6.43114	4.14985	6.43114
chr5	122492224	122512225	Atp2a2	chr5	122952234	122903521	122952234	5.03969	5.30624	4.49535	0	0	0	1	1	1	1	0	nn	nn	nn	chr5	122509600	122510000	chr5_122509600_122510000	0.538862	0.538862	0.538862	0.765707	0.193141	0.193141	0.538862	0.765707	0.992552	0.765707	0.538862	0.193141	0.765707	0.538862	0.538862	0.538862	0.538862	0.538862	4.89977	0.538862	0.193141	0.193141	0.193141	1.25893
chr18	77763766	77783767	Atp5a1	chr18	78012506	78012506	78021607	8.19995	7.54569	8.12557	0	0	0	1	1	1	1	0	nn	nn	nn	chr18	77767800	77768000	chr18_77767800_77768000	8.04451	11.4263	12.297	10.5647	9.71312	4.14985	4.88822	10.5647	11.4263	10.5647	2.1184	2.75913	11.4263	3.43849	4.88822	10.5647	7.2301	10.5647	4.88822	5.64968	8.87266	11.4263	8.04451	11.4263
chr18	77763766	77783767	Atp5a1	chr18	78012506	78012506	78021607	8.19995	7.54569	8.12557	0	0	0	1	1	1	1	0	nn	nn	nn	chr18	77773600	77774000	chr18_77773600_77774000	6.83062	10.1708	7.63731	8.47161	5.65968	4.51904	4.89977	6.83062	7.23783	5.68998	3.79417	3.45449	8.47161	5.26895	6.09718	10.5647	8.87882	8.07213	5.26895	2.77844	8.45859	9.71867	8.89739	6.8471
chr18	77763766	77783767	Atp5a1	chr18	78012506	78012506	78021607	8.19995	7.54569	8.12557	0	0	0	1	1	1	1	0	nn	nn	nn	chr18	77781800	77782000	chr18_77781800_77782000	1.52531	0.538862	0.992552	4.14985	0.992552	2.1184	1.52531	0.538862	0.992552	0.992552	4.14985	4.88822	0.538862	0.538862	0.538862	2.75913	1.52531	8.04451	0.538862	0.538862	0.538862	0.538862	0.193141	0.992552
chr2	10070509	10090510	Atp5c1	chr2	10002137	9977658	10002137	4.97113	4.57718	5.19757	0	0	0	1	1	1	1	0	nn	nn	nn	chr2	10076800	10077000	chr2_10076800_10077000	0.992552	0.538862	0.538862	2.75913	4.14985	0.992552	0.992552	0.538862	0.992552	0.538862	0.992552	0.992552	4.88822	0.538862	0.992552	1.52531	0.992552	0.992552	0.538862	0.538862	0.538862	0.193141	1.52531	0.992552
chr2	10070509	10090510	Atp5c1	chr2	10002137	9977658	10002137	4.97113	4.57718	5.19757	0	0	0	1	1	1	1	0	nn	nn	nn	chr2	10080400	10080600	chr2_10080400_10080600	18.5931	26.0859	19.5154	23.2478	19.5154	8.87266	9.71312	22.3087	19.5154	27.0384	4.14985	3.43849	23.2478	6.43114	20.4423	18.5931	15.8572	21.3734	12.297	23.2478	24.1905	27.9937	23.2478	24.1905
chr2	10070509	10090510	Atp5c1	chr2	10002137	9977658	10002137	4.97113	4.57718	5.19757	0	0	0	1	1	1	1	0	nn	nn	nn	chr2	10081600	10081800	chr2_10081600_10081800	1.52531	0.538862	2.1184	2.1184	0.992552	2.1184	2.1184	5.64968	5.64968	1.52531	0.193141	0.193141	2.1184	0.538862	0.992552	2.1184	0.992552	7.2301	1.52531	0.538862	0.992552	0.193141	0.193141	0.538862
chr11	96065693	96085694	Atp5g1	chr11	95937008	95934106	95937008	5.02129	5.46723	5.02179	0	0	0	1	1	1	1	0	nn	nn	nn	.	-1	-1	.	-1	.	.	.	.	.	.	.	.	.	.	.	.	.	.	.	.	.	.	.	.	.	.	.
chr8	69078734	69098735	Atp6v1b2	chr8	71612634	71612634	71637616	4.12516	3.85656	3.81945	0	0	0	1	1	1	1	0	nn	nn	nn	chr8	69088600	69088800	chr8_69088600_69088800	9.71312	9.71312	12.297	13.1761	6.43114	4.14985	3.43849	10.5647	10.5647	27.0384	0.992552	0.992552	14.9568	6.43114	5.64968	15.8572	9.71312	8.04451	8.04451	10.5647	8.87266	7.2301	8.87266	15.8572
chr8	69078734	69098735	Atp6v1b2	chr8	71612634	71612634	71637616	4.12516	3.85656	3.81945	0	0	0	1	1	1	1	0	nn	nn	nn	chr8	69089200	69089600	chr8_69089200_69089600	3.13413	3.50331	3.88404	3.45449	3.43849	1.87584	2.94039	4.67425	4.99462	3.13413	0.992552	0.765707	4.16335	2.4819	1.55548	4.14985	2.14222	4.67425	4.20441	2.21552	1.87584	1.03209	1.98867	4.88822
chr8	69078734	69098735	Atp6v1b2	chr8	71612634	71612634	71637616	4.12516	3.85656	3.81945	0	0	0	1	1	1	1	0	nn	nn	nn	chr8	69091000	69091400	chr8_69091000_69091400	1.25893	0.538862	0.538862	4.16335	2.14222	0.366001	0.538862	0.538862	0.538862	0.538862	0.193141	0.366001	9.71867	0.538862	0.538862	0.538862	0.538862	0.538862	3.45449	1.25893	0.193141	0.366001	0.193141	3.82367
chr12	78851637	78871638	Atp6v1d	chr12	79962625	79943968	79962625	5.10861	4.55609	5.15738	0	0	0	1	1	1	1	0	nn	nn	nn	chr12	78861000	78861200	chr12_78861000_78861200	2.75913	2.1184	4.14985	3.43849	4.14985	1.52531	1.52531	4.14985	4.88822	1.52531	0.992552	1.52531	4.14985	2.1184	2.1184	6.43114	3.43849	4.14985	2.75913	1.52531	2.1184	1.52531	1.52531	4.14985
chr12	78851637	78871638	Atp6v1d	chr12	79962625	79943968	79962625	5.10861	4.55609	5.15738	0	0	0	1	1	1	1	0	nn	nn	nn	chr12	78861600	78862200	chr12_78861600_78862200	12.2615	9.89879	17.3204	13.26	11.1549	7.88021	10.1372	15.066	14.844	14.4741	5.93843	6.16488	12.314	7.29468	6.90194	14.181	13.0396	14.3606	14.4758	14.8457	12.9436	11.3678	10.1539	16.533
chr12	78851637	78871638	Atp6v1d	chr12	79962625	79943968	79962625	5.10861	4.55609	5.15738	0	0	0	1	1	1	1	0	nn	nn	nn	chr12	78868200	78868400	chr12_78868200_78868400	1.52531	0.538862	0.538862	0.992552	1.52531	0.538862	0.992552	0.538862	0.538862	0.538862	2.1184	2.1184	3.43849	8.04451	0.538862	8.87266	7.2301	0.992552	0.538862	0.538862	0.538862	0.193141	0.193141	1.52531
chr18	80924057	80944058	Atp9b	chr18	81130797	80930879	81130797	3.08103	3.12017	2.50298	0	0	0	1	1	1	0	0	nn	nn	nn	chr18	80933400	80933600	chr18_80933400_80933600	2.1184	3.43849	2.1184	1.52531	0.992552	1.52531	0.992552	0.992552	1.52531	2.1184	0.538862	2.1184	2.1184	1.52531	1.52531	4.88822	2.75913	3.43849	2.1184	1.52531	0.992552	2.1184	2.1184	2.1184
chr18	80924057	80944058	Atp9b	chr18	81130797	80930879	81130797	3.08103	3.12017	2.50298	0	0	0	1	1	1	0	0	nn	nn	nn	chr18	80934000	80934200	chr18_80934000_80934200	9.71312	10.5647	6.43114	17.6758	7.2301	4.14985	4.88822	5.64968	4.88822	17.6758	3.43849	3.43849	16.7636	4.88822	5.64968	14.9568	13.1761	12.297	14.9568	12.297	9.71312	4.88822	8.04451	16.7636
chr18	80924057	80944058	Atp9b	chr18	81130797	80930879	81130797	3.08103	3.12017	2.50298	0	0	0	1	1	1	0	0	nn	nn	nn	chr18	80935000	80935200	chr18_80935000_80935200	0.992552	0.193141	0.992552	0.538862	0.992552	0.538862	0.538862	0.992552	0.992552	0.193141	0.193141	0.538862	0.992552	0.538862	0.538862	8.87266	6.43114	0.538862	1.52531	0.193141	0.538862	0.193141	0.193141	0.992552
chr18	80924057	80944058	Atp9b	chr18	81130797	80930879	81130797	3.08103	3.12017	2.50298	0	0	0	1	1	1	0	0	nn	nn	nn	chr18	80938200	80938400	chr18_80938200_80938400	3.43849	1.52531	0.992552	5.64968	4.14985	6.43114	7.2301	0.992552	0.992552	1.52531	4.14985	5.64968	2.75913	4.88822	1.52531	11.4263	8.87266	9.71312	0.992552	0.538862	0.538862	0.538862	0.193141	1.52531
chr11	102286628	102306629	Atxn7l3	chr11	102157943	102150613	102157943	5.62643	6.26901	5.96189	0	0	0	1	1	1	1	0	nn	nn	nn	chr11	102288200	102288400	chr11_102288200_102288400	0.992552	0.538862	4.14985	0.992552	0.538862	0.538862	0.992552	4.14985	4.88822	1.52531	0.538862	0.193141	0.992552	0.538862	0.992552	2.1184	0.992552	1.52531	2.1184	0.538862	0.538862	0.538862	0.538862	0.992552
chr11	102286628	102306629	Atxn7l3	chr11	102157943	102150613	102157943	5.62643	6.26901	5.96189	0	0	0	1	1	1	1	0	nn	nn	nn	chr11	102295400	102295600	chr11_102295400_102295600	4.14985	4.88822	3.43849	4.14985	2.75913	1.52531	1.52531	2.75913	3.43849	0.992552	1.52531	2.1184	4.88822	3.43849	3.43849	8.87266	7.2301	3.43849	7.2301	2.1184	3.43849	5.64968	6.43114	6.43114
chr11	102286628	102306629	Atxn7l3	chr11	102157943	102150613	102157943	5.62643	6.26901	5.96189	0	0	0	1	1	1	1	0	nn	nn	nn	chr11	102297000	102297200	chr11_102297000_102297200	14.9568	15.8572	24.1905	15.8572	8.04451	6.43114	8.04451	24.1905	24.1905	25.1366	4.14985	4.14985	13.1761	5.64968	10.5647	26.0859	21.3734	10.5647	11.4263	18.5931	18.5931	16.7636	12.297	18.5931
chr11	102286628	102306629	Atxn7l3	chr11	102157943	102150613	102157943	5.62643	6.26901	5.96189	0	0	0	1	1	1	1	0	nn	nn	nn	chr11	102297600	102297800	chr11_102297600_102297800	2.1184	0.992552	5.64968	1.52531	2.1184	0.538862	0.992552	4.88822	4.88822	2.75913	0.193141	0.538862	1.52531	1.52531	2.1184	7.2301	4.88822	2.75913	4.14985	0.992552	0.992552	0.538862	0.538862	1.52531
chr11	102286628	102306629	Atxn7l3	chr11	102157943	102150613	102157943	5.62643	6.26901	5.96189	0	0	0	1	1	1	1	0	nn	nn	nn	chr11	102300000	102300200	chr11_102300000_102300200	2.1184	1.52531	2.75913	3.43849	1.52531	0.538862	0.538862	3.43849	3.43849	3.43849	0.193141	0.538862	2.75913	1.52531	0.538862	9.71312	9.71312	2.1184	2.1184	1.52531	0.992552	0.992552	0.193141	2.75913
chr10	112919025	112939026	Atxn7l3b	chr10	112366082	112362483	112366082	4.52703	4.42084	4.74402	0	0	0	1	1	1	1	0	nn	nn	nn	chr10	112927000	112927200	chr10_112927000_112927200	1.52531	4.14985	0.538862	2.1184	3.43849	0.992552	1.52531	0.992552	1.52531	0.193141	1.52531	1.52531	4.14985	0.538862	2.1184	3.43849	2.1184	2.1184	2.1184	0.992552	1.52531	0.193141	0.193141	3.43849
chr10	112919025	112939026	Atxn7l3b	chr10	112366082	112362483	112366082	4.52703	4.42084	4.74402	0	0	0	1	1	1	1	0	nn	nn	nn	chr10	112929000	112929200	chr10_112929000_112929200	8.87266	13.1761	9.71312	13.1761	8.87266	5.64968	6.43114	7.2301	7.2301	7.2301	2.75913	2.1184	13.1761	2.1184	5.64968	9.71312	4.14985	11.4263	4.14985	6.43114	14.0629	17.6758	15.8572	16.7636
chr17	35056183	35076184	AU023871	chr17	35203129	35199637	35203129	0.151003	4.96363	0.235434	0	0	0	1	0	1	0	0	nn	nn	nn	chr17	35059000	35059200	chr17_35059000_35059200	2.75913	2.75913	2.1184	3.43849	3.43849	4.88822	4.14985	2.1184	2.75913	2.1184	1.52531	1.52531	4.88822	5.64968	3.43849	5.64968	2.1184	2.75913	3.43849	0.992552	0.992552	0.193141	0.992552	2.75913
chr17	35056183	35076184	AU023871	chr17	35203129	35199637	35203129	0.151003	4.96363	0.235434	0	0	0	1	0	1	0	0	nn	nn	nn	chr17	35059600	35059800	chr17_35059600_35059800	2.75913	3.43849	3.43849	3.43849	2.75913	0.992552	2.1184	4.14985	4.88822	2.1184	0.992552	1.52531	4.14985	4.14985	4.14985	4.88822	2.1184	2.1184	4.14985	4.14985	2.1184	2.75913	2.1184	4.88822
chr17	35056183	35076184	AU023871	chr17	35203129	35199637	35203129	0.151003	4.96363	0.235434	0	0	0	1	0	1	0	0	nn	nn	nn	chr17	35065000	35065400	chr17_35065000_35065400	1.52531	2.1184	3.50331	1.82186	1.82186	0.992552	0.538862	2.4819	3.13413	1.25893	0.366001	0.193141	1.82186	0.538862	1.82186	1.55548	0.765707	1.52531	2.21552	1.25893	1.03209	1.32863	0.592847	2.43877
chr2	112482962	112502963	Aven	chr2	112333120	112333120	112471410	4.2552	3.36316	4.18986	0	0	0	1	1	1	1	0	nn	nn	nn	chr2	112490200	112490400	chr2_112490200_112490400	0.992552	0.538862	0.538862	1.52531	0.992552	0.538862	0.538862	0.538862	0.538862	0.538862	0.193141	0.193141	5.64968	0.538862	0.538862	2.75913	1.52531	0.992552	0.992552	0.193141	0.193141	0.193141	0.193141	2.1184
chr2	112482962	112502963	Aven	chr2	112333120	112333120	112471410	4.2552	3.36316	4.18986	0	0	0	1	1	1	1	0	nn	nn	nn	chr2	112492800	112493400	chr2_112492800_112493400	3.25525	8.07531	2.57431	3.99601	2.63385	2.42027	2.22257	1.72301	1.759	1.759	1.01891	1.21661	5.44807	1.01891	2.18315	5.43942	2.01904	3.28401	1.54542	0.992552	8.88457	7.00416	5.94032	3.4817
chr2	112482962	112502963	Aven	chr2	112333120	112333120	112471410	4.2552	3.36316	4.18986	0	0	0	1	1	1	1	0	nn	nn	nn	chr2	112494000	112494200	chr2_112494000_112494200	0.992552	0.193141	1.52531	1.52531	0.992552	0.992552	0.992552	0.992552	0.992552	0.538862	0.193141	0.538862	0.538862	0.992552	0.992552	4.88822	3.43849	4.88822	0.992552	0.538862	0.538862	0.538862	1.52531	0.538862
chr2	112482962	112502963	Aven	chr2	112333120	112333120	112471410	4.2552	3.36316	4.18986	0	0	0	1	1	1	1	0	nn	nn	nn	chr2	112498600	112498800	chr2_112498600_112498800	0.992552	0.538862	0.538862	2.1184	0.538862	0.992552	1.52531	0.538862	0.992552	0.538862	0.538862	0.992552	0.538862	0.538862	0.538862	2.1184	0.992552	4.88822	0.193141	0.193141	0.538862	0.538862	0.193141	0.538862
chr2	112482962	112502963	Aven	chr2	112333120	112333120	112471410	4.2552	3.36316	4.18986	0	0	0	1	1	1	1	0	nn	nn	nn	chr2	112501200	112501400	chr2_112501200_112501400	4.88822	4.14985	2.1184	8.87266	9.71312	4.88822	5.64968	0.992552	1.52531	1.52531	3.43849	3.43849	7.2301	1.52531	5.64968	9.71312	7.2301	8.87266	2.75913	2.1184	6.43114	13.1761	8.87266	4.88822
chr9	118030497	118050498	Azi2	chr9	117949616	117949616	117973025	4.18288	4.26914	4.48222	0	0	0	1	1	1	1	0	nn	nn	nn	chr9	118030400	118030600	chr9_118030400_118030600	0.538862	0.193141	0.193141	0.193141	0.992552	0.193141	0.538862	0.538862	0.538862	0.193141	0.538862	0.193141	0.538862	0.992552	0.193141	6.43114	4.14985	0.538862	0.538862	0.193141	0.193141	0.193141	0.193141	0.538862
chr9	118030497	118050498	Azi2	chr9	117949616	117949616	117973025	4.18288	4.26914	4.48222	0	0	0	1	1	1	1	0	nn	nn	nn	chr9	118040200	118041400	chr9_118040200_118041400	10.3716	14.6391	11.1802	13.2856	8.91469	10.2713	11.112	10.6187	10.5854	9.45102	3.47079	4.37256	14.7164	3.75583	5.82777	10.0433	6.00698	12.1475	10.8983	12.058	10.5079	11.3334	9.83091	17.3572
chr13	13944672	13964673	B3galnt2	chr13	14046940	14046940	14091335	2.95487	3.04936	3.15068	0	0	0	1	0	1	1	0	nn	nn	nn	chr13	13954200	13955200	chr13_13954200_13955200	13.7524	17.6508	16.2862	17.4127	17.6369	9.14942	10.4274	15.0586	15.1717	13.3509	4.34283	5.12207	18.939	6.44246	15.1546	12.4886	9.91217	18.0988	13.5139	11.5942	17.6905	18.3714	19.0562	14.2322
chr11	22850335	22870336	B3gnt2	chr11	22760336	22734738	22760336	3.55214	2.56592	0.362735	0	0	0	1	1	0	0	0	nn	nn	nn	chr11	22850200	22850400	chr11_22850200_22850400	2.1184	1.52531	0.538862	4.88822	4.14985	0.538862	0.538862	0.992552	0.992552	0.538862	0.538862	0.538862	9.71312	0.538862	2.1184	1.52531	0.992552	0.992552	2.1184	0.992552	3.43849	0.992552	0.538862	4.88822
chr11	22850335	22870336	B3gnt2	chr11	22760336	22734738	22760336	3.55214	2.56592	0.362735	0	0	0	1	1	0	0	0	nn	nn	nn	chr11	22851400	22851600	chr11_22851400_22851600	2.75913	4.88822	0.992552	4.88822	2.75913	0.992552	1.52531	0.538862	0.992552	0.538862	0.992552	0.992552	6.43114	0.538862	1.52531	5.64968	3.43849	3.43849	2.1184	0.992552	4.14985	3.43849	3.43849	4.14985
chr11	22850335	22870336	B3gnt2	chr11	22760336	22734738	22760336	3.55214	2.56592	0.362735	0	0	0	1	1	0	0	0	nn	nn	nn	chr11	22852600	22852800	chr11_22852600_22852800	1.52531	3.43849	0.538862	1.52531	2.1184	0.538862	0.538862	0.538862	0.538862	0.538862	0.538862	0.538862	1.52531	0.992552	3.43849	1.52531	0.992552	1.52531	2.1184	0.538862	8.87266	2.75913	4.88822	1.52531
chr11	22850335	22870336	B3gnt2	chr11	22760336	22734738	22760336	3.55214	2.56592	0.362735	0	0	0	1	1	0	0	0	nn	nn	nn	chr11	22853800	22854000	chr11_22853800_22854000	2.1184	0.992552	0.992552	4.14985	4.88822	0.193141	0.538862	0.992552	0.538862	0.538862	0.538862	0.538862	8.87266	9.71312	4.88822	2.1184	0.992552	1.52531	1.52531	0.538862	2.75913	2.75913	4.88822	2.75913
chr11	22850335	22870336	B3gnt2	chr11	22760336	22734738	22760336	3.55214	2.56592	0.362735	0	0	0	1	1	0	0	0	nn	nn	nn	chr11	22856600	22856800	chr11_22856600_22856800	0.992552	0.992552	0.992552	2.75913	1.52531	0.992552	0.992552	0.538862	0.538862	0.538862	0.538862	0.193141	4.14985	0.992552	0.538862	2.75913	1.52531	2.1184	0.538862	0.538862	0.193141	0.538862	0.538862	1.52531
chr11	22850335	22870336	B3gnt2	chr11	22760336	22734738	22760336	3.55214	2.56592	0.362735	0	0	0	1	1	0	0	0	nn	nn	nn	chr11	22857200	22857400	chr11_22857200_22857400	1.52531	4.14985	0.992552	2.1184	2.1184	0.538862	0.538862	0.538862	0.538862	0.538862	0.538862	0.538862	4.88822	0.992552	0.992552	4.14985	2.75913	0.992552	3.43849	0.538862	0.193141	0.538862	0.538862	3.43849
chr11	22850335	22870336	B3gnt2	chr11	22760336	22734738	22760336	3.55214	2.56592	0.362735	0	0	0	1	1	0	0	0	nn	nn	nn	chr11	22858200	22859200	chr11_22858200_22859200	2.15471	3.22405	2.4156	2.55147	1.81346	0.917628	1.23354	1.80139	1.89069	0.811076	0.400573	0.538862	2.71121	1.00837	2.04816	5.1928	2.76686	2.67009	3.15027	1.92001	3.23095	2.59259	2.79051	3.15
chr11	22850335	22870336	B3gnt2	chr11	22760336	22734738	22760336	3.55214	2.56592	0.362735	0	0	0	1	1	0	0	0	nn	nn	nn	chr11	22859600	22860600	chr11_22859600_22860600	4.78962	9.05725	3.48495	6.56558	5.17999	2.59949	3.41836	2.77458	3.05273	1.67759	1.31221	1.656	7.21189	2.79642	3.80332	9.56521	6.18904	5.23415	2.77458	3.64036	7.66339	7.88185	7.5591	5.70375
chr11	22850335	22870336	B3gnt2	chr11	22760336	22734738	22760336	3.55214	2.56592	0.362735	0	0	0	1	1	0	0	0	nn	nn	nn	chr11	22864800	22865000	chr11_22864800_22865000	1.52531	0.538862	0.538862	4.14985	2.1184	0.538862	0.193141	0.538862	0.538862	0.538862	0.193141	0.538862	9.71312	0.538862	0.538862	0.992552	0.992552	0.538862	0.992552	2.1184	1.52531	0.193141	0.193141	7.2301
chr11	22850335	22870336	B3gnt2	chr11	22760336	22734738	22760336	3.55214	2.56592	0.362735	0	0	0	1	1	0	0	0	nn	nn	nn	chr11	22867600	22867800	chr11_22867600_22867800	0.992552	0.538862	0.538862	3.43849	2.1184	0.538862	0.538862	0.538862	0.538862	0.538862	0.538862	0.193141	10.5647	0.538862	0.538862	0.992552	0.538862	0.538862	0.538862	0.538862	0.193141	0.193141	0.538862	2.1184
chr11	22850335	22870336	B3gnt2	chr11	22760336	22734738	22760336	3.55214	2.56592	0.362735	0	0	0	1	1	0	0	0	nn	nn	nn	chr11	22868600	22868800	chr11_22868600_22868800	0.992552	0.538862	1.52531	2.1184	1.52531	0.538862	0.538862	0.538862	0.538862	0.538862	0.538862	0.193141	6.43114	0.538862	0.992552	0.538862	0.538862	0.992552	1.52531	0.538862	0.538862	0.193141	0.538862	0.538862
chr1	150383054	150403055	BC003331	chr1	152240185	152208440	152240185	3.7831	4.02839	4.01355	0	0	0	1	1	1	1	0	nn	nn	nn	chr1	150387600	150387800	chr1_150387600_150387800	0.992552	17.6758	0.538862	0.193141	0.538862	0.538862	0.992552	0.992552	0.992552	0.538862	0.193141	0.538862	0.992552	0.538862	0.538862	0.538862	0.538862	0.538862	1.52531	4.88822	0.193141	0.193141	0.193141	0.992552
chr1	150383054	150403055	BC003331	chr1	152240185	152208440	152240185	3.7831	4.02839	4.01355	0	0	0	1	1	1	1	0	nn	nn	nn	chr1	150389800	150390000	chr1_150389800_150390000	0.992552	8.87266	0.992552	0.538862	0.538862	0.538862	0.538862	0.538862	0.538862	0.538862	0.538862	0.538862	0.538862	0.538862	0.992552	0.538862	0.538862	0.538862	1.52531	0.992552	0.538862	0.193141	0.193141	0.538862
chr1	150383054	150403055	BC003331	chr1	152240185	152208440	152240185	3.7831	4.02839	4.01355	0	0	0	1	1	1	1	0	nn	nn	nn	chr1	150392600	150393800	chr1_150392600_150393800	14.1448	15.6382	15.4992	17.6711	17.3048	12.8374	12.9584	14.8193	14.2815	12.1628	6.86849	7.63663	17.9795	10.1183	9.98586	11.6124	7.99619	16.4676	12.0882	18.3172	13.8719	14.9587	14.733	21.2076
chr1	150383054	150403055	BC003331	chr1	152240185	152208440	152240185	3.7831	4.02839	4.01355	0	0	0	1	1	1	1	0	nn	nn	nn	chr1	150396200	150396400	chr1_150396200_150396400	1.52531	0.538862	0.538862	2.1184	2.75913	0.992552	0.992552	0.538862	0.992552	0.538862	0.538862	0.538862	6.43114	2.1184	2.1184	0.992552	0.992552	0.992552	2.75913	0.538862	0.992552	2.75913	4.14985	1.52531
chr17	29258786	29278787	BC004004	chr17	29405732	29405732	29439832	2.92438	3.08773	2.77842	0	0	0	1	0	1	0	0	nn	nn	nn	chr17	29259600	29259800	chr17_29259600_29259800	4.14985	5.64968	5.64968	4.88822	3.43849	1.52531	2.1184	6.43114	7.2301	5.64968	1.52531	0.992552	4.14985	0.992552	3.43849	6.43114	2.75913	4.88822	8.04451	8.87266	4.14985	2.1184	2.1184	4.88822
chr17	29258786	29278787	BC004004	chr17	29405732	29405732	29439832	2.92438	3.08773	2.77842	0	0	0	1	0	1	0	0	nn	nn	nn	chr17	29264000	29264200	chr17_29264000_29264200	4.14985	4.88822	8.04451	2.75913	2.75913	0.992552	1.52531	6.43114	7.2301	7.2301	1.52531	0.992552	4.14985	4.14985	2.75913	8.87266	8.04451	2.1184	4.14985	4.14985	3.43849	2.1184	0.992552	3.43849
chr17	29258786	29278787	BC004004	chr17	29405732	29405732	29439832	2.92438	3.08773	2.77842	0	0	0	1	0	1	0	0	nn	nn	nn	chr17	29268800	29269000	chr17_29268800_29269000	9.71312	10.5647	21.3734	9.71312	7.2301	4.88822	5.64968	14.0629	14.0629	16.7636	2.75913	2.75913	9.71312	8.87266	6.43114	17.6758	8.87266	7.2301	11.4263	11.4263	9.71312	4.88822	4.88822	11.4263
chr13	24791655	24811656	BC005537	chr13	24893525	24893525	24904768	6.90764	7.17659	7.28105	0	0	1	1	1	1	1	0	nn	nn	nn	chr13	24792400	24792600	chr13_24792400_24792600	0.992552	0.538862	0.193141	2.1184	1.52531	0.193141	0.193141	0.538862	0.992552	0.538862	0.193141	0.538862	4.88822	0.992552	0.992552	0.992552	0.538862	0.538862	2.1184	0.193141	0.193141	0.538862	0.538862	2.75913
chr13	24791655	24811656	BC005537	chr13	24893525	24893525	24904768	6.90764	7.17659	7.28105	0	0	1	1	1	1	1	0	nn	nn	nn	chr13	24800000	24800200	chr13_24800000_24800200	2.75913	2.1184	4.88822	2.1184	2.1184	0.992552	0.992552	5.64968	4.14985	4.88822	0.992552	0.992552	2.1184	2.75913	2.1184	5.64968	3.43849	2.1184	3.43849	0.992552	2.75913	0.992552	1.52531	1.52531
chr13	24791655	24811656	BC005537	chr13	24893525	24893525	24904768	6.90764	7.17659	7.28105	0	0	1	1	1	1	1	0	nn	nn	nn	chr13	24800800	24801000	chr13_24800800_24801000	10.5647	8.04451	13.1761	14.9568	9.71312	4.88822	5.64968	14.9568	15.8572	16.7636	2.75913	4.14985	14.9568	4.14985	7.2301	13.1761	10.5647	8.87266	20.4423	14.0629	8.04451	6.43114	7.2301	17.6758
chr13	24791655	24811656	BC005537	chr13	24893525	24893525	24904768	6.90764	7.17659	7.28105	0	0	1	1	1	1	1	0	nn	nn	nn	chr13	24801400	24801600	chr13_24801400_24801600	3.43849	5.64968	2.1184	7.2301	5.64968	0.992552	0.992552	2.75913	2.75913	2.75913	0.538862	0.992552	11.4263	1.52531	4.14985	4.88822	1.52531	4.14985	3.43849	2.75913	4.14985	3.43849	3.43849	6.43114
chr13	24791655	24811656	BC005537	chr13	24893525	24893525	24904768	6.90764	7.17659	7.28105	0	0	1	1	1	1	1	0	nn	nn	nn	chr13	24802400	24802600	chr13_24802400_24802600	4.14985	2.1184	4.14985	4.88822	5.64968	2.1184	2.75913	6.43114	7.2301	4.88822	1.52531	2.1184	6.43114	4.88822	6.43114	8.87266	6.43114	3.43849	8.04451	4.14985	2.1184	1.52531	2.1184	4.88822
chr2	30971940	30991941	BC005624	chr2	30837461	30828352	30837461	4.45919	4.00355	4.49884	0	0	0	1	1	1	1	0	nn	nn	nn	chr2	30982000	30982800	chr2_30982000_30982800	12.4714	14.5539	18.5091	12.936	11.1864	6.10517	7.00205	19.055	17.9012	16.0697	2.93658	4.6317	11.8748	8.72589	11.1716	14.2691	11.2847	10.5486	13.8496	14.5276	13.8487	13.1111	14.2883	15.3974
chr11	121219308	121239309	BC017643	chr11	121090623	121083902	121090623	3.259	2.62741	2.7824	0	0	0	1	1	0	0	0	nn	nn	nn	chr11	121221400	121221600	chr11_121221400_121221600	0.992552	0.538862	0.992552	2.75913	0.992552	0.538862	0.193141	0.992552	0.992552	0.538862	0.193141	0.193141	0.538862	0.538862	0.992552	4.14985	1.52531	4.14985	0.538862	0.538862	0.538862	0.193141	0.193141	0.992552
chr11	121219308	121239309	BC017643	chr11	121090623	121083902	121090623	3.259	2.62741	2.7824	0	0	0	1	1	0	0	0	nn	nn	nn	chr11	121229200	121229400	chr11_121229200_121229400	8.04451	11.4263	14.0629	7.2301	6.43114	3.43849	4.14985	14.0629	14.0629	3.43849	2.75913	3.43849	8.04451	3.43849	7.2301	14.0629	14.0629	8.87266	5.64968	10.5647	7.2301	8.87266	8.87266	10.5647
chr11	121219308	121239309	BC017643	chr11	121090623	121083902	121090623	3.259	2.62741	2.7824	0	0	0	1	1	0	0	0	nn	nn	nn	chr11	121235600	121235800	chr11_121235600_121235800	3.43849	5.64968	6.43114	3.43849	1.52531	0.992552	1.52531	6.43114	7.2301	4.14985	1.52531	0.992552	3.43849	1.52531	1.52531	11.4263	11.4263	4.14985	4.14985	4.88822	1.52531	2.1184	0.992552	3.43849
chr11	121219308	121239309	BC017643	chr11	121090623	121083902	121090623	3.259	2.62741	2.7824	0	0	0	1	1	0	0	0	nn	nn	nn	chr11	121236600	121237800	chr11_121236600_121237800	12.0128	10.3011	22.0462	12.1594	10.7194	7.30843	7.71272	22.2859	21.9741	14.7057	4.09281	4.99323	10.333	6.35726	8.74514	16.3852	16.9205	13.1586	14.5224	12.3966	8.79923	8.01077	9.25577	13.3524
chr3	95881929	95901930	BC028528	chr3	95695853	95688895	95695853	3.24265	1.3113	0.137504	0	0	0	1	1	0	0	0	nn	nn	nn	chr3	95882200	95882800	chr3_95882200_95882800	7.6552	8.21971	4.57323	8.84192	9.92872	0.193141	0.193141	5.78682	5.82707	1.9567	0.193141	0.193141	13.5933	5.8074	8.84192	21.7868	26.3631	6.37141	13.1874	10.4656	7.81482	6.52758	5.58743	11.1025
chr3	95881929	95901930	BC028528	chr3	95695853	95688895	95695853	3.24265	1.3113	0.137504	0	0	0	1	1	0	0	0	nn	nn	nn	chr3	95883200	95883400	chr3_95883200_95883400	0.992552	0.992552	0.538862	1.52531	1.52531	0.193141	0.193141	0.538862	0.538862	0.538862	0.193141	0.193141	1.52531	0.992552	1.52531	8.87266	6.43114	0.193141	0.992552	0.193141	0.992552	0.538862	0.538862	0.992552
chr3	95881929	95901930	BC028528	chr3	95695853	95688895	95695853	3.24265	1.3113	0.137504	0	0	0	1	1	0	0	0	nn	nn	nn	chr3	95888800	95889000	chr3_95888800_95889000	0.992552	0.538862	0.538862	0.992552	0.992552	0.538862	0.538862	0.538862	0.538862	0.538862	0.193141	0.193141	4.14985	0.538862	0.538862	1.52531	1.52531	0.538862	4.88822	0.193141	0.193141	0.538862	0.538862	2.1184
chr3	95881929	95901930	BC028528	chr3	95695853	95688895	95695853	3.24265	1.3113	0.137504	0	0	0	1	1	0	0	0	nn	nn	nn	chr3	95891800	95892800	chr3_95891800_95892800	1.57104	2.49852	1.00837	1.38956	2.16254	0.469718	0.331429	1.11492	1.20566	0.400573	0.262285	0.651194	3.23704	1.79585	1.81745	7.11847	5.41436	1.0991	3.24751	1.56042	0.331429	0.262285	0.331429	2.58527
chr3	95881929	95901930	BC028528	chr3	95695853	95688895	95695853	3.24265	1.3113	0.137504	0	0	0	1	1	0	0	0	nn	nn	nn	chr3	95893800	95894800	chr3_95893800_95894800	4.46643	3.48236	6.2257	4.25332	4.64885	2.7738	2.50891	6.72872	6.72872	4.28513	1.27045	1.42274	5.03148	3.12008	3.36	10.1311	10.4235	3.9985	7.95505	4.72737	3.51318	2.7738	2.82135	4.84439
chr3	95881929	95901930	BC028528	chr3	95695853	95688895	95695853	3.24265	1.3113	0.137504	0	0	0	1	1	0	0	0	nn	nn	nn	chr3	95898000	95898200	chr3_95898000_95898200	0.992552	0.538862	0.538862	0.538862	0.538862	0.538862	0.538862	0.992552	0.992552	0.538862	0.538862	0.193141	0.538862	0.538862	0.538862	0.992552	0.992552	0.992552	0.538862	0.538862	4.88822	0.538862	0.992552	0.538862
chr17	46486787	46506788	BC048355	chr17	46633737	46633737	46636567	5.00929	4.38786	5.04059	0	0	1	1	1	1	1	0	nn	nn	nn	chr17	46496600	46496800	chr17_46496600_46496800	5.64968	0.992552	6.43114	9.71312	7.2301	5.64968	8.87266	4.88822	4.88822	7.2301	3.43849	4.14985	8.04451	12.297	5.64968	15.8572	13.1761	8.87266	0.992552	0.193141	0.193141	2.75913	0.538862	2.1184
chr17	33899177	33919178	BC051226	chr17	34046123	34045126	34046123	3.6416	4.31054	2.61319	0	0	-1	1	1	1	0	0	nn	nn	nn	chr17	33899800	33900000	chr17_33899800_33900000	1.52531	0.193141	5.64968	2.1184	1.52531	0.992552	0.992552	8.04451	9.71312	2.75913	0.992552	0.992552	0.992552	4.14985	0.992552	0.992552	0.992552	2.1184	0.992552	0.538862	0.992552	0.538862	0.193141	0.992552
chr17	33899177	33919178	BC051226	chr17	34046123	34045126	34046123	3.6416	4.31054	2.61319	0	0	-1	1	1	1	0	0	nn	nn	nn	chr17	33902600	33902800	chr17_33902600_33902800	1.52531	4.88822	0.992552	1.52531	0.992552	0.193141	0.538862	2.1184	0.992552	0.538862	0.992552	0.538862	2.1184	0.992552	0.538862	7.2301	3.43849	1.52531	2.75913	0.992552	0.992552	2.75913	1.52531	0.992552
chr17	33899177	33919178	BC051226	chr17	34046123	34045126	34046123	3.6416	4.31054	2.61319	0	0	-1	1	1	1	0	0	nn	nn	nn	chr17	33908400	33908600	chr17_33908400_33908600	1.52531	1.52531	2.1184	1.52531	1.52531	0.193141	0.538862	1.52531	2.1184	0.992552	0.193141	0.538862	3.43849	0.992552	0.992552	7.2301	4.14985	0.992552	2.1184	0.992552	0.992552	0.538862	0.992552	1.52531
chr17	33899177	33919178	BC051226	chr17	34046123	34045126	34046123	3.6416	4.31054	2.61319	0	0	-1	1	1	1	0	0	nn	nn	nn	chr17	33909200	33909400	chr17_33909200_33909400	14.0629	18.5931	21.3734	17.6758	8.87266	8.04451	9.71312	18.5931	16.7636	13.1761	3.43849	4.88822	15.8572	16.7636	11.4263	20.4423	14.0629	11.4263	12.297	14.0629	18.5931	14.9568	15.8572	16.7636
chr17	33899177	33919178	BC051226	chr17	34046123	34045126	34046123	3.6416	4.31054	2.61319	0	0	-1	1	1	1	0	0	nn	nn	nn	chr17	33910000	33910200	chr17_33910000_33910200	2.1184	1.52531	2.75913	2.1184	3.43849	0.992552	1.52531	3.43849	2.75913	1.52531	0.538862	0.538862	4.88822	4.14985	2.1184	5.64968	3.43849	2.1184	4.88822	1.52531	1.52531	2.1184	1.52531	2.1184
chr17	33899177	33919178	BC051226	chr17	34046123	34045126	34046123	3.6416	4.31054	2.61319	0	0	-1	1	1	1	0	0	nn	nn	nn	chr17	33915800	33916600	chr17_33915800_33916600	7.57242	7.36812	12.9307	7.72438	8.2476	4.20151	4.40855	11.4664	11.2966	10.7174	1.99668	2.35111	8.7658	8.36488	6.78007	14.142	12.4039	5.06887	10.9565	8.13431	6.39821	5.2225	4.29284	8.26268
chr17	33899177	33919178	BC051226	chr17	34046123	34045126	34046123	3.6416	4.31054	2.61319	0	0	-1	1	1	1	0	0	nn	nn	nn	chr17	33918600	33918800	chr17_33918600_33918800	1.52531	0.992552	4.88822	1.52531	0.538862	0.538862	1.52531	4.14985	4.14985	2.75913	0.538862	0.538862	0.992552	0.538862	0.992552	3.43849	0.992552	1.52531	2.1184	0.538862	0.538862	0.538862	0.193141	0.538862
chr8	85070961	85090962	BC056474	chr8	87604861	87604861	87606238	4.32201	4.55596	4.34786	0	0	0	1	1	1	1	0	nn	nn	nn	chr8	85071600	85072200	chr8_85071600_85072200	4.3361	5.27087	5.54692	5.34922	3.93207	1.39016	2.57128	6.56745	6.08756	4.26233	1.21661	1.39016	6.81143	2.04499	4.20812	7.06757	5.37385	3.73552	6.46261	4.28334	5.07317	4.03544	3.79831	7.37726
chr8	85070961	85090962	BC056474	chr8	87604861	87604861	87606238	4.32201	4.55596	4.34786	0	0	0	1	1	1	1	0	nn	nn	nn	chr8	85076000	85076200	chr8_85076000_85076200	0.992552	0.193141	4.88822	0.992552	0.193141	0.992552	1.52531	5.64968	6.43114	2.1184	0.193141	0.538862	0.538862	0.538862	0.992552	0.992552	0.538862	0.992552	1.52531	0.538862	0.193141	0.193141	0.193141	0.538862
chr8	85070961	85090962	BC056474	chr8	87604861	87604861	87606238	4.32201	4.55596	4.34786	0	0	0	1	1	1	1	0	nn	nn	nn	chr8	85077000	85077400	chr8_85077000_85077400	3.43849	4.89977	5.26895	4.88822	3.09881	1.25893	0.992552	6.83062	8.05138	4.14985	0.366001	1.03209	4.14985	1.52531	3.09881	6.04041	3.79417	3.79417	3.43849	5.64968	4.14985	1.55548	3.09881	5.2905
chr8	85070961	85090962	BC056474	chr8	87604861	87604861	87606238	4.32201	4.55596	4.34786	0	0	0	1	1	1	1	0	nn	nn	nn	chr8	85080600	85081400	chr8_85080600_85081400	3.1614	2.47799	2.93863	3.71669	4.29717	1.49061	1.32077	3.10681	3.27665	3.69368	1.0075	1.0075	5.58508	3.04832	2.3448	9.52479	8.70016	2.87994	4.43781	2.21372	1.84885	1.29378	1.8365	4.25997
chr8	85070961	85090962	BC056474	chr8	87604861	87604861	87606238	4.32201	4.55596	4.34786	0	0	0	1	1	1	1	0	nn	nn	nn	chr8	85083200	85083800	chr8_85083200_85083800	4.36982	6.11175	3.55598	4.3361	4.52092	2.38772	2.50296	3.83818	4.06463	2.13988	1.06538	1.5054	5.89818	2.84398	4.66585	6.58433	4.26233	5.32713	6.53994	6.34224	5.89818	6.44003	5.1474	6.45791
chr8	85070961	85090962	BC056474	chr8	87604861	87604861	87606238	4.32201	4.55596	4.34786	0	0	0	1	1	1	1	0	nn	nn	nn	chr8	85084800	85085000	chr8_85084800_85085000	2.1184	2.1184	0.538862	2.1184	2.1184	0.992552	0.992552	0.992552	0.538862	0.538862	0.992552	0.992552	5.64968	1.52531	1.52531	7.2301	3.43849	0.992552	4.88822	2.75913	0.193141	0.193141	0.193141	4.88822
chr8	85070961	85090962	BC056474	chr8	87604861	87604861	87606238	4.32201	4.55596	4.34786	0	0	0	1	1	1	1	0	nn	nn	nn	chr8	85082000	85082200	chr8_85082000_85082200	2.1184	0.992552	0.992552	2.1184	4.14985	0.538862	0.992552	0.992552	0.992552	0.538862	1.52531	0.992552	4.14985	2.75913	3.43849	10.5647	8.04451	2.75913	4.14985	1.52531	0.193141	0.538862	0.538862	2.75913
chr16	36357569	36377570	BC100530	chr16	36367656	36359467	36367656	0.165732	3.3076	1.40478	0	0	-1	1	0	1	0	0	nn	nn	nn	.	-1	-1	.	-1	.	.	.	.	.	.	.	.	.	.	.	.	.	.	.	.	.	.	.	.	.	.	.
chr7	45560151	45580152	Bcat2	chr7	52825522	52825522	52845080	5.10421	5.04591	4.48185	0	0	-1	1	1	1	1	0	nn	nn	nn	chr7	45561400	45561600	chr7_45561400_45561600	2.1184	2.75913	2.75913	3.43849	2.1184	0.992552	1.52531	2.75913	2.75913	2.75913	0.538862	0.538862	2.75913	1.52531	1.52531	5.64968	4.14985	2.1184	3.43849	3.43849	0.992552	2.75913	1.52531	3.43849
chr7	45560151	45580152	Bcat2	chr7	52825522	52825522	52845080	5.10421	5.04591	4.48185	0	0	-1	1	1	1	1	0	nn	nn	nn	chr7	45568200	45568400	chr7_45568200_45568400	14.0629	18.5931	15.8572	18.5931	16.7636	12.297	13.1761	15.8572	16.7636	8.04451	4.14985	5.64968	18.5931	4.88822	14.9568	14.9568	8.04451	13.1761	17.6758	15.8572	19.5154	15.8572	18.5931	16.7636
chr7	45560151	45580152	Bcat2	chr7	52825522	52825522	52845080	5.10421	5.04591	4.48185	0	0	-1	1	1	1	1	0	nn	nn	nn	chr7	45568800	45569000	chr7_45568800_45569000	1.52531	0.193141	2.1184	4.14985	1.52531	0.538862	0.992552	1.52531	1.52531	0.992552	0.992552	1.52531	0.538862	0.538862	0.538862	7.2301	4.14985	4.88822	0.538862	0.538862	0.538862	0.193141	0.193141	0.992552
chr7	45560151	45580152	Bcat2	chr7	52825522	52825522	52845080	5.10421	5.04591	4.48185	0	0	-1	1	1	1	1	0	nn	nn	nn	chr7	45570200	45570400	chr7_45570200_45570400	5.64968	6.43114	10.5647	6.43114	5.64968	3.43849	2.75913	7.2301	8.04451	4.88822	0.992552	1.52531	8.87266	1.52531	6.43114	8.04451	2.75913	5.64968	4.14985	5.64968	5.64968	5.64968	5.64968	8.87266
chr7	133699331	133719332	Bccip	chr7	140901015	140901015	140912828	6.68679	5.78736	7.06556	0	0	1	1	1	1	1	0	nn	nn	nn	chr7	133700000	133700200	chr7_133700000_133700200	0.992552	0.193141	1.52531	2.75913	2.75913	0.538862	0.193141	0.992552	2.75913	0.992552	0.538862	0.193141	4.14985	0.992552	1.52531	0.992552	0.538862	0.992552	0.538862	0.193141	0.193141	0.538862	0.193141	2.1184
chr7	133699331	133719332	Bccip	chr7	140901015	140901015	140912828	6.68679	5.78736	7.06556	0	0	1	1	1	1	1	0	nn	nn	nn	chr7	133701600	133701800	chr7_133701600_133701800	0.992552	0.193141	2.75913	0.992552	0.538862	0.538862	1.52531	2.75913	3.43849	2.1184	0.193141	0.193141	0.538862	0.538862	0.992552	1.52531	0.538862	4.14985	0.193141	0.193141	0.193141	0.538862	0.193141	0.538862
chr7	133699331	133719332	Bccip	chr7	140901015	140901015	140912828	6.68679	5.78736	7.06556	0	0	1	1	1	1	1	0	nn	nn	nn	chr7	133702400	133702600	chr7_133702400_133702600	4.88822	0.193141	14.9568	9.71312	1.52531	2.75913	3.43849	16.7636	16.7636	11.4263	4.88822	7.2301	0.538862	1.52531	0.538862	7.2301	5.64968	16.7636	0.992552	0.538862	0.193141	0.538862	0.193141	2.1184
chr7	133699331	133719332	Bccip	chr7	140901015	140901015	140912828	6.68679	5.78736	7.06556	0	0	1	1	1	1	1	0	nn	nn	nn	chr7	133709000	133709400	chr7_133709000_133709400	10.5647	10.1495	14.5098	12.3138	13.1915	4.16335	4.89977	17.2197	17.2197	16.3458	2.75913	3.09881	14.5303	6.04041	7.23783	14.0665	13.1915	12.7366	8.04451	8.87882	8.87882	9.29289	10.5848	14.0665
chr7	133699331	133719332	Bccip	chr7	140901015	140901015	140912828	6.68679	5.78736	7.06556	0	0	1	1	1	1	1	0	nn	nn	nn	chr7	133710400	133710600	chr7_133710400_133710600	2.75913	0.538862	12.297	4.88822	0.992552	2.75913	4.88822	13.1761	13.1761	2.75913	0.992552	2.75913	1.52531	0.193141	0.992552	5.64968	2.75913	5.64968	0.992552	0.538862	0.538862	0.538862	0.538862	2.1184
chr15	99464729	99484730	Bcdin3d	chr15	99305161	99300514	99305161	1.94106	3.55998	2.10509	0	0	0	1	0	1	0	0	nn	nn	nn	chr15	99469200	99469400	chr15_99469200_99469400	2.1184	0.538862	1.52531	3.43849	2.1184	0.992552	1.52531	2.1184	2.1184	2.75913	0.992552	0.992552	3.43849	2.1184	0.992552	10.5647	9.71312	2.1184	3.43849	2.1184	0.538862	0.193141	0.538862	3.43849
chr15	99464729	99484730	Bcdin3d	chr15	99305161	99300514	99305161	1.94106	3.55998	2.10509	0	0	0	1	0	1	0	0	nn	nn	nn	chr15	99473800	99474000	chr15_99473800_99474000	2.1184	0.538862	1.52531	1.52531	4.14985	0.992552	0.992552	0.538862	0.992552	0.538862	0.538862	0.538862	4.14985	10.5647	1.52531	8.04451	8.04451	2.1184	2.75913	0.992552	0.992552	0.992552	0.538862	2.75913
chr15	99464729	99484730	Bcdin3d	chr15	99305161	99300514	99305161	1.94106	3.55998	2.10509	0	0	0	1	0	1	0	0	nn	nn	nn	chr15	99474600	99474800	chr15_99474600_99474800	4.14985	4.88822	2.75913	4.88822	2.75913	3.43849	3.43849	1.52531	2.1184	2.1184	1.52531	2.75913	4.14985	2.75913	2.1184	12.297	10.5647	4.14985	6.43114	4.14985	4.14985	1.52531	3.43849	8.04451
chr7	44987578	45007579	Bcl2l12	chr7	52252949	52246591	52252949	6.03898	6.0376	5.46062	0	0	0	1	1	1	1	0	nn	nn	nn	chr7	44997200	44997400	chr7_44997200_44997400	9.71312	8.87266	16.7636	9.71312	9.71312	8.87266	7.2301	15.8572	16.7636	8.87266	2.75913	2.75913	8.87266	6.43114	10.5647	10.5647	9.71312	6.43114	14.0629	9.71312	8.87266	9.71312	4.88822	11.4263
chr7	44987578	45007579	Bcl2l12	chr7	52252949	52246591	52252949	6.03898	6.0376	5.46062	0	0	0	1	1	1	1	0	nn	nn	nn	chr7	44998600	44998800	chr7_44998600_44998800	2.1184	0.538862	4.88822	2.1184	3.43849	1.52531	0.538862	4.88822	4.88822	2.75913	0.992552	0.538862	4.88822	2.1184	2.1184	4.88822	2.75913	2.75913	2.75913	0.538862	1.52531	0.992552	1.52531	2.75913
chr6	4076926	4096927	Bet1	chr6	4036927	4026903	4036927	5.12179	5.64734	4.36645	0	0	-1	1	1	1	1	0	nn	nn	nn	chr6	4086800	4087000	chr6_4086800_4087000	11.4263	10.5647	8.04451	18.5931	19.5154	8.87266	8.04451	5.64968	5.64968	7.2301	4.14985	4.88822	23.2478	9.71312	9.71312	12.297	10.5647	18.5931	9.71312	12.297	12.297	13.1761	14.0629	14.0629
chr7	103817927	103837928	Beta-s	chr7	110976442	110975036	110976442	11.2878	11.1374	16.5479	0	0	0	1	1	1	1	0	nn	nn	nn	chr7	103824800	103825000	chr7_103824800_103825000	0.992552	0.193141	3.43849	0.992552	0.193141	2.1184	2.75913	4.14985	4.88822	4.14985	0.193141	0.538862	0.193141	0.538862	0.538862	0.992552	0.538862	1.52531	0.538862	0.538862	0.193141	0.193141	0.193141	0.193141
chr7	103817927	103837928	Beta-s	chr7	110976442	110975036	110976442	11.2878	11.1374	16.5479	0	0	0	1	1	1	1	0	nn	nn	nn	chr7	103825800	103826800	chr7_103825800_103826800	2.00931	0.400573	12.1957	0.400573	0.469718	1.11492	1.45871	16.9762	16.7969	8.07552	0.262285	0.331429	0.331429	0.331429	0.331429	0.736152	0.491311	0.6296	0.262285	0.422167	0.262285	0.331429	0.262285	0.538862
chr7	103817927	103837928	Beta-s	chr7	110976442	110975036	110976442	11.2878	11.1374	16.5479	0	0	0	1	1	1	1	0	nn	nn	nn	chr7	103827200	103827400	chr7_103827200_103827400	1.52531	2.75913	2.75913	2.75913	4.14985	0.992552	0.538862	4.14985	4.88822	3.43849	0.193141	0.538862	6.43114	0.538862	0.992552	2.75913	1.52531	1.52531	0.538862	0.538862	0.193141	0.193141	0.193141	2.1184
chr7	103817927	103837928	Beta-s	chr7	110976442	110975036	110976442	11.2878	11.1374	16.5479	0	0	0	1	1	1	1	0	nn	nn	nn	chr7	103827800	103828200	chr7_103827800_103828200	5.26895	0.765707	23.2641	2.77844	0.765707	13.1761	13.18	31.846	30.3966	16.328	0.765707	0.992552	0.765707	0.366001	0.538862	2.1184	0.992552	8.89739	0.366001	0.538862	0.538862	0.538862	0.193141	1.82186
chr13	49331547	49351548	Bicd2	chr13	49436917	49436917	49482394	3.7599	3.91757	3.25157	0	0	-1	1	1	1	1	0	nn	nn	nn	chr13	49341200	49341600	chr13_49341200_49341600	17.7724	22.4693	21.4478	19.631	19.5525	11.1442	14.2434	20.0467	21.9254	15.6462	6.09718	8.97335	20.9501	11.0051	19.0685	16.328	12.7607	18.1651	24.9886	18.8534	23.3665	19.631	22.4346	18.7561
chr13	49331547	49351548	Bicd2	chr13	49436917	49436917	49482394	3.7599	3.91757	3.25157	0	0	-1	1	1	1	1	0	nn	nn	nn	chr13	49344600	49344800	chr13_49344600_49344800	2.1184	0.193141	5.64968	7.2301	0.992552	3.43849	4.14985	7.2301	8.04451	2.75913	0.538862	0.538862	0.992552	0.538862	0.538862	0.992552	0.538862	12.297	0.992552	0.538862	0.538862	0.538862	0.193141	0.992552
chr13	49331547	49351548	Bicd2	chr13	49436917	49436917	49482394	3.7599	3.91757	3.25157	0	0	-1	1	1	1	1	0	nn	nn	nn	chr13	49345600	49345800	chr13_49345600_49345800	1.52531	0.193141	3.43849	3.43849	0.992552	1.52531	0.992552	3.43849	4.14985	2.1184	0.538862	0.193141	0.538862	0.538862	0.538862	2.1184	0.538862	5.64968	1.52531	0.538862	0.538862	0.193141	0.193141	0.538862
chr13	49331547	49351548	Bicd2	chr13	49436917	49436917	49482394	3.7599	3.91757	3.25157	0	0	-1	1	1	1	1	0	nn	nn	nn	chr13	49348600	49348800	chr13_49348600_49348800	1.52531	3.43849	0.538862	2.1184	2.1184	0.538862	0.992552	0.992552	0.992552	0.538862	0.193141	0.538862	4.14985	2.1184	0.538862	8.04451	5.64968	2.1184	0.992552	0.193141	0.538862	0.193141	0.193141	1.52531
chr9	69979499	69999500	Bnip2	chr9	69837307	69837307	69856124	4.69846	4.84047	4.11706	0	0	-1	1	1	1	1	0	nn	nn	nn	chr9	69987600	69987800	chr9_69987600_69987800	2.1184	0.992552	0.538862	2.75913	3.43849	0.538862	0.538862	0.992552	0.538862	0.538862	0.538862	0.538862	4.88822	3.43849	1.52531	7.2301	5.64968	1.52531	2.75913	4.88822	0.992552	0.992552	0.193141	4.88822
chr9	69979499	69999500	Bnip2	chr9	69837307	69837307	69856124	4.69846	4.84047	4.11706	0	0	-1	1	1	1	1	0	nn	nn	nn	chr9	69989200	69989400	chr9_69989200_69989400	4.14985	2.75913	9.71312	3.43849	3.43849	2.1184	2.75913	7.2301	7.2301	8.87266	1.52531	1.52531	4.88822	4.14985	2.1184	9.71312	6.43114	4.88822	2.75913	1.52531	3.43849	3.43849	2.75913	4.14985
chr9	69979499	69999500	Bnip2	chr9	69837307	69837307	69856124	4.69846	4.84047	4.11706	0	0	-1	1	1	1	1	0	nn	nn	nn	chr9	69989800	69990000	chr9_69989800_69990000	2.75913	2.1184	3.43849	2.75913	3.43849	0.538862	0.992552	2.1184	2.75913	1.52531	0.992552	0.992552	8.04451	3.43849	3.43849	4.14985	3.43849	2.75913	4.14985	2.1184	2.1184	0.992552	0.992552	7.2301
chr9	69979499	69999500	Bnip2	chr9	69837307	69837307	69856124	4.69846	4.84047	4.11706	0	0	-1	1	1	1	1	0	nn	nn	nn	chr9	69993000	69993200	chr9_69993000_69993200	2.1184	2.1184	0.193141	2.75913	3.43849	0.992552	0.992552	0.193141	0.538862	0.538862	0.992552	1.52531	3.43849	4.14985	3.43849	11.4263	8.87266	1.52531	3.43849	0.538862	0.193141	0.193141	0.193141	2.75913
chr11	107121921	107141922	Bptf	chr11	106993236	106894394	106993236	3.6998	4.59308	3.85327	0	0	0	1	1	1	1	0	nn	nn	nn	chr11	107124400	107124800	chr11_107124400_107124800	3.79417	8.47161	2.14222	6.05916	5.2905	0.992552	1.25893	1.55548	1.82186	0.992552	0.992552	1.82186	9.29289	4.20441	4.89977	4.16335	2.43877	5.26895	4.16335	4.89977	8.49791	2.75913	1.55548	6.83062
chr11	107121921	107141922	Bptf	chr11	106993236	106894394	106993236	3.6998	4.59308	3.85327	0	0	0	1	1	1	1	0	nn	nn	nn	chr11	107129600	107130000	chr11_107129600_107130000	0.992552	0.193141	0.538862	1.25893	0.765707	0.193141	0.538862	1.32863	0.992552	0.538862	0.366001	0.538862	0.538862	0.765707	0.193141	4.88822	3.43849	1.03209	1.03209	0.366001	0.193141	0.592847	0.538862	0.992552
chr11	107121921	107141922	Bptf	chr11	106993236	106894394	106993236	3.6998	4.59308	3.85327	0	0	0	1	1	1	1	0	nn	nn	nn	chr11	107130400	107131600	chr11_107130400_107131600	1.45663	1.09131	2.11385	1.47775	1.18332	0.58803	0.574852	2.3905	2.07958	1.94302	0.499237	0.441616	1.62426	1.17014	1.07331	4.76516	3.46543	1.64427	1.61902	0.984522	1.52541	1.28901	0.704873	1.41219
chr11	107121921	107141922	Bptf	chr11	106993236	106894394	106993236	3.6998	4.59308	3.85327	0	0	0	1	1	1	1	0	nn	nn	nn	chr11	107132000	107132200	chr11_107132000_107132200	5.64968	6.43114	10.5647	6.43114	2.75913	2.1184	1.52531	11.4263	10.5647	8.87266	0.538862	0.992552	6.43114	1.52531	4.14985	9.71312	4.14985	4.14985	3.43849	5.64968	6.43114	5.64968	4.14985	8.87266
chr11	107121921	107141922	Bptf	chr11	106993236	106894394	106993236	3.6998	4.59308	3.85327	0	0	0	1	1	1	1	0	nn	nn	nn	chr11	107140800	107141200	chr11_107140800_107141200	0.992552	4.54408	1.52531	1.25893	1.55548	0.366001	0.193141	0.366001	0.992552	0.538862	0.193141	0.366001	1.82186	0.992552	1.82186	1.82186	0.992552	0.765707	0.992552	2.14222	0.193141	0.366001	0.366001	1.25893
chr2	27465397	27485398	Brd3	chr2	27330918	27301100	27330918	4.79404	4.75047	5.15222	0	0	1	1	1	1	1	0	nn	nn	nn	chr2	27469400	27469600	chr2_27469400_27469600	1.52531	8.04451	0.538862	0.992552	1.52531	0.193141	0.193141	0.538862	1.52531	0.538862	0.193141	0.193141	3.43849	0.538862	1.52531	0.992552	0.538862	0.193141	3.43849	2.1184	5.64968	0.193141	0.538862	2.75913
chr2	27465397	27485398	Brd3	chr2	27330918	27301100	27330918	4.79404	4.75047	5.15222	0	0	1	1	1	1	1	0	nn	nn	nn	chr2	27470600	27470800	chr2_27470600_27470800	1.52531	0.538862	2.75913	4.14985	1.52531	0.992552	1.52531	1.52531	2.75913	0.992552	0.193141	0.193141	0.538862	0.538862	0.538862	4.14985	2.1184	8.87266	0.992552	0.193141	0.193141	0.193141	0.193141	0.992552
chr2	27465397	27485398	Brd3	chr2	27330918	27301100	27330918	4.79404	4.75047	5.15222	0	0	1	1	1	1	1	0	nn	nn	nn	chr2	27482400	27482800	chr2_27482400_27482800	0.992552	0.538862	0.366001	0.992552	1.82186	0.193141	0.366001	0.538862	0.592847	0.538862	0.193141	0.193141	0.992552	1.82186	1.52531	7.2301	4.14985	0.765707	0.538862	0.366001	0.538862	0.193141	0.193141	0.765707
chr2	27465397	27485398	Brd3	chr2	27330918	27301100	27330918	4.79404	4.75047	5.15222	0	0	1	1	1	1	1	0	nn	nn	nn	chr2	27475600	27476200	chr2_27475600_27476200	3.98313	6.75351	4.91928	5.487	2.98558	1.759	1.9567	3.44916	3.9491	4.17555	0.538862	0.841322	6.2504	2.75913	4.20959	9.74035	4.17852	3.69528	3.57186	3.1807	7.75216	4.90809	5.57602	5.87463
chr19	5031402	5051403	Brms1	chr19	5041403	5041403	5049917	6.01086	6.9273	6.02084	0	0	0	1	1	1	1	0	nn	nn	nn	chr19	5038200	5038400	chr19_5038200_5038400	1.52531	0.538862	0.992552	2.75913	0.992552	0.992552	0.992552	1.52531	0.992552	1.52531	0.538862	0.538862	3.43849	1.52531	0.992552	8.04451	4.88822	2.1184	1.52531	0.538862	0.193141	0.193141	0.538862	1.52531
chr19	5031402	5051403	Brms1	chr19	5041403	5041403	5049917	6.01086	6.9273	6.02084	0	0	0	1	1	1	1	0	nn	nn	nn	chr19	5038800	5039000	chr19_5038800_5039000	4.88822	7.2301	4.14985	7.2301	4.14985	1.52531	2.75913	4.14985	4.88822	2.75913	0.538862	0.992552	8.87266	2.75913	4.14985	10.5647	5.64968	5.64968	7.2301	4.14985	7.2301	5.64968	4.14985	7.2301
chr19	5031402	5051403	Brms1	chr19	5041403	5041403	5049917	6.01086	6.9273	6.02084	0	0	0	1	1	1	1	0	nn	nn	nn	chr19	5041200	5041400	chr19_5041200_5041400	6.43114	4.14985	5.64968	7.2301	7.2301	4.14985	4.14985	5.64968	5.64968	8.04451	0.992552	0.992552	8.87266	6.43114	7.2301	15.8572	11.4263	5.64968	17.6758	7.2301	3.43849	4.14985	2.1184	5.64968
chr12	112966561	112986562	Btbd6	chr12	114214773	114214773	114217151	2.59643	3.37273	2.27783	0	0	0	1	0	1	0	0	nn	nn	nn	chr12	112976400	112976600	chr12_112976400_112976600	5.64968	12.297	4.88822	9.71312	5.64968	4.88822	5.64968	3.43849	3.43849	2.1184	2.75913	2.75913	9.71312	0.193141	3.43849	0.992552	0.538862	8.04451	1.52531	4.14985	10.5647	16.7636	14.9568	7.2301
chr12	112966561	112986562	Btbd6	chr12	114214773	114214773	114217151	2.59643	3.37273	2.27783	0	0	0	1	0	1	0	0	nn	nn	nn	chr12	112982200	112982600	chr12_112982200_112982600	0.992552	0.538862	1.03209	0.538862	0.366001	3.79417	3.79417	0.538862	0.765707	0.765707	0.992552	0.765707	0.765707	0.538862	0.538862	1.52531	0.765707	0.765707	0.765707	0.538862	0.366001	0.193141	0.538862	0.992552
chr12	112966561	112986562	Btbd6	chr12	114214773	114214773	114217151	2.59643	3.37273	2.27783	0	0	0	1	0	1	0	0	nn	nn	nn	chr12	112985400	112985600	chr12_112985400_112985600	2.1184	0.992552	2.1184	3.43849	1.52531	0.992552	1.52531	1.52531	2.1184	0.538862	1.52531	2.1184	2.1184	0.538862	0.992552	5.64968	4.14985	4.14985	1.52531	1.52531	1.52531	0.992552	1.52531	2.1184
chr5	145130395	145150396	Bud31	chr5	145901265	145901265	145908943	2.97022	3.74198	4.20669	0	0	0	1	0	1	1	0	nn	nn	nn	chr5	145139000	145139200	chr5_145139000_145139200	1.52531	0.193141	1.52531	2.75913	1.52531	1.52531	0.538862	2.75913	2.75913	1.52531	0.992552	0.992552	2.1184	2.1184	0.992552	3.43849	2.1184	5.64968	0.992552	0.538862	0.538862	0.193141	0.538862	0.992552
chr5	145130395	145150396	Bud31	chr5	145901265	145901265	145908943	2.97022	3.74198	4.20669	0	0	0	1	0	1	1	0	nn	nn	nn	chr5	145140000	145140200	chr5_145140000_145140200	11.4263	6.43114	15.8572	20.4423	14.0629	4.88822	5.64968	14.9568	14.9568	14.9568	2.75913	2.75913	18.5931	4.14985	10.5647	14.0629	8.04451	12.297	11.4263	14.0629	9.71312	8.04451	8.04451	21.3734
chr5	145130395	145150396	Bud31	chr5	145901265	145901265	145908943	2.97022	3.74198	4.20669	0	0	0	1	0	1	1	0	nn	nn	nn	chr5	145140800	145141000	chr5_145140800_145141000	2.1184	0.992552	3.43849	2.75913	2.1184	2.75913	2.75913	5.64968	4.14985	3.43849	0.992552	0.992552	2.75913	2.1184	1.52531	4.14985	2.1184	4.14985	2.1184	1.52531	0.538862	0.193141	0.538862	2.75913
chr5	145130395	145150396	Bud31	chr5	145901265	145901265	145908943	2.97022	3.74198	4.20669	0	0	0	1	0	1	1	0	nn	nn	nn	chr5	145149400	145149600	chr5_145149400_145149600	1.52531	0.538862	0.992552	4.14985	1.52531	2.1184	2.1184	1.52531	1.52531	0.992552	0.538862	0.992552	0.538862	1.52531	0.992552	6.43114	4.14985	5.64968	0.538862	0.538862	0.538862	0.193141	0.538862	0.992552
chr17	47601491	47621492	Bysl	chr17	47748441	47736279	47748441	4.97201	4.28568	5.51047	0	0	0	1	1	1	1	0	nn	nn	nn	chr17	47609000	47609400	chr17_47609000_47609400	0.992552	0.538862	0.992552	0.992552	1.25893	1.25893	1.32863	1.25893	1.25893	0.538862	0.538862	0.538862	2.43877	5.64968	0.765707	2.4819	1.03209	1.03209	0.538862	0.592847	0.538862	0.193141	0.193141	1.03209
chr17	47601491	47621492	Bysl	chr17	47748441	47736279	47748441	4.97201	4.28568	5.51047	0	0	0	1	1	1	1	0	nn	nn	nn	chr17	47610800	47611000	chr17_47610800_47611000	2.75913	1.52531	6.43114	2.75913	2.1184	0.538862	0.992552	5.64968	5.64968	3.43849	0.992552	0.992552	4.14985	3.43849	1.52531	4.88822	2.1184	2.1184	0.992552	0.538862	4.14985	1.52531	0.193141	3.43849
chr17	47601491	47621492	Bysl	chr17	47748441	47736279	47748441	4.97201	4.28568	5.51047	0	0	0	1	1	1	1	0	nn	nn	nn	chr17	47611400	47611600	chr17_47611400_47611600	12.297	9.71312	17.6758	11.4263	9.71312	6.43114	5.64968	21.3734	21.3734	20.4423	2.75913	3.43849	11.4263	9.71312	8.87266	15.8572	15.8572	8.87266	20.4423	17.6758	8.87266	6.43114	7.2301	14.9568
chr17	47601491	47621492	Bysl	chr17	47748441	47736279	47748441	4.97201	4.28568	5.51047	0	0	0	1	1	1	1	0	nn	nn	nn	chr17	47614000	47614200	chr17_47614000_47614200	1.52531	0.992552	3.43849	2.1184	1.52531	0.992552	0.992552	4.14985	3.43849	2.1184	0.538862	0.992552	2.1184	0.992552	0.538862	2.75913	0.992552	2.1184	3.43849	0.538862	1.52531	0.992552	0.193141	1.52531
chr17	47601491	47621492	Bysl	chr17	47748441	47736279	47748441	4.97201	4.28568	5.51047	0	0	0	1	1	1	1	0	nn	nn	nn	chr17	47617800	47618000	chr17_47617800_47618000	3.43849	0.193141	12.297	7.2301	0.992552	5.64968	5.64968	9.71312	9.71312	4.88822	2.75913	2.1184	0.193141	0.992552	0.538862	12.297	12.297	11.4263	0.538862	0.193141	0.538862	0.193141	0.193141	0.992552
chr5	142453929	142473930	C330006K01Rik	chr5	142939884	142939884	142954669	4.11626	4.31748	3.78136	0	0	0	1	1	1	1	0	nn	nn	nn	chr5	142457400	142457600	chr5_142457400_142457600	0.992552	0.538862	0.538862	0.992552	2.75913	0.538862	0.538862	0.538862	0.538862	0.538862	0.193141	0.193141	0.538862	5.64968	1.52531	0.538862	0.538862	0.992552	0.992552	0.538862	0.538862	0.538862	0.193141	0.992552
chr5	142453929	142473930	C330006K01Rik	chr5	142939884	142939884	142954669	4.11626	4.31748	3.78136	0	0	0	1	1	1	1	0	nn	nn	nn	chr5	142459200	142459400	chr5_142459200_142459400	1.52531	0.992552	0.538862	3.43849	2.75913	0.193141	0.193141	0.538862	0.992552	0.538862	0.992552	0.193141	7.2301	0.992552	0.992552	0.992552	0.193141	0.538862	8.87266	0.992552	0.193141	0.193141	0.193141	3.43849
chr5	142453929	142473930	C330006K01Rik	chr5	142939884	142939884	142954669	4.11626	4.31748	3.78136	0	0	0	1	1	1	1	0	nn	nn	nn	chr5	142463800	142464000	chr5_142463800_142464000	13.1761	11.4263	19.5154	18.5931	13.1761	12.297	13.1761	14.9568	15.8572	17.6758	5.64968	8.87266	17.6758	8.04451	11.4263	18.5931	13.1761	15.8572	18.5931	12.297	9.71312	7.2301	7.2301	18.5931
chr1	85783445	85803446	Cab39	chr1	87690021	87690021	87748152	4.51747	4.07576	3.8794	0	0	0	1	1	1	1	0	nn	nn	nn	chr1	85793200	85793400	chr1_85793200_85793400	6.43114	6.43114	6.43114	9.71312	7.2301	2.75913	2.75913	4.14985	4.88822	6.43114	2.75913	2.75913	14.0629	8.87266	5.64968	12.297	8.04451	3.43849	4.14985	5.64968	4.88822	3.43849	4.14985	9.71312
chr1	85783445	85803446	Cab39	chr1	87690021	87690021	87748152	4.51747	4.07576	3.8794	0	0	0	1	1	1	1	0	nn	nn	nn	chr1	85794400	85794600	chr1_85794400_85794600	2.75913	2.1184	3.43849	1.52531	2.75913	2.75913	3.43849	2.1184	2.1184	2.75913	2.1184	2.75913	3.43849	4.14985	1.52531	6.43114	4.88822	4.14985	2.1184	2.1184	2.1184	0.992552	0.992552	2.75913
chr1	85783445	85803446	Cab39	chr1	87690021	87690021	87748152	4.51747	4.07576	3.8794	0	0	0	1	1	1	1	0	nn	nn	nn	chr1	85797600	85797800	chr1_85797600_85797800	0.992552	0.992552	0.538862	0.538862	0.992552	0.992552	0.992552	0.538862	0.992552	0.992552	0.538862	0.538862	0.992552	1.52531	0.538862	1.52531	0.992552	0.992552	0.538862	0.538862	3.43849	0.538862	0.538862	0.992552
chr2	180263464	180283465	Cables2	chr2	180008170	179993243	180008170	2.63615	3.66684	2.2019	0	0	0	1	0	1	0	0	nn	nn	nn	chr2	180270800	180271000	chr2_180270800_180271000	2.1184	6.43114	0.992552	3.43849	2.75913	0.538862	0.538862	1.52531	0.992552	0.992552	0.193141	0.538862	6.43114	2.1184	2.1184	2.75913	0.992552	0.992552	0.992552	3.43849	0.193141	0.193141	0.193141	4.88822
chr2	180263464	180283465	Cables2	chr2	180008170	179993243	180008170	2.63615	3.66684	2.2019	0	0	0	1	0	1	0	0	nn	nn	nn	chr2	180273400	180273800	chr2_180273400_180273800	20.4969	22.3164	22.8577	20.4969	20.0744	19.5736	18.6833	25.2173	25.6784	18.5956	10.247	12.3649	20.0057	4.59514	15.9343	17.2361	11.0934	22.8849	21.6338	29.4869	26.0875	25.2173	24.7344	24.697
chr2	180263464	180283465	Cables2	chr2	180008170	179993243	180008170	2.63615	3.66684	2.2019	0	0	0	1	0	1	0	0	nn	nn	nn	chr2	180276000	180276200	chr2_180276000_180276200	6.43114	2.75913	5.64968	7.2301	9.71312	4.14985	4.88822	5.64968	7.2301	4.88822	1.52531	2.1184	8.04451	1.52531	8.04451	10.5647	7.2301	11.4263	4.88822	8.04451	6.43114	5.64968	4.88822	10.5647
chr2	180263464	180283465	Cables2	chr2	180008170	179993243	180008170	2.63615	3.66684	2.2019	0	0	0	1	0	1	0	0	nn	nn	nn	chr2	180276800	180277000	chr2_180276800_180277000	5.64968	2.75913	2.75913	4.88822	8.04451	1.52531	0.992552	2.1184	2.1184	0.992552	0.193141	0.538862	9.71312	0.538862	8.87266	4.14985	2.75913	4.14985	8.87266	6.43114	16.7636	8.87266	14.9568	15.8572
chr1	160202891	160222892	Cacybp	chr1	162143023	162132497	162143023	6.00326	5.76947	5.89683	0	0	0	1	1	1	1	0	nn	nn	nn	chr1	160211800	160212400	chr1_160211800_160212400	1.72301	2.18315	2.55843	1.72301	1.74312	0.538862	0.841322	1.93658	2.57431	1.34772	0.574852	1.17014	3.21203	3.23558	1.19649	4.6498	2.81143	1.93658	1.39419	0.992552	2.57431	1.21661	2.13428	2.33198
chr1	160202891	160222892	Cacybp	chr1	162143023	162132497	162143023	6.00326	5.76947	5.89683	0	0	0	1	1	1	1	0	nn	nn	nn	chr1	160212800	160213200	chr1_160212800_160213200	18.5931	23.7297	21.8411	25.6144	20.9204	6.83062	8.04451	20.4423	19.5154	23.3381	4.51904	5.26895	25.1431	14.9699	13.2384	16.7749	14.6143	17.2197	16.3104	31.3609	23.2641	19.9833	16.3163	34.2656
chr17	87436934	87456935	Calm2	chr17	87846275	87832740	87846275	5.7646	5.14281	5.87554	0	0	0	1	1	1	1	0	nn	nn	nn	chr17	87446000	87446400	chr17_87446000_87446400	2.14222	6.83062	1.82186	2.5712	1.03209	0.859226	1.03209	1.55548	1.55548	1.82186	0.366001	0.592847	2.83758	0.859226	1.98867	3.20677	0.859226	1.87584	1.03209	1.87584	4.89977	6.46637	6.8471	3.13413
chr17	87436934	87456935	Calm2	chr17	87846275	87832740	87846275	5.7646	5.14281	5.87554	0	0	0	1	1	1	1	0	nn	nn	nn	chr17	87447200	87447400	chr17_87447200_87447400	13.1761	14.9568	15.8572	16.7636	14.0629	7.2301	8.87266	16.7636	15.8572	10.5647	3.43849	4.14985	14.0629	6.43114	13.1761	14.0629	14.0629	17.6758	14.9568	19.5154	17.6758	14.9568	17.6758	20.4423
chr17	87436934	87456935	Calm2	chr17	87846275	87832740	87846275	5.7646	5.14281	5.87554	0	0	0	1	1	1	1	0	nn	nn	nn	chr17	87448800	87449400	chr17_87448800_87449400	1.17014	0.308381	0.992552	1.36784	1.93658	0.423621	0.308381	1.01891	0.538862	0.538862	0.690092	0.538862	2.01904	1.52531	0.690092	6.45463	5.41023	1.54542	1.01891	0.574852	0.308381	0.193141	0.193141	1.54542
chr6	115764555	115784556	Cand2	chr6	115724574	115724574	115755573	2.13209	3.38743	0.562872	0	0	0	1	0	1	0	0	nn	nn	nn	chr6	115768200	115768600	chr6_115768200_115768600	1.52531	0.538862	0.538862	3.45449	4.51904	0.538862	0.992552	0.765707	0.765707	0.538862	0.992552	0.765707	1.32863	3.45449	3.45449	4.51904	2.14222	3.45449	0.538862	0.366001	0.538862	0.992552	1.03209	0.538862
chr6	115764555	115784556	Cand2	chr6	115724574	115724574	115755573	2.13209	3.38743	0.562872	0	0	0	1	0	1	0	0	nn	nn	nn	chr6	115770400	115770600	chr6_115770400_115770600	0.992552	0.193141	0.992552	1.52531	4.88822	0.538862	0.538862	0.992552	1.52531	0.538862	0.538862	0.193141	0.992552	1.52531	2.75913	0.992552	0.538862	1.52531	0.992552	0.538862	0.538862	0.193141	0.193141	0.538862
chr6	115764555	115784556	Cand2	chr6	115724574	115724574	115755573	2.13209	3.38743	0.562872	0	0	0	1	0	1	0	0	nn	nn	nn	chr6	115774000	115774200	chr6_115774000_115774200	0.992552	0.992552	0.538862	1.52531	0.992552	0.193141	0.538862	0.538862	0.538862	0.538862	0.538862	0.193141	0.992552	3.43849	0.992552	4.88822	3.43849	0.992552	0.193141	0.193141	0.538862	0.193141	0.538862	0.992552
chr6	115764555	115784556	Cand2	chr6	115724574	115724574	115755573	2.13209	3.38743	0.562872	0	0	0	1	0	1	0	0	nn	nn	nn	chr6	115776400	115776600	chr6_115776400_115776600	0.992552	0.538862	0.992552	1.52531	2.75913	0.538862	0.193141	0.538862	0.538862	0.538862	0.538862	0.538862	0.538862	0.992552	0.538862	5.64968	4.14985	2.1184	0.538862	0.538862	0.992552	0.538862	0.193141	0.538862
chr11	118409051	118429052	Cant1	chr11	118280366	118267602	118280366	4.42023	6.25869	3.99926	0	0	-1	1	1	1	1	0	nn	nn	nn	chr11	118409200	118409400	chr11_118409200_118409400	0.992552	0.538862	0.992552	0.538862	0.538862	0.538862	0.538862	0.538862	0.538862	0.992552	0.538862	0.538862	0.538862	0.538862	0.538862	0.992552	0.538862	0.538862	1.52531	0.538862	5.64968	0.193141	0.193141	0.992552
chr11	118409051	118429052	Cant1	chr11	118280366	118267602	118280366	4.42023	6.25869	3.99926	0	0	-1	1	1	1	1	0	nn	nn	nn	chr11	118409800	118410000	chr11_118409800_118410000	0.992552	0.538862	0.538862	0.538862	0.992552	0.538862	0.538862	0.992552	0.992552	0.992552	0.538862	0.538862	0.538862	0.538862	0.992552	0.992552	0.538862	0.538862	2.1184	0.992552	6.43114	0.193141	0.538862	0.992552
chr11	118409051	118429052	Cant1	chr11	118280366	118267602	118280366	4.42023	6.25869	3.99926	0	0	-1	1	1	1	1	0	nn	nn	nn	chr11	118418600	118419200	chr11_118418600_118419200	8.137	7.75106	11.9067	8.19491	6.39133	5.72462	5.60661	11.9801	12.0251	9.83868	2.50296	3.24932	8.68531	6.24434	6.53425	12.6172	9.28853	7.45421	12.152	10.9682	13.0173	4.66585	5.89818	11.7114
chr11	118409051	118429052	Cant1	chr11	118280366	118267602	118280366	4.42023	6.25869	3.99926	0	0	-1	1	1	1	1	0	nn	nn	nn	chr11	118423400	118423600	chr11_118423400_118423600	2.75913	0.538862	2.75913	3.43849	3.43849	1.52531	1.52531	2.1184	2.1184	1.52531	0.538862	0.992552	2.75913	0.992552	2.1184	9.71312	8.04451	3.43849	4.14985	2.75913	1.52531	2.75913	0.992552	2.75913
chr11	50315672	50335673	Canx	chr11	50139175	50107458	50139175	6.17442	5.27359	5.90915	0	0	0	1	1	1	1	0	nn	nn	nn	chr11	50324000	50324200	chr11_50324000_50324200	2.1184	0.538862	8.04451	3.43849	0.992552	2.1184	0.992552	5.64968	7.2301	2.75913	0.992552	0.992552	0.992552	0.992552	0.538862	4.88822	3.43849	5.64968	0.992552	0.538862	0.538862	0.538862	0.193141	0.538862
chr11	50315672	50335673	Canx	chr11	50139175	50107458	50139175	6.17442	5.27359	5.90915	0	0	0	1	1	1	1	0	nn	nn	nn	chr11	50324800	50326000	chr11_50324800_50326000	6.88458	8.02622	9.47082	7.51433	5.94281	3.33684	3.39241	10.554	9.97141	8.98583	2.0075	2.58399	8.78322	2.79345	5.84073	10.5933	9.72986	6.31132	7.21099	8.77251	8.43805	6.63878	6.78755	7.61765
chr1	92924406	92944407	Capn10	chr1	94830984	94830984	94844525	3.35577	4.11965	3.28366	0	0	0	1	1	1	1	0	nn	nn	nn	chr1	92933600	92933800	chr1_92933600_92933800	2.1184	0.992552	0.992552	1.52531	1.52531	0.538862	1.52531	1.52531	0.992552	0.992552	0.538862	1.52531	4.14985	2.75913	3.43849	6.43114	4.88822	0.992552	2.75913	0.538862	1.52531	0.538862	0.538862	4.14985
chr1	92924406	92944407	Capn10	chr1	94830984	94830984	94844525	3.35577	4.11965	3.28366	0	0	0	1	1	1	1	0	nn	nn	nn	chr1	92934200	92934800	chr1_92934200_92934800	17.1481	21.134	17.7565	13.5617	16.2615	16.2868	17.2822	17.1864	18.4109	9.25237	9.79683	9.85271	15.3225	15.557	15.5265	20.7843	26.09	16.9264	21.1636	19.9219	16.8339	17.163	17.7292	20.524
chr1	92924406	92944407	Capn10	chr1	94830984	94830984	94844525	3.35577	4.11965	3.28366	0	0	0	1	1	1	1	0	nn	nn	nn	chr1	92935600	92935800	chr1_92935600_92935800	2.1184	0.538862	4.14985	7.2301	2.1184	0.992552	2.1184	2.75913	2.75913	0.992552	0.992552	0.992552	2.75913	1.52531	0.538862	11.4263	9.71312	8.04451	0.992552	0.538862	0.193141	0.193141	0.193141	1.52531
chr8	11540770	11560771	Cars2	chr8	11550771	11514016	11550771	4.14075	4.18126	3.73411	0	0	0	1	1	1	1	0	nn	nn	nn	chr8	11542400	11542600	chr8_11542400_11542600	0.538862	0.193141	0.538862	0.538862	0.193141	0.538862	0.538862	0.992552	0.538862	0.538862	0.538862	0.538862	0.193141	0.538862	0.538862	0.538862	0.538862	0.992552	0.538862	0.538862	4.14985	0.193141	0.193141	0.538862
chr8	11540770	11560771	Cars2	chr8	11550771	11514016	11550771	4.14075	4.18126	3.73411	0	0	0	1	1	1	1	0	nn	nn	nn	chr8	11547200	11547400	chr8_11547200_11547400	2.1184	1.52531	2.1184	4.14985	2.75913	1.52531	1.52531	2.75913	2.75913	0.992552	1.52531	0.992552	4.14985	1.52531	4.14985	3.43849	0.992552	5.64968	2.1184	0.538862	1.52531	0.538862	0.538862	3.43849
chr8	11540770	11560771	Cars2	chr8	11550771	11514016	11550771	4.14075	4.18126	3.73411	0	0	0	1	1	1	1	0	nn	nn	nn	chr8	11549800	11550000	chr8_11549800_11550000	3.43849	2.75913	4.88822	4.88822	2.75913	1.52531	0.992552	4.14985	4.14985	5.64968	0.992552	0.992552	5.64968	2.75913	2.1184	8.87266	7.2301	5.64968	1.52531	2.1184	3.43849	1.52531	0.538862	3.43849
chr8	11540770	11560771	Cars2	chr8	11550771	11514016	11550771	4.14075	4.18126	3.73411	0	0	0	1	1	1	1	0	nn	nn	nn	chr8	11551600	11551800	chr8_11551600_11551800	0.992552	0.992552	0.193141	2.1184	1.52531	0.538862	0.193141	0.538862	0.538862	0.538862	0.193141	0.193141	2.1184	1.52531	0.538862	7.2301	3.43849	2.75913	0.538862	0.992552	0.193141	0.538862	0.193141	0.538862
chr8	11540770	11560771	Cars2	chr8	11550771	11514016	11550771	4.14075	4.18126	3.73411	0	0	0	1	1	1	1	0	nn	nn	nn	chr8	11554800	11556200	chr8_11554800_11556200	8.6031	11.2692	9.07457	9.55375	8.6537	4.33542	4.51197	8.21096	7.30257	9.84622	2.29188	3.13483	11.4105	7.77883	8.74966	12.5421	9.86377	9.6774	9.41059	9.64035	11.7354	10.8041	10.7743	9.43937
chr8	11540770	11560771	Cars2	chr8	11550771	11514016	11550771	4.14075	4.18126	3.73411	0	0	0	1	1	1	1	0	nn	nn	nn	chr8	11556800	11557000	chr8_11556800_11557000	2.1184	4.14985	2.1184	1.52531	0.992552	0.538862	0.538862	2.1184	1.52531	1.52531	0.538862	0.538862	1.52531	0.992552	1.52531	4.88822	1.52531	1.52531	2.75913	2.1184	4.14985	4.14985	3.43849	2.1184
chr8	11540770	11560771	Cars2	chr8	11550771	11514016	11550771	4.14075	4.18126	3.73411	0	0	0	1	1	1	1	0	nn	nn	nn	chr8	11558000	11558400	chr8_11558000_11558400	20.912	26.5651	21.8529	22.7894	21.3816	11.9147	12.7852	22.7894	24.2059	25.1431	6.83062	7.63731	21.845	17.6758	19.5362	19.5177	15.8693	19.5525	20.4423	30.4089	28.9531	28.9571	27.516	25.1512
chr8	11540770	11560771	Cars2	chr8	11550771	11514016	11550771	4.14075	4.18126	3.73411	0	0	0	1	1	1	1	0	nn	nn	nn	chr8	11550600	11550800	chr8_11550600_11550800	9.71312	12.297	11.4263	10.5647	8.87266	4.14985	4.88822	10.5647	10.5647	9.71312	2.1184	3.43849	11.4263	7.2301	8.87266	10.5647	7.2301	9.71312	10.5647	7.2301	14.0629	14.0629	14.9568	11.4263
chr8	122689108	122709109	Cbfa2t3	chr8	125223009	125149035	125223009	5.66462	7.09287	5.24495	0	0	-1	1	1	1	1	0	nn	nn	nn	chr8	122689400	122689600	chr8_122689400_122689600	2.1184	0.992552	0.538862	2.1184	2.75913	0.992552	0.992552	1.52531	1.52531	0.992552	0.538862	0.992552	5.64968	0.992552	0.992552	8.87266	5.64968	0.992552	7.2301	0.538862	0.193141	0.193141	0.193141	4.14985
chr8	122689108	122709109	Cbfa2t3	chr8	125223009	125149035	125223009	5.66462	7.09287	5.24495	0	0	-1	1	1	1	1	0	nn	nn	nn	chr8	122693200	122693400	chr8_122693200_122693400	0.992552	0.538862	1.52531	0.538862	0.538862	0.992552	0.193141	1.52531	1.52531	0.538862	0.538862	0.193141	0.992552	0.193141	0.992552	2.75913	1.52531	0.992552	2.75913	0.538862	3.43849	0.193141	0.193141	1.52531
chr8	122689108	122709109	Cbfa2t3	chr8	125223009	125149035	125223009	5.66462	7.09287	5.24495	0	0	-1	1	1	1	1	0	nn	nn	nn	chr8	122693800	122694000	chr8_122693800_122694000	1.52531	0.193141	4.88822	0.538862	1.52531	0.992552	1.52531	4.88822	4.88822	1.52531	0.992552	0.538862	0.538862	0.538862	0.538862	3.43849	2.1184	0.992552	1.52531	0.193141	0.992552	0.193141	0.193141	0.992552
chr8	122689108	122709109	Cbfa2t3	chr8	125223009	125149035	125223009	5.66462	7.09287	5.24495	0	0	-1	1	1	1	1	0	nn	nn	nn	chr8	122695400	122695800	chr8_122695400_122695800	1.25893	1.25893	1.82186	0.765707	0.538862	0.366001	0.765707	1.82186	1.52531	0.765707	0.538862	0.366001	0.992552	0.538862	0.765707	2.43877	0.992552	0.765707	12.3012	0.859226	2.14222	0.193141	0.366001	1.52531
chr8	122689108	122709109	Cbfa2t3	chr8	125223009	125149035	125223009	5.66462	7.09287	5.24495	0	0	-1	1	1	1	1	0	nn	nn	nn	chr8	122697400	122697600	chr8_122697400_122697600	2.1184	0.992552	4.88822	2.75913	1.52531	2.1184	1.52531	5.64968	5.64968	3.43849	0.538862	0.538862	2.1184	1.52531	0.992552	6.43114	6.43114	2.75913	2.1184	2.75913	1.52531	0.992552	0.193141	2.1184
chr8	122689108	122709109	Cbfa2t3	chr8	125223009	125149035	125223009	5.66462	7.09287	5.24495	0	0	-1	1	1	1	1	0	nn	nn	nn	chr8	122698400	122698600	chr8_122698400_122698600	1.52531	2.1184	2.75913	2.1184	0.992552	0.992552	0.992552	3.43849	2.75913	0.992552	0.992552	0.538862	0.992552	0.992552	0.992552	5.64968	3.43849	1.52531	1.52531	0.193141	0.992552	0.538862	0.193141	0.992552
chr8	122689108	122709109	Cbfa2t3	chr8	125223009	125149035	125223009	5.66462	7.09287	5.24495	0	0	-1	1	1	1	1	0	nn	nn	nn	chr8	122699000	122699200	chr8_122699000_122699200	3.43849	2.1184	2.1184	5.64968	6.43114	2.75913	2.75913	2.1184	2.1184	1.52531	3.43849	3.43849	7.2301	6.43114	7.2301	12.297	7.2301	4.14985	2.75913	0.992552	2.1184	0.193141	0.538862	2.1184
chr8	122689108	122709109	Cbfa2t3	chr8	125223009	125149035	125223009	5.66462	7.09287	5.24495	0	0	-1	1	1	1	1	0	nn	nn	nn	chr8	122700800	122701000	chr8_122700800_122701000	5.64968	6.43114	2.1184	10.5647	10.5647	2.1184	1.52531	2.1184	2.75913	0.538862	5.64968	4.88822	11.4263	14.9568	12.297	20.4423	22.3087	4.14985	2.1184	2.75913	4.88822	0.193141	0.193141	4.88822
chr8	122689108	122709109	Cbfa2t3	chr8	125223009	125149035	125223009	5.66462	7.09287	5.24495	0	0	-1	1	1	1	1	0	nn	nn	nn	chr8	122702000	122702600	chr8_122702000_122702600	1.72301	6.19414	0.992552	1.759	2.04499	0.308381	0.308381	1.72301	1.72301	0.538862	0.538862	0.538862	3.88705	0.690092	2.33198	2.98558	1.17014	1.17014	1.36784	3.23558	4.89592	0.574852	1.71898	1.759
chr8	122689108	122709109	Cbfa2t3	chr8	125223009	125149035	125223009	5.66462	7.09287	5.24495	0	0	-1	1	1	1	1	0	nn	nn	nn	chr8	122704800	122705000	chr8_122704800_122705000	0.992552	4.14985	0.992552	0.538862	1.52531	0.193141	0.538862	0.538862	1.52531	0.992552	0.193141	0.538862	0.992552	0.538862	0.992552	2.75913	1.52531	0.992552	0.538862	1.52531	4.88822	0.538862	0.538862	0.992552
chr11	96779134	96799135	Cbx1	chr11	96650449	96650449	96669954	5.3015	4.94156	5.02925	0	0	0	1	1	1	1	0	nn	nn	nn	chr11	96785000	96785200	chr11_96785000_96785200	2.1184	0.538862	4.14985	2.75913	0.992552	0.538862	0.538862	2.75913	3.43849	3.43849	0.538862	0.538862	1.52531	0.992552	0.992552	8.87266	8.04451	1.52531	3.43849	1.52531	0.538862	0.538862	0.538862	2.1184
chr11	96779134	96799135	Cbx1	chr11	96650449	96650449	96669954	5.3015	4.94156	5.02925	0	0	0	1	1	1	1	0	nn	nn	nn	chr11	96789000	96789200	chr11_96789000_96789200	7.2301	8.04451	14.0629	7.2301	4.14985	2.1184	2.1184	12.297	12.297	8.04451	0.538862	0.992552	8.04451	4.88822	5.64968	15.8572	10.5647	7.2301	9.71312	4.88822	8.87266	4.88822	4.88822	8.04451
chrX	7731323	7751324	Ccdc120	chrX	7318450	7308839	7318450	1.67642	3.00511	0.342712	0	0	-1	1	0	1	0	0	nn	nn	nn	chrX	7733800	7734000	chrX_7733800_7734000	3.43849	7.2301	4.88822	6.43114	4.14985	0.992552	1.52531	4.88822	4.88822	2.1184	0.992552	0.538862	5.64968	0.538862	3.43849	11.4263	6.43114	6.43114	1.52531	1.52531	4.14985	4.14985	2.75913	4.14985
chr15	82117920	82137921	Ccdc134	chr15	81958351	81958351	81972632	2.992	2.83047	3.10521	0	0	1	1	0	0	1	0	nn	nn	nn	chr15	82127800	82128000	chr15_82127800_82128000	14.0629	16.7636	23.2478	17.6758	12.297	5.64968	7.2301	22.3087	19.5154	12.297	2.1184	3.43849	19.5154	10.5647	9.71312	17.6758	10.5647	15.8572	14.0629	9.71312	15.8572	14.0629	16.7636	18.5931
chr15	82117920	82137921	Ccdc134	chr15	81958351	81958351	81972632	2.992	2.83047	3.10521	0	0	1	1	0	0	1	0	nn	nn	nn	chr15	82130600	82131000	chr15_82130600_82131000	1.25893	0.859226	0.992552	1.25893	3.79417	1.82186	2.14222	0.992552	0.992552	0.992552	0.538862	1.03209	1.82186	2.43877	0.992552	1.25893	0.538862	1.52531	0.992552	0.538862	1.25893	0.765707	0.765707	1.25893
chr11	102687724	102707725	Ccdc43	chr11	102559039	102546001	102559039	3.17964	2.52619	2.9945	0	0	0	1	1	0	0	0	nn	nn	nn	chr11	102690200	102690600	chr11_102690200_102690600	1.52531	0.538862	1.25893	1.82186	1.25893	0.538862	0.992552	0.992552	1.52531	2.43877	0.366001	0.538862	1.52531	0.992552	1.55548	5.64968	4.16335	1.82186	1.82186	1.52531	0.765707	0.592847	0.538862	2.14222
chr11	102687724	102707725	Ccdc43	chr11	102559039	102546001	102559039	3.17964	2.52619	2.9945	0	0	0	1	1	0	0	0	nn	nn	nn	chr11	102697600	102698000	chr11_102697600_102698000	3.45449	3.09881	3.82367	4.20441	3.20677	1.25893	1.03209	3.79417	3.45449	4.20441	0.592847	0.859226	4.93481	2.1184	2.75913	10.1495	5.64968	4.54408	3.50331	2.5712	3.09881	1.25893	2.77844	5.3343
chr11	106206366	106226367	Ccdc47	chr11	106077681	106060669	106077681	3.52094	2.58007	2.74327	0	0	0	1	1	0	0	0	nn	nn	nn	chr11	106216400	106217000	chr11_106216400_106217000	11.1025	8.72708	14.2435	14.3354	10.7388	5.32713	6.68837	13.983	13.6741	13.0665	3.35829	3.53783	13.1201	7.03419	8.70295	18.7374	22.5709	10.7968	18.9467	14.8789	8.51259	6.75351	6.75351	14.4706
chr10	70087119	70107120	Ccdc6	chr10	69559868	69559868	69655948	3.07583	3.92711	3.26506	0	0	0	1	1	1	1	0	nn	nn	nn	chr10	70095000	70095200	chr10_70095000_70095200	3.43849	4.88822	4.14985	4.14985	5.64968	3.43849	2.75913	2.75913	3.43849	1.52531	1.52531	2.75913	4.88822	3.43849	3.43849	7.2301	5.64968	4.14985	2.75913	0.992552	4.14985	2.75913	4.14985	4.88822
chr10	70087119	70107120	Ccdc6	chr10	69559868	69559868	69655948	3.07583	3.92711	3.26506	0	0	0	1	1	1	1	0	nn	nn	nn	chr10	70096600	70097200	chr10_70096600_70097200	4.17555	11.1967	4.74738	5.21095	3.25525	2.54555	2.1184	3.25525	3.46883	2.36073	0.841322	1.36784	6.50422	0.841322	2.55843	5.65635	1.52531	3.2227	1.54542	2.04499	10.3445	10.6108	10.5873	5.02343
chr10	70087119	70107120	Ccdc6	chr10	69559868	69559868	69655948	3.07583	3.92711	3.26506	0	0	0	1	1	1	1	0	nn	nn	nn	chr10	70098000	70098200	chr10_70098000_70098200	2.1184	2.1184	3.43849	2.75913	2.1184	1.52531	2.1184	2.1184	2.75913	0.992552	1.52531	1.52531	4.88822	0.538862	1.52531	3.43849	1.52531	2.1184	0.992552	0.538862	1.52531	0.538862	0.992552	2.1184
chr7	18900403	18920404	Ccdc61	chr7	19495753	19476232	19495753	4.39951	5.29368	4.82823	0	0	0	1	1	1	1	0	nn	nn	nn	chr7	18910400	18910800	chr7_18910400_18910800	16.8352	18.6833	12.4041	19.5736	22.8577	24.6836	28.0626	10.3727	10.7534	15.1766	10.1495	12.335	20.9204	4.89977	14.551	17.6995	19.0829	20.5506	18.0191	17.3776	21.901	20.5849	21.1048	13.6944
chr19	5447562	5467563	Ccdc85b	chr19	5457563	5453162	5457563	3.4149	3.86182	3.17838	0	0	-1	1	1	1	1	0	nn	nn	nn	chr19	5447600	5447800	chr19_5447600_5447800	2.75913	2.75913	2.1184	2.1184	2.75913	0.992552	0.538862	2.1184	2.75913	1.52531	0.538862	0.992552	4.88822	0.538862	3.43849	6.43114	2.75913	2.1184	3.43849	3.43849	2.75913	4.14985	2.1184	5.64968
chr19	5447562	5467563	Ccdc85b	chr19	5457563	5453162	5457563	3.4149	3.86182	3.17838	0	0	-1	1	1	1	1	0	nn	nn	nn	chr19	5448800	5449000	chr19_5448800_5449000	2.1184	0.538862	1.52531	2.1184	1.52531	1.52531	1.52531	4.14985	4.88822	2.75913	0.538862	1.52531	3.43849	0.992552	2.1184	4.88822	2.1184	1.52531	2.75913	2.1184	2.1184	0.992552	0.538862	5.64968
chr19	5447562	5467563	Ccdc85b	chr19	5457563	5453162	5457563	3.4149	3.86182	3.17838	0	0	-1	1	1	1	1	0	nn	nn	nn	chr19	5457400	5457600	chr19_5457400_5457600	4.14985	6.43114	7.2301	4.88822	4.14985	1.52531	2.1184	5.64968	6.43114	7.2301	0.538862	0.992552	5.64968	2.75913	4.88822	11.4263	4.88822	4.14985	4.14985	3.43849	7.2301	4.14985	3.43849	3.43849
chr19	5447562	5467563	Ccdc85b	chr19	5457563	5453162	5457563	3.4149	3.86182	3.17838	0	0	-1	1	1	1	1	0	nn	nn	nn	chr19	5460400	5460600	chr19_5460400_5460600	3.43849	3.43849	5.64968	2.75913	3.43849	0.992552	0.992552	4.88822	5.64968	4.88822	0.538862	0.193141	4.14985	4.14985	2.1184	12.297	11.4263	3.43849	4.14985	6.43114	3.43849	0.992552	3.43849	2.75913
chr19	5447562	5467563	Ccdc85b	chr19	5457563	5453162	5457563	3.4149	3.86182	3.17838	0	0	-1	1	1	1	1	0	nn	nn	nn	chr19	5467400	5467600	chr19_5467400_5467600	0.992552	0.538862	0.538862	0.538862	0.538862	0.193141	0.538862	0.992552	0.992552	0.538862	0.193141	0.193141	0.538862	0.193141	0.992552	0.992552	0.538862	0.538862	1.52531	0.992552	8.04451	0.992552	2.75913	0.992552
chr7	16276794	16296795	Ccdc9	chr7	16872144	16859390	16872144	5.77031	5.09527	5.73877	0	0	0	1	1	1	1	0	nn	nn	nn	chr7	16285400	16285600	chr7_16285400_16285600	3.43849	0.992552	4.14985	4.88822	4.88822	2.1184	3.43849	4.14985	3.43849	3.43849	1.52531	1.52531	8.04451	4.14985	5.64968	6.43114	4.14985	4.88822	2.1184	0.992552	3.43849	0.193141	0.992552	3.43849
chr7	16276794	16296795	Ccdc9	chr7	16872144	16859390	16872144	5.77031	5.09527	5.73877	0	0	0	1	1	1	1	0	nn	nn	nn	chr7	16286200	16287000	chr7_16286200_16287000	8.57849	11.3537	6.29059	12.5213	6.89858	7.16706	8.23857	6.33063	6.52851	11.8757	2.73167	4.29717	13.1423	5.81839	8.2894	11.6947	7.79687	8.20021	14.9213	7.81557	11.7323	8.61801	8.89747	8.63235
chr7	16276794	16296795	Ccdc9	chr7	16872144	16859390	16872144	5.77031	5.09527	5.73877	0	0	0	1	1	1	1	0	nn	nn	nn	chr7	16294400	16294600	chr7_16294400_16294600	3.43849	1.52531	10.5647	7.2301	5.64968	0.992552	2.1184	7.2301	6.43114	3.43849	0.992552	0.992552	4.88822	3.43849	1.52531	9.71312	6.43114	6.43114	1.52531	1.52531	0.992552	1.52531	0.992552	2.75913
chr7	16276794	16296795	Ccdc9	chr7	16872144	16859390	16872144	5.77031	5.09527	5.73877	0	0	0	1	1	1	1	0	nn	nn	nn	chr7	16295000	16295200	chr7_16295000_16295200	10.5647	4.88822	18.5931	14.0629	11.4263	5.64968	8.04451	16.7636	14.9568	15.8572	4.88822	3.43849	12.297	8.04451	12.297	17.6758	14.0629	12.297	8.87266	4.88822	8.04451	7.2301	6.43114	10.5647
chr7	16276794	16296795	Ccdc9	chr7	16872144	16859390	16872144	5.77031	5.09527	5.73877	0	0	0	1	1	1	1	0	nn	nn	nn	chr7	16295600	16295800	chr7_16295600_16295800	8.04451	11.4263	13.1761	8.87266	6.43114	5.64968	6.43114	10.5647	10.5647	6.43114	2.1184	3.43849	8.04451	2.75913	5.64968	12.297	7.2301	6.43114	8.04451	5.64968	14.9568	13.1761	9.71312	9.71312
chr7	16276794	16296795	Ccdc9	chr7	16872144	16859390	16872144	5.77031	5.09527	5.73877	0	0	0	1	1	1	1	0	nn	nn	nn	chr7	16296200	16297000	chr7_16296200_16297000	3.01313	2.37197	5.35733	4.08594	2.23285	2.84976	3.3878	5.51751	5.49199	2.29049	0.898897	1.04717	2.95151	2.18145	2.01869	6.37799	4.46701	4.77186	4.43871	1.85305	3.12677	1.60404	2.61858	2.23878
chr13	85179475	85199476	Ccnh	chr13	85329081	85329081	85353328	4.33461	3.60834	3.43165	0	0	0	1	1	1	1	0	nn	nn	nn	chr13	85189200	85189400	chr13_85189200_85189400	13.1761	14.0629	19.5154	19.5154	14.0629	17.6758	16.7636	14.9568	15.8572	15.8572	6.43114	8.87266	22.3087	4.88822	9.71312	11.4263	7.2301	17.6758	8.04451	6.43114	11.4263	13.1761	16.7636	14.9568
chr13	85179475	85199476	Ccnh	chr13	85329081	85329081	85353328	4.33461	3.60834	3.43165	0	0	0	1	1	1	1	0	nn	nn	nn	chr13	85189800	85190200	chr13_85189800_85190200	4.16335	10.1389	4.20441	4.16335	4.51904	2.4819	2.43877	4.54408	4.20441	2.14222	1.82186	1.82186	7.2301	2.75913	3.43849	6.04041	3.79417	4.20441	2.77844	3.43849	5.68998	3.88404	5.65968	4.51904
chr9	72975549	72995550	Ccpg1	chr9	72833357	72833357	72861745	3.19202	2.66713	3.13323	0	0	0	1	1	0	1	0	nn	nn	nn	chr9	72985800	72986000	chr9_72985800_72986000	2.1184	3.43849	2.75913	1.52531	2.1184	0.538862	0.992552	2.1184	2.75913	1.52531	0.992552	0.538862	2.1184	0.992552	1.52531	4.88822	1.52531	2.1184	0.538862	1.52531	2.75913	3.43849	3.43849	2.75913
chr9	72975549	72995550	Ccpg1	chr9	72833357	72833357	72861745	3.19202	2.66713	3.13323	0	0	0	1	1	0	1	0	nn	nn	nn	chr9	72991600	72991800	chr9_72991600_72991800	0.992552	0.538862	0.538862	1.52531	0.992552	0.538862	0.538862	0.538862	0.992552	0.538862	0.193141	0.538862	3.43849	0.538862	0.538862	2.1184	0.992552	0.538862	5.64968	1.52531	0.538862	0.538862	0.193141	4.14985
chr10	117053813	117073814	Cct2	chr10	116500870	116488053	116500870	5.42161	4.76793	5.2814	0	0	0	1	1	1	1	0	nn	nn	nn	chr10	117063200	117063400	chr10_117063200_117063400	8.04451	6.43114	12.297	8.87266	5.64968	5.64968	6.43114	11.4263	13.1761	9.71312	4.14985	2.1184	8.87266	4.88822	6.43114	11.4263	8.87266	8.87266	5.64968	5.64968	6.43114	6.43114	8.87266	10.5647
chr10	117053813	117073814	Cct2	chr10	116500870	116488053	116500870	5.42161	4.76793	5.2814	0	0	0	1	1	1	1	0	nn	nn	nn	chr10	117063800	117064000	chr10_117063800_117064000	12.297	13.1761	13.1761	16.7636	5.64968	8.04451	8.04451	14.0629	13.1761	19.5154	3.43849	5.64968	14.9568	3.43849	8.04451	14.9568	10.5647	11.4263	11.4263	14.9568	14.9568	14.9568	14.0629	18.5931
chr10	117053813	117073814	Cct2	chr10	116500870	116488053	116500870	5.42161	4.76793	5.2814	0	0	0	1	1	1	1	0	nn	nn	nn	chr10	117072600	117072800	chr10_117072600_117072800	0.992552	0.193141	0.538862	2.75913	0.538862	0.538862	0.992552	0.538862	0.538862	0.538862	0.193141	0.538862	5.64968	0.538862	0.538862	0.992552	0.538862	0.538862	2.1184	0.538862	0.538862	0.193141	0.538862	4.88822
chr3	88287133	88307134	Cct3	chr3	88101056	88101056	88125688	4.4964	4.08167	4.5047	0	0	0	1	1	1	1	0	nn	nn	nn	chr3	88296800	88297600	chr3_88296800_88297600	9.44022	7.32005	13.8034	10.0758	10.07	5.02669	4.50502	15.1935	14.668	11.0789	2.88016	2.40811	9.33612	9.954	6.8494	16.751	19.3004	9.50063	11.6979	8.20037	6.93252	6.04499	6.06144	8.86171
chr11	22980591	23000592	Cct4	chr11	22890592	22890592	22903336	7.14023	6.8351	6.61783	0	0	0	1	1	1	1	0	nn	nn	nn	chr11	22981600	22982400	chr11_22981600_22982400	6.56885	8.67712	7.9217	7.87265	6.89176	2.57795	2.29469	7.89472	8.09961	6.88635	1.18036	1.2422	8.05071	3.73577	4.96361	12.2545	11.8971	8.09553	5.0658	5.80862	8.07942	8.27995	7.6579	6.69786
chr11	22980591	23000592	Cct4	chr11	22890592	22890592	22903336	7.14023	6.8351	6.61783	0	0	0	1	1	1	1	0	nn	nn	nn	chr11	22987400	22987600	chr11_22987400_22987600	3.43849	4.14985	4.88822	4.14985	2.75913	0.992552	1.52531	5.64968	4.14985	4.14985	0.992552	0.992552	4.88822	2.1184	2.1184	8.87266	8.87266	4.14985	2.1184	4.14985	2.75913	2.75913	0.992552	4.14985
chr11	22980591	23000592	Cct4	chr11	22890592	22890592	22903336	7.14023	6.8351	6.61783	0	0	0	1	1	1	1	0	nn	nn	nn	chr11	22990400	22990600	chr11_22990400_22990600	11.4263	8.04451	14.9568	17.6758	12.297	4.88822	6.43114	9.71312	9.71312	9.71312	3.43849	4.14985	24.1905	9.71312	4.88822	13.1761	9.71312	8.87266	14.9568	13.1761	14.9568	5.64968	6.43114	20.4423
chr11	22980591	23000592	Cct4	chr11	22890592	22890592	22903336	7.14023	6.8351	6.61783	0	0	0	1	1	1	1	0	nn	nn	nn	chr11	22991000	22991200	chr11_22991000_22991200	2.75913	3.43849	4.88822	4.88822	3.43849	0.992552	1.52531	4.14985	5.64968	4.88822	0.538862	0.538862	4.88822	2.1184	2.1184	7.2301	4.88822	4.14985	1.52531	2.1184	1.52531	2.1184	2.1184	2.1184
chr11	22980591	23000592	Cct4	chr11	22890592	22890592	22903336	7.14023	6.8351	6.61783	0	0	0	1	1	1	1	0	nn	nn	nn	chr11	22998400	22998600	chr11_22998400_22998600	1.52531	0.538862	8.04451	2.1184	0.992552	0.992552	0.538862	4.14985	5.64968	2.75913	0.193141	0.193141	0.538862	0.538862	0.193141	4.88822	2.75913	2.1184	0.538862	0.538862	0.193141	0.538862	0.193141	0.538862
chr15	31591803	31611804	Cct5	chr15	31531559	31520638	31531559	5.29409	5.07854	5.64701	0	0	0	1	1	1	1	0	nn	nn	nn	chr15	31601600	31602800	chr15_31601600_31602800	5.90075	7.82825	7.78782	6.27375	6.59118	2.47192	2.56122	9.19512	8.61206	10.1883	1.22133	1.44336	6.59462	3.11594	4.36912	12.3114	11.3125	6.08039	4.2027	5.68003	5.52534	6.32409	6.08371	5.43501
chr18	89187425	89207426	Cd226	chr18	89366818	89366818	89439719	0.229146	4.54617	0.305258	0	0	0	1	0	1	0	0	nn	nn	nn	chr18	89197400	89198000	chr18_89197400_89198000	1.74312	0.538862	0.690092	4.54788	5.78682	0.867678	0.841322	0.538862	0.867678	0.423621	0.193141	0.538862	3.89608	0.574852	1.21661	4.17852	2.17027	3.76956	0.538862	0.574852	2.04499	3.69528	1.65663	2.72251
chr18	89187425	89207426	Cd226	chr18	89366818	89366818	89439719	0.229146	4.54617	0.305258	0	0	0	1	0	1	0	0	nn	nn	nn	chr18	89206000	89206600	chr18_89206000_89206600	1.19649	0.308381	0.423621	0.690092	1.06538	0.538862	0.992552	0.538862	0.308381	0.193141	0.308381	0.308381	1.01891	0.538862	1.39419	0.574852	0.538862	0.690092	0.690092	1.06538	3.10642	9.01304	5.96991	1.59189
chr17	33833089	33853090	Cd320	chr17	33980035	33980035	33986719	2.47976	4.06484	1.30554	0	0	-1	1	0	1	0	0	nn	nn	nn	chr17	33843000	33843400	chr17_33843000_33843400	5.65968	7.23783	8.07213	4.89977	4.54408	1.25893	2.43877	9.30459	7.6519	8.92871	0.538862	1.25893	6.43989	5.2905	5.3343	11.9147	9.36408	4.88822	10.5697	7.23783	6.83062	4.89977	6.83062	6.04041
chr7	19349482	19369483	Cd3eap	chr7	19944832	19941357	19944832	4.42707	4.78417	3.53819	0	0	0	1	1	1	1	0	nn	nn	nn	chr7	19357200	19357400	chr7_19357200_19357400	1.52531	0.538862	0.538862	2.75913	1.52531	0.538862	0.193141	0.538862	0.538862	0.992552	0.538862	0.538862	6.43114	0.538862	1.52531	3.43849	0.992552	0.538862	3.43849	0.992552	0.193141	0.193141	0.992552	3.43849
chr7	19349482	19369483	Cd3eap	chr7	19944832	19941357	19944832	4.42707	4.78417	3.53819	0	0	0	1	1	1	1	0	nn	nn	nn	chr7	19359600	19360600	chr7_19359600_19360600	3.55016	2.70293	4.40998	3.92708	4.45856	2.70349	2.58487	3.92507	4.10208	4.06207	1.12698	1.11492	4.70265	2.96957	4.12543	7.96622	7.49544	4.66606	4.83169	2.04816	2.76255	2.5876	3.01172	2.71557
chr7	19349482	19369483	Cd3eap	chr7	19944832	19941357	19944832	4.42707	4.78417	3.53819	0	0	0	1	1	1	1	0	nn	nn	nn	chr7	19361000	19361200	chr7_19361000_19361200	6.43114	2.1184	9.71312	8.87266	7.2301	5.64968	8.04451	8.04451	8.04451	8.87266	1.52531	2.1184	8.87266	3.43849	4.88822	13.1761	11.4263	6.43114	14.0629	4.14985	1.52531	1.52531	0.992552	6.43114
chr7	19349482	19369483	Cd3eap	chr7	19944832	19941357	19944832	4.42707	4.78417	3.53819	0	0	0	1	1	1	1	0	nn	nn	nn	chr7	19361800	19362000	chr7_19361800_19362000	4.14985	2.1184	3.43849	4.88822	3.43849	4.14985	3.43849	4.88822	4.14985	7.2301	1.52531	1.52531	3.43849	2.1184	4.14985	9.71312	7.2301	4.14985	6.43114	2.75913	2.1184	2.1184	2.75913	3.43849
chr7	19349482	19369483	Cd3eap	chr7	19944832	19941357	19944832	4.42707	4.78417	3.53819	0	0	0	1	1	1	1	0	nn	nn	nn	chr7	19364000	19364200	chr7_19364000_19364200	2.75913	2.1184	4.14985	4.88822	2.75913	2.75913	2.75913	4.14985	4.14985	2.75913	0.992552	1.52531	4.88822	0.538862	4.14985	3.43849	0.992552	4.88822	3.43849	2.75913	2.75913	1.52531	2.75913	3.43849
chr4	43444625	43464626	Cd72	chr4	43467498	43460595	43467498	3.4036	2.70386	0.428459	0	0	0	1	1	0	0	0	nn	nn	nn	chr4	43453600	43453800	chr4_43453600_43453800	0.992552	4.14985	0.538862	0.992552	1.52531	0.193141	0.193141	0.992552	0.538862	0.193141	0.193141	0.538862	1.52531	0.193141	0.538862	1.52531	0.193141	0.992552	0.992552	0.538862	0.992552	2.1184	0.992552	0.992552
chr4	43444625	43464626	Cd72	chr4	43467498	43460595	43467498	3.4036	2.70386	0.428459	0	0	0	1	1	0	0	0	nn	nn	nn	chr4	43454600	43454800	chr4_43454600_43454800	2.75913	10.5647	0.992552	3.43849	5.64968	0.538862	0.193141	0.992552	0.992552	0.193141	0.538862	0.538862	4.88822	4.88822	5.64968	4.14985	2.1184	2.1184	6.43114	5.64968	3.43849	1.52531	1.52531	5.64968
chr4	43444625	43464626	Cd72	chr4	43467498	43460595	43467498	3.4036	2.70386	0.428459	0	0	0	1	1	0	0	0	nn	nn	nn	chr4	43456600	43457200	chr4_43456600_43457200	1.43018	3.79831	0.538862	1.17014	1.83422	0.193141	0.538862	0.538862	0.538862	0.538862	0.193141	0.193141	1.98545	2.24549	1.89376	1.06538	0.690092	0.690092	1.89376	2.07134	7.68602	2.80542	4.71472	1.31494
chr4	138357954	138377955	Cda	chr4	137923870	137894442	137923870	0.161781	3.302	0.647426	0	0	0	1	0	1	0	0	nn	nn	nn	chr4	138368000	138368200	chr4_138368000_138368200	1.52531	0.193141	3.43849	3.43849	2.75913	0.193141	0.193141	2.75913	3.43849	0.538862	0.193141	0.538862	3.43849	0.193141	2.1184	7.2301	3.43849	4.88822	0.538862	0.538862	2.75913	0.538862	0.193141	1.52531
chr8	13747688	13767689	Cdc16	chr8	13757689	13757689	13781882	3.78494	3.78232	3.58708	0	0	0	1	1	1	1	0	nn	nn	nn	chr8	13753800	13754000	chr8_13753800_13754000	3.43849	4.14985	4.14985	5.64968	4.14985	0.992552	1.52531	4.88822	4.14985	4.14985	0.538862	0.538862	4.88822	2.1184	1.52531	7.2301	5.64968	4.14985	4.88822	3.43849	2.1184	1.52531	0.992552	3.43849
chr8	13747688	13767689	Cdc16	chr8	13757689	13757689	13781882	3.78494	3.78232	3.58708	0	0	0	1	1	1	1	0	nn	nn	nn	chr8	13757600	13757800	chr8_13757600_13757800	4.88822	3.43849	5.64968	8.87266	4.14985	3.43849	3.43849	4.88822	5.64968	5.64968	0.992552	1.52531	8.87266	2.1184	4.14985	10.5647	6.43114	3.43849	4.88822	2.75913	4.88822	2.1184	3.43849	6.43114
chr8	13747688	13767689	Cdc16	chr8	13757689	13757689	13781882	3.78494	3.78232	3.58708	0	0	0	1	1	1	1	0	nn	nn	nn	chr8	13758400	13758600	chr8_13758400_13758600	2.75913	2.1184	3.43849	4.88822	4.14985	1.52531	2.75913	4.14985	5.64968	4.88822	0.992552	0.992552	4.14985	3.43849	2.1184	6.43114	5.64968	5.64968	2.1184	0.538862	1.52531	0.538862	2.1184	2.75913
chr4	62398622	62418623	Cdc26	chr4	62069657	62055622	62069657	3.9149	3.32227	3.92707	0	0	0	1	1	1	1	0	nn	nn	nn	chr4	62407800	62408000	chr4_62407800_62408000	3.43849	3.43849	4.88822	4.14985	2.75913	1.52531	0.992552	5.64968	4.88822	4.88822	1.52531	1.52531	3.43849	3.43849	2.1184	4.14985	2.1184	4.14985	3.43849	2.75913	3.43849	2.1184	2.1184	3.43849
chr4	62398622	62418623	Cdc26	chr4	62069657	62055622	62069657	3.9149	3.32227	3.92707	0	0	0	1	1	1	1	0	nn	nn	nn	chr4	62408600	62408800	chr4_62408600_62408800	27.0384	28.9518	26.0859	33.7795	32.8094	19.5154	23.2478	31.8414	31.8414	26.0859	14.0629	19.5154	28.9518	13.1761	27.0384	22.3087	24.1905	29.9125	42.5957	30.8758	23.2478	27.0384	31.8414	27.0384
chr11	104540619	104560620	Cdc27	chr11	104411934	104363842	104411934	2.8051	1.9767	3.28459	0	0	1	1	0	0	1	0	nn	nn	nn	chr11	104550600	104550800	chr11_104550600_104550800	13.1761	11.4263	15.8572	15.8572	11.4263	7.2301	6.43114	18.5931	20.4423	21.3734	4.14985	4.88822	16.7636	4.88822	5.64968	19.5154	24.1905	8.87266	18.5931	17.6758	11.4263	8.87266	9.71312	19.5154
chr11	104540619	104560620	Cdc27	chr11	104411934	104363842	104411934	2.8051	1.9767	3.28459	0	0	1	1	0	0	1	0	nn	nn	nn	chr11	104556200	104556400	chr11_104556200_104556400	1.52531	0.193141	0.538862	3.43849	2.75913	0.992552	0.992552	0.538862	0.538862	0.538862	0.193141	0.193141	3.43849	3.43849	0.992552	4.14985	2.1184	2.1184	0.992552	0.992552	0.992552	0.193141	0.193141	6.43114
chr9	21139905	21159906	Cdc37	chr9	20954350	20942984	20954350	8.02135	7.8474	8.3395	0	0	1	1	1	1	1	0	nn	nn	nn	chr9	21146800	21147000	chr9_21146800_21147000	4.14985	7.2301	2.75913	5.64968	5.64968	0.193141	0.193141	2.75913	2.75913	0.538862	0.193141	0.193141	8.87266	0.193141	7.2301	14.9568	12.297	4.14985	6.43114	2.75913	7.2301	4.88822	4.88822	5.64968
chr9	21139905	21159906	Cdc37	chr9	20954350	20942984	20954350	8.02135	7.8474	8.3395	0	0	1	1	1	1	1	0	nn	nn	nn	chr9	21148600	21148800	chr9_21148600_21148800	0.992552	0.538862	0.992552	0.193141	0.538862	0.992552	0.538862	0.538862	0.538862	0.538862	0.992552	0.538862	0.992552	0.538862	0.992552	5.64968	4.14985	0.992552	0.193141	0.538862	0.992552	0.992552	0.538862	0.992552
chr9	21139905	21159906	Cdc37	chr9	20954350	20942984	20954350	8.02135	7.8474	8.3395	0	0	1	1	1	1	1	0	nn	nn	nn	chr9	21149200	21149400	chr9_21149200_21149400	0.992552	0.538862	1.52531	0.538862	0.538862	0.193141	0.193141	1.52531	1.52531	0.992552	0.538862	0.193141	0.538862	0.992552	0.193141	4.14985	3.43849	0.538862	1.52531	0.538862	0.193141	0.193141	0.193141	0.992552
chr9	21139905	21159906	Cdc37	chr9	20954350	20942984	20954350	8.02135	7.8474	8.3395	0	0	1	1	1	1	1	0	nn	nn	nn	chr9	21149800	21150000	chr9_21149800_21150000	7.2301	7.2301	10.5647	8.04451	4.88822	2.75913	2.75913	9.71312	9.71312	10.5647	1.52531	0.992552	9.71312	4.14985	4.88822	24.1905	22.3087	8.04451	6.43114	2.75913	7.2301	5.64968	8.04451	6.43114
chr9	21139905	21159906	Cdc37	chr9	20954350	20942984	20954350	8.02135	7.8474	8.3395	0	0	1	1	1	1	1	0	nn	nn	nn	chr9	21152800	21153000	chr9_21152800_21153000	2.1184	2.1184	2.1184	4.88822	4.88822	0.538862	0.538862	0.992552	0.992552	0.538862	0.193141	0.193141	5.64968	2.75913	2.75913	5.64968	2.75913	4.14985	2.1184	1.52531	0.992552	0.992552	1.52531	1.52531
chr9	21139905	21159906	Cdc37	chr9	20954350	20942984	20954350	8.02135	7.8474	8.3395	0	0	1	1	1	1	1	0	nn	nn	nn	chr9	21154800	21155000	chr9_21154800_21155000	0.992552	0.538862	0.538862	0.992552	0.538862	0.193141	0.193141	0.538862	0.992552	0.538862	0.538862	0.538862	2.1184	1.52531	0.538862	7.2301	7.2301	0.538862	0.538862	1.52531	0.193141	0.193141	0.193141	0.992552
chr10	40873142	40893143	Cdc40	chr10	40602949	40551426	40602949	3.54856	3.83311	3.39347	0	0	0	1	1	1	1	0	nn	nn	nn	chr10	40882400	40882600	chr10_40882400_40882600	1.52531	2.1184	2.1184	2.1184	2.1184	0.538862	0.538862	1.52531	2.1184	1.52531	0.538862	0.538862	4.88822	2.1184	0.538862	4.88822	3.43849	0.992552	2.75913	2.1184	0.538862	0.193141	0.193141	4.14985
chr10	40873142	40893143	Cdc40	chr10	40602949	40551426	40602949	3.54856	3.83311	3.39347	0	0	0	1	1	1	1	0	nn	nn	nn	chr10	40883200	40883600	chr10_40883200_40883600	8.04451	9.73539	8.47161	8.45859	8.87882	5.65968	5.68998	8.89739	8.89739	7.35726	2.77844	3.82367	10.1495	6.09718	6.43114	15.8846	13.6195	8.87882	11.4308	6.83062	8.45859	8.45859	8.45859	9.71312
chr10	127053601	127073602	Cdk4	chr10	126500658	126500658	126504338	9.06218	8.39183	8.97759	0	0	1	1	1	1	1	0	nn	nn	nn	chr10	127055400	127055600	chr10_127055400_127055600	0.992552	4.88822	0.538862	1.52531	2.1184	0.538862	0.538862	0.538862	0.992552	0.538862	0.538862	0.538862	4.14985	0.538862	0.992552	0.992552	0.538862	0.538862	2.1184	1.52531	1.52531	0.538862	0.193141	2.1184
chr10	127053601	127073602	Cdk4	chr10	126500658	126500658	126504338	9.06218	8.39183	8.97759	0	0	1	1	1	1	1	0	nn	nn	nn	chr10	127058200	127058400	chr10_127058200_127058400	4.14985	8.87266	3.43849	8.04451	5.64968	2.1184	2.75913	3.43849	4.14985	2.1184	0.992552	1.52531	8.04451	2.1184	5.64968	6.43114	4.14985	5.64968	5.64968	4.14985	4.14985	2.1184	4.88822	7.2301
chr10	127053601	127073602	Cdk4	chr10	126500658	126500658	126504338	9.06218	8.39183	8.97759	0	0	1	1	1	1	1	0	nn	nn	nn	chr10	127060200	127060400	chr10_127060200_127060400	2.1184	7.2301	0.992552	2.1184	0.992552	1.52531	1.52531	0.992552	0.992552	0.538862	0.992552	0.992552	2.75913	0.992552	1.52531	5.64968	0.992552	0.992552	0.992552	2.1184	4.14985	4.14985	7.2301	2.1184
chr10	127053601	127073602	Cdk4	chr10	126500658	126500658	126504338	9.06218	8.39183	8.97759	0	0	1	1	1	1	1	0	nn	nn	nn	chr10	127062600	127062800	chr10_127062600_127062800	1.52531	0.992552	0.992552	4.14985	2.1184	0.538862	0.193141	1.52531	0.538862	0.538862	0.538862	0.538862	12.297	0.992552	0.538862	2.75913	1.52531	0.992552	2.1184	0.538862	0.538862	0.193141	0.538862	3.43849
chr10	127053601	127073602	Cdk4	chr10	126500658	126500658	126504338	9.06218	8.39183	8.97759	0	0	1	1	1	1	1	0	nn	nn	nn	chr10	127063200	127063400	chr10_127063200_127063400	12.297	16.7636	8.04451	20.4423	14.0629	12.297	13.1761	8.04451	9.71312	8.04451	4.88822	10.5647	17.6758	10.5647	9.71312	18.5931	17.6758	14.9568	16.7636	9.71312	10.5647	14.0629	13.1761	11.4263
chr10	127053601	127073602	Cdk4	chr10	126500658	126500658	126504338	9.06218	8.39183	8.97759	0	0	1	1	1	1	1	0	nn	nn	nn	chr10	127063800	127064000	chr10_127063800_127064000	3.43849	6.43114	2.1184	4.88822	4.14985	2.1184	2.1184	2.75913	2.75913	0.992552	0.992552	0.992552	5.64968	2.1184	4.14985	5.64968	2.75913	4.14985	2.75913	0.992552	8.87266	3.43849	6.43114	3.43849
chr10	127053601	127073602	Cdk4	chr10	126500658	126500658	126504338	9.06218	8.39183	8.97759	0	0	1	1	1	1	1	0	nn	nn	nn	chr10	127068400	127068600	chr10_127068400_127068600	1.52531	0.193141	0.992552	3.43849	2.1184	0.538862	0.193141	0.538862	0.992552	0.538862	0.538862	0.992552	6.43114	0.992552	0.538862	3.43849	2.1184	2.1184	1.52531	0.193141	0.193141	1.52531	0.538862	3.43849
chr10	127053601	127073602	Cdk4	chr10	126500658	126500658	126504338	9.06218	8.39183	8.97759	0	0	1	1	1	1	1	0	nn	nn	nn	chr10	127069600	127069800	chr10_127069600_127069800	1.52531	1.52531	1.52531	2.75913	1.52531	1.52531	1.52531	1.52531	1.52531	0.992552	0.992552	1.52531	1.52531	1.52531	1.52531	4.14985	3.43849	3.43849	0.992552	0.538862	0.992552	0.538862	0.538862	2.1184
chr10	127053601	127073602	Cdk4	chr10	126500658	126500658	126504338	9.06218	8.39183	8.97759	0	0	1	1	1	1	1	0	nn	nn	nn	chr10	127070200	127070400	chr10_127070200_127070400	9.71312	6.43114	9.71312	16.7636	11.4263	12.297	14.0629	10.5647	11.4263	7.2301	8.04451	7.2301	14.0629	8.04451	9.71312	17.6758	18.5931	17.6758	10.5647	2.1184	0.992552	6.43114	4.14985	7.2301
chr5	24413529	24433530	Cdk5	chr5	23929348	23924059	23929348	3.8482	4.2176	3.44169	0	0	-1	1	1	1	1	0	nn	nn	nn	chr5	24416200	24416400	chr5_24416200_24416400	4.88822	8.04451	2.75913	6.43114	5.64968	0.992552	1.52531	2.1184	2.1184	2.1184	0.538862	0.992552	7.2301	0.992552	4.14985	10.5647	9.71312	4.14985	3.43849	4.88822	7.2301	7.2301	12.297	4.88822
chr5	24413529	24433530	Cdk5	chr5	23929348	23924059	23929348	3.8482	4.2176	3.44169	0	0	-1	1	1	1	1	0	nn	nn	nn	chr5	24423600	24423800	chr5_24423600_24423800	21.3734	23.2478	23.2478	23.2478	25.1366	9.71312	11.4263	19.5154	21.3734	21.3734	5.64968	5.64968	20.4423	10.5647	21.3734	27.9937	43.5834	18.5931	41.6094	28.9518	22.3087	21.3734	22.3087	25.1366
chr5	24413529	24433530	Cdk5	chr5	23929348	23924059	23929348	3.8482	4.2176	3.44169	0	0	-1	1	1	1	1	0	nn	nn	nn	chr5	24424200	24424400	chr5_24424200_24424400	2.75913	1.52531	6.43114	2.75913	1.52531	0.992552	0.992552	4.88822	4.88822	2.75913	0.193141	0.538862	6.43114	1.52531	0.992552	5.64968	3.43849	2.1184	4.88822	0.992552	1.52531	0.538862	0.992552	6.43114
chr5	24413529	24433530	Cdk5	chr5	23929348	23924059	23929348	3.8482	4.2176	3.44169	0	0	-1	1	1	1	1	0	nn	nn	nn	chr5	24425200	24425800	chr5_24425200_24425800	2.33198	3.73552	2.54555	2.77201	1.74312	0.538862	0.841322	2.13428	1.92071	2.983	0.538862	0.726082	3.44916	1.92071	1.759	7.5485	3.04168	1.54542	1.759	1.54542	3.71883	3.97265	3.97265	2.59786
chr11	96906480	96926481	Cdk5rap3	chr11	96777795	96769099	96777795	5.75865	5.30387	5.93842	0	0	0	1	1	1	1	0	nn	nn	nn	chr11	96910000	96910400	chr11_96910000_96910400	2.43877	1.87584	3.82367	3.82367	2.14222	0.992552	1.03209	4.16335	5.2905	1.87584	0.538862	0.538862	2.43877	1.25893	4.16335	6.05916	3.50331	4.16335	3.09881	1.52531	3.09881	0.992552	0.538862	3.45449
chr11	96906480	96926481	Cdk5rap3	chr11	96777795	96769099	96777795	5.75865	5.30387	5.93842	0	0	0	1	1	1	1	0	nn	nn	nn	chr11	96912800	96913000	chr11_96912800_96913000	1.52531	0.992552	1.52531	0.538862	0.538862	0.538862	0.538862	0.992552	0.992552	0.992552	0.538862	0.538862	0.992552	0.538862	1.52531	2.75913	0.992552	0.992552	4.14985	1.52531	13.1761	1.52531	5.64968	1.52531
chr11	96906480	96926481	Cdk5rap3	chr11	96777795	96769099	96777795	5.75865	5.30387	5.93842	0	0	0	1	1	1	1	0	nn	nn	nn	chr11	96916000	96916800	chr11_96916000_96916800	9.64783	7.86896	17.5478	9.78517	7.36789	4.24838	4.38157	17.8553	18.3324	14.3548	2.34436	2.46453	8.8495	5.36806	8.5407	17.8295	19.6033	7.48023	12.8514	12.6391	8.13747	6.50871	7.19262	10.4582
chr11	96906480	96926481	Cdk5rap3	chr11	96777795	96769099	96777795	5.75865	5.30387	5.93842	0	0	0	1	1	1	1	0	nn	nn	nn	chr11	96917600	96917800	chr11_96917600_96917800	4.88822	0.538862	29.9125	3.43849	1.52531	2.75913	3.43849	34.7517	34.7517	9.71312	1.52531	0.992552	0.992552	0.992552	0.992552	4.14985	2.1184	3.43849	2.1184	0.193141	0.193141	0.538862	0.193141	2.1184
chr11	96906480	96926481	Cdk5rap3	chr11	96777795	96769099	96777795	5.75865	5.30387	5.93842	0	0	0	1	1	1	1	0	nn	nn	nn	chr11	96925000	96925200	chr11_96925000_96925200	1.52531	0.193141	2.75913	2.75913	1.52531	0.538862	0.992552	2.1184	2.1184	1.52531	0.193141	0.992552	2.75913	0.538862	0.992552	4.14985	2.75913	2.75913	7.2301	0.538862	0.538862	0.193141	0.193141	2.75913
chr11	96906480	96926481	Cdk5rap3	chr11	96777795	96769099	96777795	5.75865	5.30387	5.93842	0	0	0	1	1	1	1	0	nn	nn	nn	chr11	96925600	96925800	chr11_96925600_96925800	2.1184	0.193141	4.14985	0.992552	1.52531	0.992552	0.992552	4.88822	4.14985	2.75913	0.538862	0.538862	1.52531	0.538862	0.992552	2.75913	1.52531	2.1184	14.0629	0.193141	0.538862	0.992552	0.193141	4.14985
chr2	32702783	32722784	Cdk9	chr2	32568304	32561301	32568304	5.83432	7.55032	5.63943	0	0	-1	1	1	1	1	0	nn	nn	nn	chr2	32708800	32709000	chr2_32708800_32709000	2.1184	1.52531	3.43849	2.75913	2.75913	0.538862	0.992552	2.75913	2.75913	2.75913	0.538862	0.193141	4.14985	2.1184	2.1184	6.43114	3.43849	2.1184	3.43849	2.1184	0.992552	0.193141	0.992552	2.1184
chr2	32702783	32722784	Cdk9	chr2	32568304	32561301	32568304	5.83432	7.55032	5.63943	0	0	-1	1	1	1	1	0	nn	nn	nn	chr2	32710600	32710800	chr2_32710600_32710800	1.52531	1.52531	0.538862	0.992552	1.52531	0.193141	0.193141	0.992552	0.992552	0.538862	0.193141	0.538862	2.75913	3.43849	0.992552	6.43114	4.88822	0.992552	4.88822	0.992552	0.538862	0.193141	0.193141	2.1184
chr2	32702783	32722784	Cdk9	chr2	32568304	32561301	32568304	5.83432	7.55032	5.63943	0	0	-1	1	1	1	1	0	nn	nn	nn	chr2	32712200	32713000	chr2_32712200_32713000	3.13803	3.31588	5.37057	3.18269	1.84885	1.29378	1.45396	4.93204	5.12741	4.4609	0.785474	1.01232	4.01695	1.58715	2.46033	6.52109	1.68867	2.32714	5.21517	2.67482	3.75592	2.61825	2.38112	3.76776
chr2	32702783	32722784	Cdk9	chr2	32568304	32561301	32568304	5.83432	7.55032	5.63943	0	0	-1	1	1	1	1	0	nn	nn	nn	chr2	32713600	32713800	chr2_32713600_32713800	7.2301	7.2301	14.0629	8.04451	5.64968	2.1184	1.52531	11.4263	10.5647	9.71312	0.992552	0.538862	5.64968	4.88822	6.43114	9.71312	6.43114	5.64968	8.04451	8.87266	8.87266	4.88822	7.2301	8.87266
chr2	32702783	32722784	Cdk9	chr2	32568304	32561301	32568304	5.83432	7.55032	5.63943	0	0	-1	1	1	1	1	0	nn	nn	nn	chr2	32715200	32715400	chr2_32715200_32715400	5.64968	6.43114	0.992552	6.43114	8.87266	0.538862	0.193141	1.52531	1.52531	0.538862	0.538862	0.992552	13.1761	14.9568	11.4263	4.88822	2.75913	2.75913	17.6758	14.0629	14.0629	1.52531	3.43849	12.297
chr2	32702783	32722784	Cdk9	chr2	32568304	32561301	32568304	5.83432	7.55032	5.63943	0	0	-1	1	1	1	1	0	nn	nn	nn	chr2	32716800	32717000	chr2_32716800_32717000	1.52531	0.538862	0.538862	1.52531	0.992552	0.538862	0.193141	0.538862	0.538862	0.538862	0.193141	0.193141	4.88822	0.193141	0.538862	0.538862	0.538862	0.538862	4.14985	15.8572	0.992552	0.193141	0.992552	9.71312
chr2	32702783	32722784	Cdk9	chr2	32568304	32561301	32568304	5.83432	7.55032	5.63943	0	0	-1	1	1	1	1	0	nn	nn	nn	chr2	32719400	32719600	chr2_32719400_32719600	0.992552	0.538862	0.538862	1.52531	0.992552	0.193141	0.193141	0.538862	0.992552	0.538862	0.193141	0.193141	2.75913	0.992552	0.538862	0.992552	0.193141	0.538862	5.64968	0.538862	0.992552	0.193141	0.193141	3.43849
chr2	32702783	32722784	Cdk9	chr2	32568304	32561301	32568304	5.83432	7.55032	5.63943	0	0	-1	1	1	1	1	0	nn	nn	nn	chr2	32720600	32721400	chr2_32720600_32721400	1.39212	2.27859	0.565854	1.71566	2.52939	0.193141	0.193141	0.765707	1.01232	0.452431	0.279571	0.193141	3.42299	2.71114	3.67831	1.12574	0.538862	0.538862	2.93863	1.71566	4.02481	1.40238	1.16059	2.3448
chr2	32702783	32722784	Cdk9	chr2	32568304	32561301	32568304	5.83432	7.55032	5.63943	0	0	-1	1	1	1	1	0	nn	nn	nn	chr2	32722200	32722400	chr2_32722200_32722400	1.52531	2.1184	0.992552	2.1184	2.1184	0.193141	0.193141	1.52531	1.52531	0.193141	0.193141	0.538862	3.43849	1.52531	1.52531	2.1184	0.538862	0.992552	10.5647	1.52531	4.14985	0.992552	1.52531	4.14985
chr4	89284618	89304619	Cdkn2a	chr4	88940523	88920376	88940523	0.186675	8.02755	0.335033	0	0	0	1	0	1	0	0	nn	nn	nn	chr4	89293400	89293600	chr4_89293400_89293600	0.538862	0.538862	0.193141	0.538862	0.193141	0.538862	0.193141	0.193141	0.193141	0.193141	0.193141	0.193141	0.193141	0.538862	0.538862	4.88822	3.43849	0.538862	0.538862	0.193141	0.193141	0.193141	0.538862	0.538862
chr4	89284618	89304619	Cdkn2a	chr4	88940523	88920376	88940523	0.186675	8.02755	0.335033	0	0	0	1	0	1	0	0	nn	nn	nn	chr4	89294400	89295800	chr4_89294400_89295800	1.29699	1.99212	0.520321	1.23217	1.4492	0.341307	0.242529	0.455509	0.341307	0.390696	0.242529	0.242529	2.50918	1.61866	1.42835	9.3329	4.46809	1.39714	0.905432	0.927739	1.38171	1.27028	0.970245	2.5277
chr4	89284618	89304619	Cdkn2a	chr4	88940523	88920376	88940523	0.186675	8.02755	0.335033	0	0	0	1	0	1	0	0	nn	nn	nn	chr4	89296600	89296800	chr4_89296600_89296800	0.538862	0.538862	0.193141	0.193141	0.538862	0.193141	0.538862	0.538862	0.193141	0.193141	0.193141	0.193141	0.538862	0.538862	0.538862	5.64968	4.14985	0.538862	0.538862	0.538862	0.538862	0.193141	0.193141	0.992552
chr11	51957629	51977630	Cdkn2aipnl	chr11	51781132	51781132	51790838	4.42384	4.67652	4.71683	0	0	0	1	1	1	1	0	nn	nn	nn	chr11	51961800	51962000	chr11_51961800_51962000	0.992552	0.538862	0.538862	2.75913	2.1184	0.538862	0.538862	0.992552	0.538862	0.538862	0.193141	0.193141	4.88822	0.992552	0.992552	2.75913	1.52531	0.538862	0.538862	0.538862	1.52531	0.992552	4.14985	1.52531
chr11	51957629	51977630	Cdkn2aipnl	chr11	51781132	51781132	51790838	4.42384	4.67652	4.71683	0	0	0	1	1	1	1	0	nn	nn	nn	chr11	51967600	51967800	chr11_51967600_51967800	5.64968	7.2301	13.1761	8.04451	4.14985	2.75913	1.52531	10.5647	9.71312	10.5647	0.538862	0.992552	8.04451	2.75913	2.75913	14.9568	7.2301	4.14985	4.14985	5.64968	4.14985	3.43849	3.43849	8.87266
chr11	51957629	51977630	Cdkn2aipnl	chr11	51781132	51781132	51790838	4.42384	4.67652	4.71683	0	0	0	1	1	1	1	0	nn	nn	nn	chr11	51968200	51968400	chr11_51968200_51968400	2.1184	1.52531	2.1184	2.1184	1.52531	0.992552	0.992552	2.1184	2.75913	2.1184	0.992552	0.538862	4.14985	1.52531	0.992552	8.04451	6.43114	2.75913	1.52531	0.992552	1.52531	0.538862	0.538862	2.75913
chr11	51957629	51977630	Cdkn2aipnl	chr11	51781132	51781132	51790838	4.42384	4.67652	4.71683	0	0	0	1	1	1	1	0	nn	nn	nn	chr11	51969000	51969200	chr11_51969000_51969200	1.52531	0.538862	0.992552	0.992552	0.992552	0.538862	0.538862	0.992552	0.538862	0.992552	0.992552	0.193141	2.75913	0.193141	0.538862	0.992552	0.538862	0.992552	4.88822	1.52531	2.1184	4.14985	3.43849	2.1184
chr4	89301031	89321032	Cdkn2b	chr4	88956941	88952197	88956941	0.207227	5.07539	0.137504	0	0	-1	1	0	1	0	0	nn	nn	nn	chr4	89310600	89311200	chr4_89310600_89311200	2.79555	4.17852	1.93658	4.71303	2.54555	0.193141	0.193141	1.39419	1.58141	1.16371	0.193141	0.308381	3.91273	0.193141	1.74312	10.408	7.65375	5.42273	1.98545	2.13988	4.41267	5.97138	3.2955	5.98694
chr9	103355779	103375780	Cdv3	chr9	103268110	103255431	103268110	5.28232	5.44674	4.8196	0	0	0	1	1	1	1	0	nn	nn	nn	.	-1	-1	.	-1	.	.	.	.	.	.	.	.	.	.	.	.	.	.	.	.	.	.	.	.	.	.	.
chrX	72908343	72928344	Cetn2	chrX	70163683	70158903	70163683	3.01378	2.81713	2.72823	0	0	0	1	1	0	0	0	nn	nn	nn	chrX	72918400	72918600	chrX_72918400_72918600	13.1761	12.297	18.5931	16.7636	18.5931	8.87266	10.5647	17.6758	17.6758	13.1761	5.64968	7.2301	15.8572	8.87266	13.1761	14.0629	10.5647	20.4423	12.297	9.71312	11.4263	10.5647	13.1761	14.9568
chr8	111844309	111864310	Cfdp1	chr8	114378210	114292372	114378210	5.10581	4.50601	5.53786	0	0	0	1	1	1	1	0	nn	nn	nn	chr8	111851400	111851600	chr8_111851400_111851600	1.52531	0.538862	0.992552	3.43849	0.992552	3.43849	4.88822	1.52531	1.52531	0.538862	0.992552	0.193141	0.992552	0.538862	0.538862	1.52531	0.992552	6.43114	0.992552	0.538862	0.538862	0.193141	0.193141	0.992552
chr8	111844309	111864310	Cfdp1	chr8	114378210	114292372	114378210	5.10581	4.50601	5.53786	0	0	0	1	1	1	1	0	nn	nn	nn	chr8	111854200	111854600	chr8_111854200_111854600	15.4451	17.7182	17.7182	16.328	18.6327	11.5436	12.8182	19.5525	20.4771	11.0051	7.30067	8.53798	17.7424	6.43114	10.7534	14.5098	10.5697	18.2438	17.7424	17.7182	19.5362	15.9062	15.4708	17.2526
chr8	111844309	111864310	Cfdp1	chr8	114378210	114292372	114378210	5.10581	4.50601	5.53786	0	0	0	1	1	1	1	0	nn	nn	nn	chr8	111863400	111863600	chr8_111863400_111863600	0.992552	0.538862	0.538862	2.75913	2.1184	0.193141	0.193141	0.538862	0.538862	0.538862	0.538862	0.193141	4.88822	0.992552	0.992552	0.538862	0.538862	0.538862	0.992552	0.193141	0.193141	0.538862	0.538862	3.43849
chr7	73531745	73551746	Chd2	chr7	80686632	80571537	80686632	3.19737	2.43933	3.6478	0	0	1	1	1	0	1	0	nn	nn	nn	chr7	73531600	73531800	chr7_73531600_73531800	2.75913	4.88822	0.992552	4.14985	4.14985	0.538862	1.52531	0.992552	0.992552	0.538862	0.538862	0.992552	8.04451	2.1184	3.43849	3.43849	1.52531	0.992552	7.2301	5.64968	2.1184	2.75913	3.43849	5.64968
chr7	73531745	73551746	Chd2	chr7	80686632	80571537	80686632	3.19737	2.43933	3.6478	0	0	1	1	1	0	1	0	nn	nn	nn	chr7	73537800	73538200	chr7_73537800_73538200	20.5506	26.1246	23.8831	28.6265	21.4752	16.4367	17.8506	26.7329	25.3045	19.3325	5.7415	6.93149	26.1624	10.2031	19.1564	17.7424	16.3696	20.5849	22.326	21.9543	26.1624	26.2448	27.1109	25.7577
chr7	73531745	73551746	Chd2	chr7	80686632	80571537	80686632	3.19737	2.43933	3.6478	0	0	1	1	1	0	1	0	nn	nn	nn	chr7	73541600	73541800	chr7_73541600_73541800	7.2301	9.71312	5.64968	12.297	7.2301	3.43849	4.88822	6.43114	6.43114	6.43114	2.75913	3.43849	12.297	4.88822	7.2301	8.87266	8.87266	9.71312	6.43114	7.2301	7.2301	6.43114	8.04451	8.04451
chr7	73531745	73551746	Chd2	chr7	80686632	80571537	80686632	3.19737	2.43933	3.6478	0	0	1	1	1	0	1	0	nn	nn	nn	chr7	73546600	73547400	chr7_73546600_73547400	1.54039	1.93483	0.992552	1.93483	1.32077	1.90527	2.65716	0.765707	0.765707	0.992552	1.40238	1.56739	1.29378	2.5413	1.14551	4.97487	3.32159	2.8334	0.765707	0.765707	1.18036	1.73543	1.44206	0.565854
chr6	125086161	125106162	Chd4	chr6	125046180	125046180	125080519	6.5901	6.33265	6.36178	0	0	0	1	1	1	1	0	nn	nn	nn	chr6	125087200	125087400	chr6_125087200_125087400	0.538862	0.538862	0.992552	0.538862	0.538862	0.193141	0.538862	0.992552	0.538862	0.992552	0.992552	0.538862	0.538862	0.538862	0.538862	0.992552	0.992552	0.992552	0.992552	0.538862	3.43849	0.193141	0.992552	0.538862
chr6	125086161	125106162	Chd4	chr6	125046180	125046180	125080519	6.5901	6.33265	6.36178	0	0	0	1	1	1	1	0	nn	nn	nn	chr6	125088800	125089000	chr6_125088800_125089000	3.43849	0.538862	4.14985	7.2301	7.2301	1.52531	2.75913	3.43849	4.14985	2.1184	2.1184	2.75913	8.87266	6.43114	7.2301	5.64968	2.75913	3.43849	1.52531	0.992552	2.1184	0.193141	0.538862	4.14985
chr6	125086161	125106162	Chd4	chr6	125046180	125046180	125080519	6.5901	6.33265	6.36178	0	0	0	1	1	1	1	0	nn	nn	nn	chr6	125089800	125090000	chr6_125089800_125090000	3.43849	0.992552	4.88822	5.64968	3.43849	4.14985	5.64968	2.75913	4.14985	2.1184	2.75913	3.43849	3.43849	3.43849	2.1184	10.5647	5.64968	3.43849	0.538862	0.538862	2.75913	1.52531	1.52531	2.1184
chr6	125086161	125106162	Chd4	chr6	125046180	125046180	125080519	6.5901	6.33265	6.36178	0	0	0	1	1	1	1	0	nn	nn	nn	chr6	125090800	125091000	chr6_125090800_125091000	0.992552	0.538862	0.992552	0.538862	0.538862	0.538862	0.538862	0.992552	0.992552	0.538862	0.992552	0.992552	0.538862	0.992552	0.538862	7.2301	4.14985	0.538862	0.992552	0.538862	0.538862	0.193141	0.193141	0.992552
chr6	125086161	125106162	Chd4	chr6	125046180	125046180	125080519	6.5901	6.33265	6.36178	0	0	0	1	1	1	1	0	nn	nn	nn	chr6	125096000	125096200	chr6_125096000_125096200	5.64968	6.43114	8.04451	10.5647	5.64968	4.88822	4.14985	6.43114	6.43114	8.04451	2.1184	1.52531	8.87266	2.75913	2.75913	14.9568	8.04451	5.64968	4.14985	4.88822	6.43114	2.75913	6.43114	6.43114
chr6	125086161	125106162	Chd4	chr6	125046180	125046180	125080519	6.5901	6.33265	6.36178	0	0	0	1	1	1	1	0	nn	nn	nn	chr6	125097000	125097200	chr6_125097000_125097200	2.1184	5.64968	2.75913	2.75913	1.52531	1.52531	0.992552	2.1184	2.1184	0.992552	0.992552	1.52531	4.88822	0.992552	2.75913	3.43849	0.992552	2.1184	2.1184	2.1184	5.64968	2.1184	2.75913	3.43849
chr6	125086161	125106162	Chd4	chr6	125046180	125046180	125080519	6.5901	6.33265	6.36178	0	0	0	1	1	1	1	0	nn	nn	nn	chr6	125099400	125099600	chr6_125099400_125099600	4.14985	6.43114	2.75913	8.04451	8.04451	0.538862	0.538862	3.43849	2.75913	0.992552	0.992552	0.538862	8.04451	1.52531	7.2301	0.992552	0.992552	5.64968	4.14985	4.88822	7.2301	4.14985	6.43114	8.87266
chr6	125086161	125106162	Chd4	chr6	125046180	125046180	125080519	6.5901	6.33265	6.36178	0	0	0	1	1	1	1	0	nn	nn	nn	chr6	125104400	125104600	chr6_125104400_125104600	4.14985	0.538862	16.7636	8.87266	2.1184	2.75913	5.64968	21.3734	20.4423	11.4263	0.538862	0.538862	0.538862	0.193141	0.538862	11.4263	8.87266	9.71312	1.52531	0.193141	0.193141	0.193141	0.193141	0.992552
chr5	110125838	110145839	Chfr	chr5	110564858	110564858	110600991	3.44585	3.5252	3.56139	0	0	0	1	1	1	1	0	nn	nn	nn	chr5	110135600	110136000	chr5_110135600_110136000	19.5525	22.3571	25.1431	24.2336	20.0057	17.6995	17.7182	25.1626	25.6302	12.9116	7.6814	10.2031	25.1512	8.22344	11.0537	16.3458	13.2742	19.0685	21.6338	26.2797	20.9331	22.3395	20.912	28.0286
chr14	69722569	69742570	Chmp7	chr14	70132377	70116785	70132377	3.50039	3.96545	3.34275	0	0	0	1	1	1	1	0	nn	nn	nn	chr14	69732600	69733200	chr14_69732600_69733200	7.97955	6.23685	11.853	8.58937	7.72573	5.33059	5.81314	11.413	12.4474	13.1589	3.24304	3.93207	8.24003	5.2931	4.71472	11.9916	11.1893	6.68837	9.44305	8.6015	5.52289	7.0793	6.11092	9.20575
chr14	69722569	69742570	Chmp7	chr14	70132377	70116785	70132377	3.50039	3.96545	3.34275	0	0	0	1	1	1	1	0	nn	nn	nn	chr14	69733600	69733800	chr14_69733600_69733800	2.1184	0.992552	4.14985	2.75913	2.1184	2.75913	1.52531	2.75913	2.75913	1.52531	1.52531	2.1184	2.1184	1.52531	2.1184	6.43114	5.64968	2.75913	0.992552	1.52531	0.538862	0.992552	0.992552	2.75913
chr9	18282265	18302266	Chordc1	chr9	18096710	18096710	18118444	3.5382	3.345	3.7025	0	0	0	1	1	1	1	0	nn	nn	nn	chr9	18292000	18292200	chr9_18292000_18292200	17.6758	17.6758	9.71312	29.9125	30.8758	14.0629	16.7636	7.2301	8.04451	8.87266	7.2301	8.04451	28.9518	6.43114	16.7636	28.9518	45.5631	16.7636	18.5931	12.297	21.3734	21.3734	23.2478	21.3734
chr9	18282265	18302266	Chordc1	chr9	18096710	18096710	18118444	3.5382	3.345	3.7025	0	0	0	1	1	1	1	0	nn	nn	nn	chr9	18292600	18292800	chr9_18292600_18292800	2.1184	2.1184	2.75913	2.75913	2.75913	0.992552	0.992552	2.1184	2.1184	2.1184	0.992552	0.538862	3.43849	0.992552	1.52531	6.43114	4.14985	2.75913	1.52531	0.992552	3.43849	2.75913	4.14985	2.75913
chr9	18282265	18302266	Chordc1	chr9	18096710	18096710	18118444	3.5382	3.345	3.7025	0	0	0	1	1	1	1	0	nn	nn	nn	chr9	18293400	18293600	chr9_18293400_18293600	2.1184	0.992552	1.52531	2.1184	4.88822	1.52531	1.52531	1.52531	0.992552	0.992552	0.992552	0.992552	4.14985	3.43849	1.52531	13.1761	16.7636	2.75913	1.52531	0.193141	0.538862	0.538862	0.193141	1.52531
chr1	75469470	75489471	Chpf	chr1	75476046	75471143	75476046	2.7249	4.16198	1.85591	0	0	-1	1	0	1	0	0	nn	nn	nn	chr1	75477200	75477800	chr1_75477200_75477800	2.98558	4.41267	1.54542	3.50907	3.73552	3.03788	3.50907	1.34772	1.34772	2.13428	1.72301	1.92071	4.41267	1.80786	3.68628	6.96893	4.14985	3.67561	2.57431	1.98545	4.15885	1.93658	4.43234	2.57431
chr1	75469470	75489471	Chpf	chr1	75476046	75471143	75476046	2.7249	4.16198	1.85591	0	0	-1	1	0	1	0	0	nn	nn	nn	chr1	75478600	75478800	chr1_75478600_75478800	2.1184	4.88822	0.538862	1.52531	2.1184	1.52531	1.52531	0.193141	0.193141	0.538862	0.992552	2.1184	3.43849	2.1184	0.992552	3.43849	0.992552	0.992552	1.52531	0.538862	11.4263	4.14985	2.75913	2.1184
chr1	75469470	75489471	Chpf	chr1	75476046	75471143	75476046	2.7249	4.16198	1.85591	0	0	-1	1	0	1	0	0	nn	nn	nn	chr1	75479400	75479600	chr1_75479400_75479600	9.71312	13.1761	2.1184	12.297	9.71312	11.4263	14.9568	2.1184	2.75913	3.43849	7.2301	10.5647	16.7636	6.43114	6.43114	16.7636	12.297	11.4263	8.87266	6.43114	16.7636	9.71312	14.9568	8.04451
chr1	75469470	75489471	Chpf	chr1	75476046	75471143	75476046	2.7249	4.16198	1.85591	0	0	-1	1	0	1	0	0	nn	nn	nn	chr1	75487400	75487600	chr1_75487400_75487600	1.52531	2.1184	0.538862	1.52531	2.75913	0.538862	0.538862	0.538862	0.193141	0.992552	0.193141	0.193141	2.1184	0.538862	0.992552	7.2301	4.14985	2.75913	0.538862	0.193141	1.52531	2.1184	3.43849	0.538862
chr15	73080410	73100411	Chrac1	chr15	72920841	72920841	72924505	4.83912	5.01505	5.2202	0	0	0	1	1	1	1	0	nn	nn	nn	chr15	73090200	73091000	chr15_73090200_73091000	6.84182	7.48392	8.22553	9.18734	5.14022	3.01335	2.88898	8.04769	7.44956	10.3099	1.16059	2.39336	10.8331	5.03804	5.47676	10.9222	6.23144	6.36353	5.88315	5.34636	7.09392	7.60603	8.30486	8.7658
chr10	82975495	82995496	Chst11	chr10	82448241	82448241	82658636	3.56602	4.29098	3.44354	0	0	0	1	1	1	1	0	nn	nn	nn	chr10	82982400	82982600	chr10_82982400_82982600	1.52531	0.538862	0.538862	2.1184	2.75913	0.538862	0.538862	0.992552	0.538862	0.538862	0.538862	0.193141	2.1184	0.992552	6.43114	0.992552	0.992552	1.52531	2.1184	0.538862	9.71312	0.538862	6.43114	2.1184
chr10	82975495	82995496	Chst11	chr10	82448241	82448241	82658636	3.56602	4.29098	3.44354	0	0	0	1	1	1	1	0	nn	nn	nn	chr10	82985000	82985800	chr10_82985000_82985800	3.31872	4.76498	3.2914	4.04922	3.4079	1.73723	2.15188	2.93863	2.92897	2.43877	1.01232	1.39212	7.05194	2.21552	3.95952	4.7094	1.68867	1.97013	1.29378	5.41491	6.53037	2.43877	4.57224	5.5751
chr10	82975495	82995496	Chst11	chr10	82448241	82448241	82658636	3.56602	4.29098	3.44354	0	0	0	1	1	1	1	0	nn	nn	nn	chr10	82990800	82991200	chr10_82990800_82991200	0.992552	0.366001	2.14222	1.52531	0.538862	0.366001	0.538862	2.1184	1.82186	0.992552	0.366001	0.366001	1.25893	0.538862	0.366001	6.43989	3.79417	2.43877	0.366001	0.193141	1.03209	0.859226	0.193141	0.765707
chr10	82975495	82995496	Chst11	chr10	82448241	82448241	82658636	3.56602	4.29098	3.44354	0	0	0	1	1	1	1	0	nn	nn	nn	chr10	82991800	82992400	chr10_82991800_82992400	2.1184	3.31137	2.18315	4.43604	2.79555	1.19649	1.9567	2.36073	1.9567	1.21661	0.538862	0.423621	3.62461	1.17014	1.83422	3.68628	2.13428	5.82707	1.5054	1.58141	1.9567	0.867678	0.690092	2.36073
chr10	82975495	82995496	Chst11	chr10	82448241	82448241	82658636	3.56602	4.29098	3.44354	0	0	0	1	1	1	1	0	nn	nn	nn	chr10	82994400	82994600	chr10_82994400_82994600	1.52531	0.538862	4.14985	5.64968	2.75913	0.992552	1.52531	5.64968	5.64968	1.52531	0.538862	0.538862	0.538862	0.992552	0.538862	3.43849	1.52531	8.04451	0.538862	0.538862	0.538862	0.193141	0.538862	0.992552
chr10	80157839	80177840	Cirbp	chr10	79630585	79630585	79634398	5.09494	5.47111	5.14577	0	0	0	1	1	1	1	0	nn	nn	nn	chr10	80158400	80158600	chr10_80158400_80158600	4.88822	7.2301	1.52531	4.14985	4.14985	0.538862	1.52531	2.1184	2.1184	0.992552	1.52531	0.992552	8.04451	4.14985	4.14985	10.5647	4.88822	2.1184	10.5647	7.2301	9.71312	4.88822	6.43114	8.87266
chr10	80157839	80177840	Cirbp	chr10	79630585	79630585	79634398	5.09494	5.47111	5.14577	0	0	0	1	1	1	1	0	nn	nn	nn	chr10	80159800	80160200	chr10_80159800_80160200	13.18	14.9601	19.9788	14.5167	9.71867	6.05916	8.92871	19.5177	19.0542	15.4133	2.77844	3.82367	13.6195	4.14985	8.87266	20.9079	20.9079	10.9955	15.4259	17.6784	15.407	14.0771	13.1761	19.0829
chr10	80157839	80177840	Cirbp	chr10	79630585	79630585	79634398	5.09494	5.47111	5.14577	0	0	0	1	1	1	1	0	nn	nn	nn	chr10	80160800	80161400	chr10_80160800_80161400	2.13428	1.54542	4.15885	1.759	1.80546	0.841322	0.841322	3.91273	3.92173	4.74558	0.538862	0.726082	2.8603	2.17027	2.39672	4.15885	1.58141	2.18315	4.79587	2.03192	3.4817	1.17014	0.841322	2.13428
chr10	80157839	80177840	Cirbp	chr10	79630585	79630585	79634398	5.09494	5.47111	5.14577	0	0	0	1	1	1	1	0	nn	nn	nn	chr10	80162000	80162200	chr10_80162000_80162200	0.992552	0.992552	0.992552	0.992552	1.52531	0.193141	0.193141	1.52531	1.52531	0.538862	0.538862	0.193141	2.75913	1.52531	1.52531	2.75913	0.992552	0.992552	6.43114	2.1184	0.992552	0.193141	0.193141	1.52531
chr10	80157839	80177840	Cirbp	chr10	79630585	79630585	79634398	5.09494	5.47111	5.14577	0	0	0	1	1	1	1	0	nn	nn	nn	chr10	80163000	80163200	chr10_80163000_80163200	1.52531	4.14985	2.1184	0.992552	1.52531	0.193141	0.193141	2.1184	0.992552	0.992552	0.193141	0.193141	1.52531	0.992552	0.992552	2.75913	0.992552	0.992552	3.43849	1.52531	2.1184	0.992552	2.1184	0.992552
chr10	80157839	80177840	Cirbp	chr10	79630585	79630585	79634398	5.09494	5.47111	5.14577	0	0	0	1	1	1	1	0	nn	nn	nn	chr10	80165000	80165200	chr10_80165000_80165200	9.71312	10.5647	17.6758	8.87266	7.2301	3.43849	2.75913	18.5931	19.5154	11.4263	2.1184	2.1184	10.5647	4.14985	6.43114	8.87266	8.04451	6.43114	20.4423	14.9568	11.4263	6.43114	4.14985	14.0629
chr10	80157839	80177840	Cirbp	chr10	79630585	79630585	79634398	5.09494	5.47111	5.14577	0	0	0	1	1	1	1	0	nn	nn	nn	chr10	80165600	80166000	chr10_80165600_80166000	1.25893	0.366001	1.82186	0.992552	0.992552	0.538862	0.765707	2.43877	2.43877	0.992552	0.765707	0.592847	0.592847	0.765707	1.25893	8.92871	7.30067	1.25893	3.45449	0.538862	0.366001	0.193141	0.193141	0.765707
chr10	80157839	80177840	Cirbp	chr10	79630585	79630585	79634398	5.09494	5.47111	5.14577	0	0	0	1	1	1	1	0	nn	nn	nn	chr10	80167600	80167800	chr10_80167600_80167800	16.7636	15.8572	27.0384	18.5931	12.297	9.71312	8.87266	29.9125	28.9518	29.9125	4.14985	6.43114	14.9568	7.2301	15.8572	18.5931	15.8572	10.5647	22.3087	23.2478	17.6758	14.9568	16.7636	23.2478
chr10	80157839	80177840	Cirbp	chr10	79630585	79630585	79634398	5.09494	5.47111	5.14577	0	0	0	1	1	1	1	0	nn	nn	nn	chr10	80168200	80168400	chr10_80168200_80168400	4.88822	4.14985	12.297	4.88822	3.43849	1.52531	2.1184	11.4263	11.4263	10.5647	0.992552	0.992552	5.64968	4.88822	4.14985	12.297	9.71312	3.43849	5.64968	4.14985	4.14985	0.992552	0.538862	5.64968
chr10	80157839	80177840	Cirbp	chr10	79630585	79630585	79634398	5.09494	5.47111	5.14577	0	0	0	1	1	1	1	0	nn	nn	nn	chr10	80172800	80173200	chr10_80172800_80173200	6.83062	7.63731	10.1495	8.04451	6.04041	1.52531	1.82186	9.71867	11.0051	4.89977	1.03209	0.992552	9.29289	4.16335	6.51126	12.335	9.03217	6.83062	12.3012	12.7607	7.6519	6.43989	4.16335	10.9955
chr10	80157839	80177840	Cirbp	chr10	79630585	79630585	79634398	5.09494	5.47111	5.14577	0	0	0	1	1	1	1	0	nn	nn	nn	chr10	80174800	80175000	chr10_80174800_80175000	2.75913	2.75913	2.75913	4.14985	2.75913	1.52531	2.1184	3.43849	4.14985	1.52531	0.538862	0.992552	3.43849	1.52531	2.1184	7.2301	4.88822	2.75913	1.52531	2.1184	2.1184	0.992552	0.538862	3.43849
chr10	80157839	80177840	Cirbp	chr10	79630585	79630585	79634398	5.09494	5.47111	5.14577	0	0	0	1	1	1	1	0	nn	nn	nn	chr10	80175600	80175800	chr10_80175600_80175800	2.1184	1.52531	2.1184	3.43849	2.1184	0.538862	0.538862	3.43849	2.75913	1.52531	0.193141	0.193141	3.43849	0.992552	2.75913	4.88822	3.43849	2.75913	2.1184	4.14985	1.52531	0.538862	0.992552	3.43849
chr8	104240901	104260902	Cklf	chr8	106774802	106774802	106787343	3.4363	2.51904	0.790672	0	0	0	1	1	0	0	0	nn	nn	nn	chr8	104242200	104242400	chr8_104242200_104242400	0.992552	0.193141	1.52531	2.1184	0.538862	0.992552	1.52531	0.538862	0.992552	0.538862	3.43849	2.75913	0.538862	0.992552	0.538862	4.14985	2.1184	2.75913	0.538862	0.538862	0.538862	0.538862	0.193141	0.538862
chr8	104240901	104260902	Cklf	chr8	106774802	106774802	106787343	3.4363	2.51904	0.790672	0	0	0	1	1	0	0	0	nn	nn	nn	chr8	104246800	104247400	chr8_104246800_104247400	3.73552	10.3332	0.690092	3.99601	3.28401	2.57431	1.36784	1.52531	1.52531	0.538862	1.92071	2.79555	6.37141	1.9567	3.44916	4.20959	1.58141	1.72301	5.487	5.9466	7.4654	4.91781	3.85785	8.43148
chr8	104240901	104260902	Cklf	chr8	106774802	106774802	106787343	3.4363	2.51904	0.790672	0	0	0	1	1	0	0	0	nn	nn	nn	chr8	104248000	104248600	chr8_104248000_104248600	4.45228	6.62845	3.35829	6.53629	3.36956	4.077	3.92577	3.83818	3.6606	2.22257	2.13988	2.72251	6.5003	1.54542	3.99454	5.76715	2.81143	5.23569	4.31923	4.90251	5.4346	6.61144	5.02333	8.05
chr8	104240901	104260902	Cklf	chr8	106774802	106774802	106787343	3.4363	2.51904	0.790672	0	0	0	1	1	0	0	0	nn	nn	nn	chr8	104253200	104253400	chr8_104253200_104253400	2.1184	2.1184	2.1184	4.14985	1.52531	1.52531	1.52531	2.75913	2.1184	0.992552	0.538862	0.992552	4.88822	0.538862	0.992552	3.43849	2.1184	4.14985	2.75913	3.43849	1.52531	1.52531	2.75913	4.88822
chr8	104240901	104260902	Cklf	chr8	106774802	106774802	106787343	3.4363	2.51904	0.790672	0	0	0	1	1	0	0	0	nn	nn	nn	chr8	104250800	104251400	chr8_104250800_104251400	5.45707	7.23676	6.76471	5.73312	6.45463	2.81143	3.34354	4.93948	5.72412	6.82501	2.77201	2.80076	7.02234	5.24988	4.49945	9.49331	7.561	6.72095	3.44916	3.23558	5.87463	4.20959	5.1856	7.06537
chr1	118379056	118399057	Clasp1	chr1	120285634	120285634	120506039	2.71131	2.27697	3.01211	0	0	1	1	0	0	1	0	nn	nn	nn	chr1	118380400	118380800	chr1_118380400_118380800	1.52531	0.538862	0.538862	4.88822	0.538862	0.538862	0.538862	0.538862	0.538862	0.538862	0.538862	0.366001	7.63731	0.538862	0.538862	0.538862	0.538862	0.765707	1.25893	2.43877	0.538862	0.193141	0.193141	11.0051
chr1	118379056	118399057	Clasp1	chr1	120285634	120285634	120506039	2.71131	2.27697	3.01211	0	0	1	1	0	0	1	0	nn	nn	nn	chr1	118388200	118388400	chr1_118388200_118388400	4.88822	7.2301	2.75913	5.64968	7.2301	5.64968	5.64968	2.1184	2.1184	2.75913	2.75913	4.14985	5.64968	4.88822	2.75913	8.04451	4.14985	3.43849	6.43114	1.52531	8.04451	2.75913	5.64968	4.88822
chr1	118379056	118399057	Clasp1	chr1	120285634	120285634	120506039	2.71131	2.27697	3.01211	0	0	1	1	0	0	1	0	nn	nn	nn	chr1	118388800	118389400	chr1_118388800_118389400	9.90672	7.8624	9.92872	13.2116	12.2964	9.65267	9.92872	9.6696	10.1528	12.2258	5.32713	6.58498	12.6068	10.9248	6.34519	14.1352	11.1967	8.1638	10.6625	11.2819	9.11772	9.19018	10.1065	12.0794
chr1	118379056	118399057	Clasp1	chr1	120285634	120285634	120506039	2.71131	2.27697	3.01211	0	0	1	1	0	0	1	0	nn	nn	nn	chr1	118390000	118390200	chr1_118390000_118390200	2.1184	2.75913	3.43849	2.75913	1.52531	2.1184	2.75913	2.75913	2.1184	1.52531	1.52531	2.1184	3.43849	2.1184	2.1184	4.88822	2.1184	2.75913	2.1184	0.193141	2.75913	2.1184	1.52531	2.75913
chr7	19594467	19614468	Clasrp	chr7	20189817	20166391	20189817	6.12412	7.88642	6.42104	0	0	0	1	1	1	1	0	nn	nn	nn	chr7	19601000	19601200	chr7_19601000_19601200	0.538862	0.538862	0.538862	1.52531	2.1184	0.193141	0.538862	0.538862	0.538862	0.538862	0.538862	0.193141	4.88822	0.538862	0.992552	0.538862	0.538862	0.538862	0.538862	0.538862	0.538862	0.193141	0.538862	0.538862
chr7	19594467	19614468	Clasrp	chr7	20189817	20166391	20189817	6.12412	7.88642	6.42104	0	0	0	1	1	1	1	0	nn	nn	nn	chr7	19604400	19604600	chr7_19604400_19604600	14.0629	14.0629	15.8572	15.8572	11.4263	14.9568	17.6758	14.0629	14.9568	17.6758	4.88822	6.43114	17.6758	7.2301	13.1761	17.6758	12.297	12.297	21.3734	14.0629	16.7636	14.0629	14.0629	14.0629
chr3	108643988	108663989	Clcc1	chr3	108456907	108456907	108480929	2.88347	2.91252	3.22173	0	0	0	1	0	0	1	0	nn	nn	nn	chr3	108653000	108653200	chr3_108653000_108653200	2.1184	3.43849	1.52531	3.43849	2.1184	0.992552	0.538862	2.1184	1.52531	1.52531	0.992552	0.538862	2.1184	2.1184	2.1184	4.88822	2.75913	2.75913	1.52531	3.43849	1.52531	2.75913	0.992552	0.992552
chr3	108643988	108663989	Clcc1	chr3	108456907	108456907	108480929	2.88347	2.91252	3.22173	0	0	0	1	0	0	1	0	nn	nn	nn	chr3	108653800	108654000	chr3_108653800_108654000	9.71312	16.7636	9.71312	12.297	7.2301	4.14985	5.64968	9.71312	10.5647	14.0629	3.43849	4.14985	10.5647	4.88822	4.14985	14.9568	7.2301	8.04451	8.04451	8.04451	14.9568	14.9568	15.8572	12.297
chr6	129387295	129407296	Clec1b	chr6	129347314	129347314	129355431	0.362527	5.06061	0.137504	0	0	-1	1	0	1	0	0	nn	nn	nn	chr6	129402600	129402800	chr6_129402600_129402800	0.992552	4.14985	0.538862	1.52531	0.538862	0.193141	0.992552	0.538862	0.538862	0.538862	0.538862	0.538862	3.43849	0.538862	0.538862	0.538862	0.538862	0.538862	2.75913	0.193141	0.193141	0.538862	0.193141	2.1184
chr6	129387295	129407296	Clec1b	chr6	129347314	129347314	129355431	0.362527	5.06061	0.137504	0	0	-1	1	0	1	0	0	nn	nn	nn	chr6	129403400	129403600	chr6_129403400_129403600	0.992552	0.538862	0.538862	1.52531	0.992552	0.193141	0.538862	0.538862	0.538862	0.538862	0.538862	0.193141	4.88822	0.538862	0.538862	0.538862	0.193141	0.538862	1.52531	0.538862	0.193141	0.193141	0.193141	2.1184
chr6	129387295	129407296	Clec1b	chr6	129347314	129347314	129355431	0.362527	5.06061	0.137504	0	0	-1	1	0	1	0	0	nn	nn	nn	chr6	129406200	129406400	chr6_129406200_129406400	0.992552	0.992552	0.193141	2.1184	4.14985	0.193141	0.193141	0.538862	0.538862	0.193141	0.193141	0.538862	1.52531	2.75913	2.1184	0.538862	0.538862	1.52531	0.538862	0.538862	3.43849	0.193141	1.52531	1.52531
chr6	122911846	122931847	Clec4a1	chr6	122871865	122871865	122884637	0.315489	3.28415	1.00961	0	0	-1	1	0	1	0	0	nn	nn	nn	chr6	122921600	122921800	chr6_122921600_122921800	2.75913	0.992552	0.538862	9.71312	7.2301	0.193141	0.193141	0.538862	0.193141	0.538862	0.538862	0.538862	15.8572	3.43849	2.1184	0.992552	0.538862	0.538862	7.2301	4.14985	0.538862	0.193141	0.538862	10.5647
chr7	126573235	126593236	Cln3	chr7	133726750	133714913	133726750	2.99251	3.14268	0.989504	0	0	-1	1	0	1	0	0	nn	nn	nn	chr7	126577000	126577200	chr7_126577000_126577200	2.1184	0.992552	2.1184	3.43849	0.992552	0.992552	1.52531	2.75913	3.43849	3.43849	0.992552	0.538862	4.14985	0.992552	0.992552	7.2301	4.88822	1.52531	2.1184	1.52531	0.992552	0.193141	0.992552	2.75913
chr7	126573235	126593236	Cln3	chr7	133726750	133714913	133726750	2.99251	3.14268	0.989504	0	0	-1	1	0	1	0	0	nn	nn	nn	chr7	126583200	126583400	chr7_126583200_126583400	3.43849	3.43849	5.64968	4.14985	2.75913	2.1184	2.1184	5.64968	5.64968	2.75913	0.538862	1.52531	3.43849	2.1184	2.1184	9.71312	7.2301	2.75913	4.88822	1.52531	2.1184	1.52531	0.992552	2.75913
chr7	126573235	126593236	Cln3	chr7	133726750	133714913	133726750	2.99251	3.14268	0.989504	0	0	-1	1	0	1	0	0	nn	nn	nn	chr7	126584600	126585000	chr7_126584600_126585000	2.75913	0.992552	0.592847	3.43849	4.59514	0.193141	0.193141	0.538862	0.765707	0.538862	0.765707	0.538862	7.2301	3.09881	3.88404	5.64968	3.09881	1.25893	9.73539	7.23783	4.88822	1.25893	1.25893	9.73539
chr14	103060214	103080215	Cln5	chr14	103469432	103469432	103476847	2.97137	2.59819	3.49474	0	0	1	1	0	0	1	0	nn	nn	nn	chr14	103065600	103066000	chr14_103065600_103066000	3.09881	2.77844	1.82186	4.14985	3.45449	1.55548	1.55548	2.77844	2.77844	3.45449	1.82186	2.43877	4.16335	1.03209	2.21552	5.26895	3.79417	3.88404	1.87584	3.79417	2.77844	2.77844	4.67425	3.79417
chr14	103060214	103080215	Cln5	chr14	103469432	103469432	103476847	2.97137	2.59819	3.49474	0	0	1	1	0	0	1	0	nn	nn	nn	chr14	103070000	103070600	chr14_103070000_103070600	9.74035	13.8312	8.87677	11.4357	8.37349	9.16062	11.1421	8.33898	8.05778	11.4293	4.67316	6.9845	10.299	5.14974	6.17649	10.0306	4.69283	12.613	5.45707	6.997	18.1115	16.219	15.4203	12.3328
chr14	103060214	103080215	Cln5	chr14	103469432	103469432	103476847	2.97137	2.59819	3.49474	0	0	1	1	0	0	1	0	nn	nn	nn	chr14	103071000	103071200	chr14_103071000_103071200	2.1184	4.88822	1.52531	2.75913	4.14985	1.52531	2.1184	1.52531	1.52531	1.52531	0.992552	0.992552	10.5647	0.992552	0.992552	2.75913	0.992552	2.1184	1.52531	0.992552	2.1184	0.193141	1.52531	4.14985
chr14	103060214	103080215	Cln5	chr14	103469432	103469432	103476847	2.97137	2.59819	3.49474	0	0	1	1	0	0	1	0	nn	nn	nn	chr14	103077400	103078000	chr14_103077400_103078000	0.841322	0.841322	0.538862	1.17014	0.841322	1.17014	1.52531	0.992552	1.17014	0.538862	0.690092	0.538862	0.992552	0.538862	0.538862	0.992552	0.841322	2.64628	1.01891	0.538862	2.12723	0.574852	0.637197	1.01891
chr4	114977227	114997228	Cmpk1	chr4	114659833	114633217	114659833	6.07259	6.05488	6.1049	0	0	0	1	1	1	1	0	nn	nn	nn	chr4	114982600	114982800	chr4_114982600_114982800	0.992552	2.1184	0.538862	2.75913	2.1184	0.538862	0.193141	0.538862	0.538862	0.538862	0.538862	0.538862	4.88822	0.992552	0.538862	3.43849	1.52531	0.538862	2.75913	1.52531	0.193141	0.193141	0.193141	1.52531
chr4	114977227	114997228	Cmpk1	chr4	114659833	114633217	114659833	6.07259	6.05488	6.1049	0	0	0	1	1	1	1	0	nn	nn	nn	chr4	114986600	114986800	chr4_114986600_114986800	4.14985	4.88822	2.75913	4.14985	4.14985	1.52531	1.52531	4.14985	3.43849	3.43849	0.992552	0.992552	5.64968	2.75913	4.14985	6.43114	4.14985	3.43849	5.64968	2.75913	11.4263	4.88822	8.87266	4.14985
chr4	114977227	114997228	Cmpk1	chr4	114659833	114633217	114659833	6.07259	6.05488	6.1049	0	0	0	1	1	1	1	0	nn	nn	nn	chr4	114987200	114987400	chr4_114987200_114987400	5.64968	6.43114	4.88822	7.2301	4.88822	2.1184	2.75913	4.88822	4.88822	6.43114	2.1184	2.1184	9.71312	3.43849	4.14985	8.04451	5.64968	4.88822	6.43114	6.43114	8.04451	8.87266	4.88822	10.5647
chr4	114977227	114997228	Cmpk1	chr4	114659833	114633217	114659833	6.07259	6.05488	6.1049	0	0	0	1	1	1	1	0	nn	nn	nn	chr4	114994400	114994600	chr4_114994400_114994600	1.52531	0.538862	0.538862	4.14985	0.992552	0.538862	0.193141	0.538862	0.538862	0.538862	0.193141	0.193141	6.43114	1.52531	0.992552	2.75913	0.992552	0.538862	2.1184	0.538862	0.193141	0.193141	0.193141	5.64968
chr4	114977227	114997228	Cmpk1	chr4	114659833	114633217	114659833	6.07259	6.05488	6.1049	0	0	0	1	1	1	1	0	nn	nn	nn	chr4	114997200	114997400	chr4_114997200_114997400	2.1184	1.52531	1.52531	4.14985	2.1184	0.538862	0.992552	2.75913	2.1184	2.75913	0.538862	1.52531	4.14985	1.52531	1.52531	4.88822	2.75913	2.75913	2.1184	2.1184	2.1184	0.992552	1.52531	1.52531
chr6	87841105	87861106	Cnbp	chr6	87801100	87792608	87801100	6.25363	6.00197	6.31799	0	0	0	1	1	1	1	0	nn	nn	nn	chr6	87849800	87850000	chr6_87849800_87850000	2.1184	0.538862	0.992552	4.14985	1.52531	0.193141	0.538862	0.992552	0.992552	0.538862	0.538862	0.538862	6.43114	2.75913	2.1184	7.2301	5.64968	1.52531	1.52531	0.992552	0.538862	1.52531	2.75913	2.1184
chr6	87841105	87861106	Cnbp	chr6	87801100	87792608	87801100	6.25363	6.00197	6.31799	0	0	0	1	1	1	1	0	nn	nn	nn	chr6	87850400	87850600	chr6_87850400_87850600	1.52531	3.43849	3.43849	2.1184	0.992552	0.538862	0.538862	2.1184	2.75913	2.75913	0.538862	0.538862	2.75913	0.992552	1.52531	4.88822	2.1184	0.992552	0.992552	0.538862	2.1184	1.52531	1.52531	1.52531
chr6	87841105	87861106	Cnbp	chr6	87801100	87792608	87801100	6.25363	6.00197	6.31799	0	0	0	1	1	1	1	0	nn	nn	nn	chr6	87851000	87851200	chr6_87851000_87851200	14.0629	18.5931	19.5154	17.6758	9.71312	5.64968	6.43114	19.5154	16.7636	27.0384	2.1184	2.75913	17.6758	4.14985	9.71312	17.6758	12.297	9.71312	14.0629	13.1761	18.5931	17.6758	19.5154	19.5154
chr14	46778356	46798357	Cnih	chr14	47408032	47395241	47408032	6.05933	6.21636	5.82458	0	0	0	1	1	1	1	0	nn	nn	nn	chr14	46787800	46788600	chr14_46787800_46788600	3.75592	6.96346	5.47238	3.04978	2.57149	1.03209	1.51038	4.73835	4.54798	5.46834	0.652284	0.679277	5.22027	2.1101	2.32487	6.79398	3.20769	3.75592	2.48506	2.88016	6.01376	6.01376	6.07872	4.26345
chr14	46778356	46798357	Cnih	chr14	47408032	47395241	47408032	6.05933	6.21636	5.82458	0	0	0	1	1	1	1	0	nn	nn	nn	chr14	46790400	46790600	chr14_46790400_46790600	2.1184	1.52531	3.43849	4.88822	2.75913	1.52531	0.992552	4.14985	4.88822	1.52531	0.538862	0.538862	4.88822	0.992552	1.52531	5.64968	2.1184	2.75913	3.43849	1.52531	1.52531	0.193141	1.52531	2.1184
chr19	5088417	5108418	Cnih2	chr19	5098418	5092870	5098418	1.96526	3.88705	1.27724	0	0	0	1	0	1	0	0	nn	nn	nn	chr19	5088200	5088600	chr19_5088200_5088600	13.1915	14.5098	14.5303	12.335	12.7607	8.07213	7.23783	17.3029	18.1858	14.095	4.16335	4.54408	11.4678	13.6269	13.6195	19.9833	21.3816	12.7607	20.9716	18.6153	13.1915	10.1708	13.18	11.4678
chr19	5088417	5108418	Cnih2	chr19	5098418	5092870	5098418	1.96526	3.88705	1.27724	0	0	0	1	0	1	0	0	nn	nn	nn	chr19	5094400	5094600	chr19_5094400_5094600	2.75913	2.75913	3.43849	4.88822	4.14985	0.992552	1.52531	2.75913	3.43849	4.14985	0.538862	0.538862	4.88822	2.75913	4.14985	9.71312	5.64968	3.43849	4.14985	2.1184	1.52531	2.1184	0.538862	3.43849
chr19	5088417	5108418	Cnih2	chr19	5098418	5092870	5098418	1.96526	3.88705	1.27724	0	0	0	1	0	1	0	0	nn	nn	nn	chr19	5107000	5107200	chr19_5107000_5107200	11.4263	9.71312	20.4423	12.297	10.5647	3.43849	5.64968	21.3734	20.4423	27.0384	2.1184	1.52531	9.71312	7.2301	9.71312	18.5931	15.8572	9.71312	22.3087	14.9568	10.5647	5.64968	8.04451	12.297
chr10	7202237	7222238	Cnksr3	chr10	3134303	3134303	3227479	3.51876	4.11848	3.51692	0	0	0	1	1	1	1	0	nn	nn	nn	chr10	7207400	7207600	chr10_7207400_7207600	1.52531	0.193141	0.992552	4.14985	4.14985	0.193141	0.193141	0.992552	0.538862	0.538862	0.193141	0.538862	8.04451	0.538862	0.992552	0.538862	0.193141	0.538862	1.52531	0.538862	0.538862	0.992552	0.193141	3.43849
chr10	7202237	7222238	Cnksr3	chr10	3134303	3134303	3227479	3.51876	4.11848	3.51692	0	0	0	1	1	1	1	0	nn	nn	nn	chr10	7211400	7211800	chr10_7211400_7211800	3.50331	9.8563	1.82186	7.43238	6.51126	0.193141	0.366001	1.25893	1.52531	3.45449	0.193141	0.193141	7.6814	2.75913	6.23613	0.538862	0.193141	7.72645	3.13413	2.5712	4.54408	6.23613	6.15557	4.59514
chr10	7202237	7222238	Cnksr3	chr10	3134303	3134303	3227479	3.51876	4.11848	3.51692	0	0	0	1	1	1	1	0	nn	nn	nn	chr10	7212200	7213000	chr10_7212200_7213000	2.23285	4.08878	1.4342	4.24188	5.19299	0.452431	0.452431	1.32077	1.20735	4.8419	0.452431	0.452431	5.62803	2.44842	3.45166	0.538862	0.193141	4.63519	1.98624	0.921068	1.80164	3.44864	2.96659	2.75177
chr9	114630199	114650200	Cnot10	chr9	114549318	114494991	114549318	4.43137	3.35019	4.58012	0	0	1	1	1	1	1	0	nn	nn	nn	chr9	114640000	114640400	chr9_114640000_114640400	17.2748	15.0777	14.9699	21.901	16.8675	25.2173	26.1863	12.7366	12.3012	15.4451	8.89739	11.0051	20.4969	10.6103	12.7617	18.1395	16.7665	19.3926	19.0829	19.1267	15.5035	11.7407	12.6652	26.1106
chr9	114630199	114650200	Cnot10	chr9	114549318	114494991	114549318	4.43137	3.35019	4.58012	0	0	1	1	1	1	1	0	nn	nn	nn	chr9	114647800	114648800	chr9_114647800_114648800	0.757745	0.459575	0.720338	0.913771	0.647338	0.491311	0.528719	0.848484	0.82689	0.491311	0.491311	0.353023	0.982916	0.422167	0.469718	4.49134	3.23344	0.945508	0.560456	0.491311	0.353023	0.597863	0.193141	0.967102
chr4	41685444	41705445	Cntfr	chr4	41642477	41604528	41642477	0.155605	3.27391	0.184228	0	0	0	1	0	1	0	0	nn	nn	nn	.	-1	-1	.	-1	.	.	.	.	.	.	.	.	.	.	.	.	.	.	.	.	.	.	.	.	.	.	.
chr2	25201488	25221489	Cobra1	chr2	25067009	25055231	25067009	4.39192	4.7019	4.11517	0	0	0	1	1	1	1	0	nn	nn	nn	chr2	25203800	25204200	chr2_25203800_25204200	1.52531	0.538862	1.82186	3.09881	0.992552	0.538862	0.538862	2.75913	2.14222	0.538862	0.538862	0.538862	0.992552	0.992552	0.765707	6.46637	3.82367	3.45449	0.992552	0.538862	0.538862	0.193141	0.765707	0.765707
chr2	25201488	25221489	Cobra1	chr2	25067009	25055231	25067009	4.39192	4.7019	4.11517	0	0	0	1	1	1	1	0	nn	nn	nn	chr2	25211400	25211600	chr2_25211400_25211600	9.71312	12.297	8.04451	11.4263	10.5647	4.14985	3.43849	8.04451	8.87266	5.64968	0.992552	1.52531	14.0629	8.87266	8.04451	18.5931	15.8572	10.5647	11.4263	9.71312	14.9568	8.87266	10.5647	12.297
chr11	113639527	113659528	Cog1	chr11	113510842	113510842	113523715	4.08538	5.38859	4.83507	0	0	0	1	1	1	1	0	nn	nn	nn	chr11	113648200	113648400	chr11_113648200_113648400	4.88822	4.14985	6.43114	7.2301	4.14985	2.75913	2.1184	7.2301	7.2301	7.2301	1.52531	1.52531	6.43114	0.538862	4.14985	9.71312	7.2301	6.43114	4.88822	8.04451	3.43849	3.43849	2.75913	8.04451
chr11	113639527	113659528	Cog1	chr11	113510842	113510842	113523715	4.08538	5.38859	4.83507	0	0	0	1	1	1	1	0	nn	nn	nn	chr11	113649400	113649600	chr11_113649400_113649600	4.14985	8.04451	4.88822	4.14985	2.1184	2.75913	2.1184	4.14985	4.88822	5.64968	2.1184	2.1184	4.14985	1.52531	2.75913	9.71312	4.14985	4.14985	4.88822	2.75913	6.43114	5.64968	4.88822	6.43114
chr11	113639527	113659528	Cog1	chr11	113510842	113510842	113523715	4.08538	5.38859	4.83507	0	0	0	1	1	1	1	0	nn	nn	nn	chr11	113651400	113651600	chr11_113651400_113651600	2.1184	0.538862	8.04451	2.1184	0.992552	2.1184	2.1184	7.2301	8.04451	7.2301	2.1184	2.1184	2.75913	0.538862	1.52531	3.43849	0.992552	5.64968	0.992552	0.992552	0.538862	0.193141	0.538862	0.992552
chr3	53007222	53027223	Cog6	chr3	52821145	52786044	52821145	3.19298	3.01782	2.38146	0	0	0	1	1	1	0	0	nn	nn	nn	chr3	53016800	53017400	chr3_53016800_53017400	4.6421	5.41023	4.6498	4.6498	5.14974	3.69528	3.4817	4.18622	3.92173	4.26233	2.13428	2.34786	5.66885	3.91273	4.40498	8.59661	5.14204	6.96378	3.44916	1.92071	5.14204	3.91273	5.67071	5.91017
chr13	96532733	96552734	Col4a3bp	chr13	97312689	97312689	97410122	3.08657	3.14646	3.26919	0	0	1	1	1	1	1	0	nn	nn	nn	chr13	96542400	96542800	chr13_96542400_96542800	14.5098	20.0057	20.9204	15.8602	11.888	8.05138	9.71867	18.6153	19.9922	18.5956	3.45449	5.26895	14.9601	6.83062	9.71867	14.0629	10.1708	16.3163	16.3458	16.3163	17.6995	19.5154	21.3816	20.4444
chr13	96532733	96552734	Col4a3bp	chr13	97312689	97312689	97410122	3.08657	3.14646	3.26919	0	0	1	1	1	1	1	0	nn	nn	nn	chr13	96543200	96543400	chr13_96543200_96543400	1.52531	2.75913	2.75913	1.52531	0.538862	0.992552	0.538862	3.43849	2.75913	2.1184	0.538862	0.538862	0.992552	0.992552	0.992552	3.43849	1.52531	1.52531	1.52531	0.992552	1.52531	3.43849	1.52531	2.1184
chr13	96532733	96552734	Col4a3bp	chr13	97312689	97312689	97410122	3.08657	3.14646	3.26919	0	0	1	1	1	1	1	0	nn	nn	nn	chr13	96548000	96548200	chr13_96548000_96548200	1.52531	1.52531	0.538862	2.1184	2.75913	0.193141	0.538862	0.538862	0.992552	0.538862	0.193141	0.538862	8.87266	2.75913	1.52531	4.88822	2.1184	0.538862	2.75913	0.992552	0.538862	0.193141	0.992552	4.88822
chr12	28613289	28633290	Colec11	chr12	29308155	29279037	29308155	0.264595	4.75369	0.525114	0	0	-1	1	0	1	0	0	nn	nn	nn	chr12	28617400	28617600	chr12_28617400_28617600	0.992552	0.193141	0.538862	0.992552	1.52531	6.43114	8.04451	0.538862	0.538862	0.538862	0.538862	0.992552	0.538862	2.75913	0.992552	2.1184	0.992552	0.538862	0.538862	0.538862	0.193141	0.193141	0.193141	0.538862
chr12	28613289	28633290	Colec11	chr12	29308155	29279037	29308155	0.264595	4.75369	0.525114	0	0	-1	1	0	1	0	0	nn	nn	nn	chr12	28623400	28623600	chr12_28623400_28623600	0.992552	0.538862	0.193141	0.992552	1.52531	3.43849	3.43849	0.538862	0.538862	0.538862	0.538862	0.538862	0.538862	0.992552	0.538862	2.1184	0.992552	1.52531	0.538862	0.538862	0.193141	0.193141	0.992552	0.538862
chr14	21838909	21858910	Comtd1	chr14	22668132	22665082	22668132	3.48526	4.26132	2.45051	0	0	0	1	1	1	0	0	nn	nn	nn	chr14	21847400	21847600	chr14_21847400_21847600	2.1184	2.75913	2.1184	3.43849	3.43849	0.992552	0.992552	1.52531	2.1184	0.992552	2.1184	1.52531	4.88822	0.992552	4.88822	5.64968	1.52531	1.52531	0.992552	1.52531	3.43849	2.1184	2.75913	1.52531
chr14	21838909	21858910	Comtd1	chr14	22668132	22665082	22668132	3.48526	4.26132	2.45051	0	0	0	1	1	1	0	0	nn	nn	nn	chr14	21848400	21849000	chr14_21848400_21849000	6.31348	4.24945	14.3567	8.26358	6.20016	3.46803	4.47046	13.7642	13.9999	8.13097	1.54139	2.20222	7.53749	3.16059	4.077	5.26055	2.22257	8.72715	5.51128	4.64805	5.66105	5.42903	4.73613	6.91157
chr14	21838909	21858910	Comtd1	chr14	22668132	22665082	22668132	3.48526	4.26132	2.45051	0	0	0	1	1	1	0	0	nn	nn	nn	chr14	21850200	21850600	chr14_21850200_21850600	1.52531	0.366001	3.79417	1.52531	0.193141	0.992552	1.52531	3.09881	3.79417	3.79417	1.52531	1.25893	0.538862	0.538862	0.538862	6.05916	3.45449	2.75913	0.992552	0.366001	0.193141	0.193141	0.538862	0.765707
chr14	21838909	21858910	Comtd1	chr14	22668132	22665082	22668132	3.48526	4.26132	2.45051	0	0	0	1	1	1	0	0	nn	nn	nn	chr14	21852200	21852800	chr14_21852200_21852800	1.72301	0.193141	3.50907	2.13428	2.33198	0.841322	1.01891	2.79555	3.23558	3.71883	0.841322	0.867678	3.68628	0.538862	2.1184	3.21203	1.52531	1.72301	4.44671	1.01891	0.193141	0.193141	0.538862	3.44916
chr14	21838909	21858910	Comtd1	chr14	22668132	22665082	22668132	3.48526	4.26132	2.45051	0	0	0	1	1	1	0	0	nn	nn	nn	chr14	21853400	21854000	chr14_21853400_21854000	3.04168	2.36073	3.98313	4.93948	3.73552	1.01891	1.19649	4.26233	3.98313	5.30358	0.690092	1.39419	3.9491	1.01891	3.00913	4.74738	2.9001	5.21095	2.40016	2.54493	1.72301	2.13428	2.80076	2.64628
chr9	98553729	98573730	Copb2	chr9	98464149	98464149	98488794	4.03541	3.51695	4.34365	0	0	0	1	1	1	1	0	nn	nn	nn	chr9	98563600	98563800	chr9_98563600_98563800	17.6758	19.5154	19.5154	23.2478	22.3087	10.5647	10.5647	19.5154	20.4423	20.4423	6.43114	8.04451	27.9937	8.87266	14.9568	14.9568	15.8572	17.6758	15.8572	20.4423	19.5154	15.8572	14.9568	30.8758
chr6	87877938	87897939	Copg	chr6	87837933	87837933	87863588	3.74932	3.60381	3.64735	0	0	0	1	1	1	1	0	nn	nn	nn	chr6	87887600	87888000	chr6_87887600_87888000	13.2109	9.71867	19.5998	14.9601	13.2109	6.46637	6.46637	20.5214	20.9976	24.2528	2.1184	3.82367	14.0665	11.0244	9.73539	16.328	17.6784	10.1389	23.2769	19.5736	9.76356	7.23783	8.47161	17.2361
chr2	125849017	125869018	Cops2	chr2	125684754	125656039	125684754	4.03846	3.0955	4.40738	0	0	1	1	1	1	1	0	nn	nn	nn	chr2	125851400	125851600	chr2_125851400_125851600	1.52531	0.538862	1.52531	4.88822	1.52531	3.43849	4.14985	1.52531	2.1184	1.52531	0.992552	2.1184	0.193141	0.538862	0.538862	4.14985	2.75913	8.04451	0.193141	0.193141	0.193141	0.193141	0.193141	0.992552
chr2	125849017	125869018	Cops2	chr2	125684754	125656039	125684754	4.03846	3.0955	4.40738	0	0	1	1	1	1	1	0	nn	nn	nn	chr2	125859000	125859200	chr2_125859000_125859200	16.7636	14.0629	21.3734	23.2478	21.3734	13.1761	14.9568	21.3734	22.3087	26.0859	11.4263	10.5647	19.5154	10.5647	9.71312	18.5931	20.4423	16.7636	25.1366	15.8572	10.5647	12.297	11.4263	20.4423
chr2	125849017	125869018	Cops2	chr2	125684754	125656039	125684754	4.03846	3.0955	4.40738	0	0	1	1	1	1	1	0	nn	nn	nn	chr2	125864600	125864800	chr2_125864600_125864800	0.992552	0.538862	0.538862	4.14985	0.538862	0.538862	0.538862	0.992552	0.992552	1.52531	0.992552	2.1184	0.538862	0.992552	0.538862	0.538862	0.538862	4.14985	0.538862	0.193141	0.193141	0.193141	0.193141	0.992552
chr2	125849017	125869018	Cops2	chr2	125684754	125656039	125684754	4.03846	3.0955	4.40738	0	0	1	1	1	1	1	0	nn	nn	nn	chr2	125866200	125866400	chr2_125866200_125866400	2.75913	4.88822	0.992552	4.88822	4.14985	1.52531	2.1184	1.52531	1.52531	2.1184	2.1184	2.75913	8.04451	4.14985	3.43849	0.193141	0.193141	3.43849	3.43849	0.992552	4.88822	3.43849	6.43114	4.14985
chr1	90593423	90613424	Cops8	chr1	92499999	92499999	92509916	3.48952	2.77807	3.72089	0	0	0	1	1	0	1	0	nn	nn	nn	chr1	90603200	90603600	chr1_90603200_90603600	8.87266	8.04451	6.83062	10.5647	12.297	10.6103	11.4308	7.23783	8.05138	8.49791	4.16335	6.04041	11.8616	7.23783	8.45859	10.5697	6.8471	9.71867	11.8616	7.63731	8.45859	7.6519	6.43114	12.7366
chr5	100664255	100684256	Coq2	chr5	101103275	101083744	101103275	4.1723	4.95093	3.78948	0	0	0	1	1	1	1	0	nn	nn	nn	chr5	100674200	100674400	chr5_100674200_100674400	4.88822	8.87266	4.88822	8.04451	3.43849	4.14985	3.43849	4.14985	4.14985	4.88822	1.52531	2.75913	7.2301	1.52531	3.43849	8.87266	4.14985	4.88822	4.14985	2.1184	6.43114	4.88822	5.64968	6.43114
chr5	100664255	100684256	Coq2	chr5	101103275	101083744	101103275	4.1723	4.95093	3.78948	0	0	0	1	1	1	1	0	nn	nn	nn	chr5	100675000	100675200	chr5_100675000_100675200	4.88822	5.64968	5.64968	8.87266	4.88822	4.88822	4.14985	4.14985	4.14985	3.43849	3.43849	2.75913	4.88822	3.43849	4.14985	10.5647	6.43114	6.43114	3.43849	4.88822	4.14985	2.1184	2.75913	4.14985
chr5	100664255	100684256	Coq2	chr5	101103275	101083744	101103275	4.1723	4.95093	3.78948	0	0	0	1	1	1	1	0	nn	nn	nn	chr5	100680000	100680400	chr5_100680000_100680400	0.538862	6.05916	0.538862	0.538862	0.538862	0.366001	0.538862	0.765707	0.538862	0.538862	0.538862	0.538862	0.765707	0.538862	0.538862	0.538862	0.193141	0.538862	0.992552	1.32863	0.366001	0.193141	0.193141	0.992552
chr2	29778261	29798262	Coq4	chr2	29643782	29643782	29653263	4.90892	6.32176	4.86376	0	0	0	1	1	1	1	0	nn	nn	nn	chr2	29787600	29787800	chr2_29787600_29787800	7.2301	4.14985	10.5647	8.87266	6.43114	2.1184	2.75913	8.87266	8.87266	15.8572	1.52531	2.1184	6.43114	6.43114	3.43849	17.6758	18.5931	4.14985	10.5647	8.87266	4.88822	2.75913	2.1184	7.2301
chr2	29778261	29798262	Coq4	chr2	29643782	29643782	29653263	4.90892	6.32176	4.86376	0	0	0	1	1	1	1	0	nn	nn	nn	chr2	29788200	29788400	chr2_29788200_29788400	4.88822	2.75913	11.4263	7.2301	4.88822	2.1184	2.1184	9.71312	10.5647	5.64968	0.538862	0.538862	7.2301	2.75913	2.75913	8.87266	5.64968	4.14985	5.64968	5.64968	3.43849	1.52531	2.1184	8.04451
chr2	29778261	29798262	Coq4	chr2	29643782	29643782	29653263	4.90892	6.32176	4.86376	0	0	0	1	1	1	1	0	nn	nn	nn	chr2	29793000	29793200	chr2_29793000_29793200	0.992552	0.193141	0.538862	0.992552	0.538862	0.538862	0.538862	0.992552	0.538862	0.538862	0.193141	0.538862	0.538862	0.538862	0.538862	0.538862	0.538862	0.992552	0.538862	2.75913	0.193141	0.193141	0.538862	4.88822
chr7	118523312	118543313	Coq7	chr7	125676827	125668575	125676827	4.83453	4.22135	4.81638	0	0	0	1	1	1	1	0	nn	nn	nn	chr7	118533200	118533400	chr7_118533200_118533400	14.0629	11.4263	14.9568	21.3734	20.4423	7.2301	8.04451	14.0629	13.1761	20.4423	4.88822	7.2301	21.3734	7.2301	9.71312	14.9568	13.1761	19.5154	23.2478	18.5931	12.297	12.297	9.71312	20.4423
chr7	128196365	128216366	Cox6a2	chr7	135349880	135348948	135349880	3.04073	2.06498	0.938919	0	0	0	1	1	0	0	0	nn	nn	nn	chr7	128208200	128208400	chr7_128208200_128208400	2.1184	1.52531	1.52531	2.75913	2.1184	0.193141	0.538862	2.75913	2.75913	2.1184	0.538862	0.538862	3.43849	1.52531	1.52531	4.88822	3.43849	0.992552	4.14985	1.52531	1.52531	0.538862	0.538862	2.1184
chr3	20232180	20252181	Cpa3	chr3	20142080	20115514	20142080	4.0971	3.79297	3.03389	0	0	-1	1	1	1	1	0	nn	nn	nn	chr3	20239800	20240000	chr3_20239800_20240000	1.52531	0.193141	0.538862	4.14985	3.43849	0.538862	0.538862	0.538862	0.538862	0.538862	0.992552	1.52531	8.04451	2.1184	0.992552	2.1184	1.52531	0.992552	0.992552	0.992552	0.538862	0.193141	0.193141	2.1184
chr3	20232180	20252181	Cpa3	chr3	20142080	20115514	20142080	4.0971	3.79297	3.03389	0	0	-1	1	1	1	1	0	nn	nn	nn	chr3	20242200	20242400	chr3_20242200_20242400	1.52531	0.193141	0.538862	2.75913	4.88822	0.538862	0.538862	0.193141	0.193141	0.538862	2.75913	2.75913	1.52531	8.04451	2.1184	3.43849	1.52531	1.52531	0.538862	0.538862	0.992552	0.193141	0.538862	0.538862
chr3	20232180	20252181	Cpa3	chr3	20142080	20115514	20142080	4.0971	3.79297	3.03389	0	0	-1	1	1	1	1	0	nn	nn	nn	chr3	20244000	20244200	chr3_20244000_20244200	2.1184	0.193141	0.193141	2.75913	4.88822	0.992552	1.52531	0.538862	0.193141	0.193141	8.87266	9.71312	4.14985	14.0629	0.538862	2.1184	0.992552	2.1184	0.538862	0.538862	0.992552	0.193141	0.193141	2.1184
chr2	156101964	156121965	Cpne1	chr2	155937701	155897576	155937701	3.25297	3.68995	3.1041	0	0	0	1	1	1	1	0	nn	nn	nn	chr2	156110600	156111000	chr2_156110600_156111000	1.25893	0.538862	2.43877	1.25893	0.765707	0.765707	0.538862	1.82186	2.43877	1.52531	0.366001	0.538862	0.992552	1.52531	0.992552	4.88822	4.16335	1.82186	1.82186	0.538862	0.765707	0.592847	0.366001	1.25893
chr2	156101964	156121965	Cpne1	chr2	155937701	155897576	155937701	3.25297	3.68995	3.1041	0	0	0	1	1	1	1	0	nn	nn	nn	chr2	156111800	156112000	chr2_156111800_156112000	3.43849	2.75913	4.88822	4.88822	2.75913	0.992552	0.992552	5.64968	4.88822	4.88822	0.992552	0.992552	4.14985	2.1184	2.75913	10.5647	4.14985	2.75913	2.1184	4.14985	2.75913	3.43849	2.75913	5.64968
chr12	101965972	101985973	Cpsf2	chr12	103214183	103214183	103244203	3.95298	3.47589	3.61466	0	0	0	1	1	1	1	0	nn	nn	nn	chr12	101975600	101976400	chr12_101975600_101976400	6.69585	8.3499	10.1257	7.65284	6.88622	3.21254	3.5454	10.5742	10.3975	6.14113	3.03726	3.70445	9.73183	2.93863	6.16794	6.46637	3.85386	6.95876	7.05184	5.59276	7.54214	6.7339	6.40638	10.3795
chr12	101965972	101985973	Cpsf2	chr12	103214183	103214183	103244203	3.95298	3.47589	3.61466	0	0	0	1	1	1	1	0	nn	nn	nn	chr12	101978200	101978400	chr12_101978200_101978400	1.52531	1.52531	3.43849	4.14985	1.52531	4.14985	4.14985	1.52531	2.1184	0.992552	0.992552	1.52531	0.992552	0.538862	0.992552	4.14985	3.43849	8.04451	0.538862	0.538862	0.193141	0.538862	0.193141	0.992552
chr12	101965972	101985973	Cpsf2	chr12	103214183	103214183	103244203	3.95298	3.47589	3.61466	0	0	0	1	1	1	1	0	nn	nn	nn	chr12	101979400	101979600	chr12_101979400_101979600	2.75913	2.1184	1.52531	7.2301	5.64968	3.43849	4.14985	0.992552	0.992552	0.538862	5.64968	4.88822	2.1184	4.14985	2.1184	6.43114	4.14985	8.87266	0.992552	3.43849	0.538862	0.992552	0.193141	1.52531
chr12	101965972	101985973	Cpsf2	chr12	103214183	103214183	103244203	3.95298	3.47589	3.61466	0	0	0	1	1	1	1	0	nn	nn	nn	chr12	101980200	101980600	chr12_101980200_101980600	3.09881	1.82186	1.25893	4.89977	4.88822	3.09881	4.16335	1.25893	1.25893	0.538862	3.09881	2.43877	3.43849	5.64968	1.55548	15.4133	19.0829	6.46637	1.25893	1.82186	0.366001	0.765707	0.366001	2.14222
chr12	101965972	101985973	Cpsf2	chr12	103214183	103214183	103244203	3.95298	3.47589	3.61466	0	0	0	1	1	1	1	0	nn	nn	nn	chr12	101985200	101985400	chr12_101985200_101985400	1.52531	0.992552	0.538862	4.14985	2.1184	0.992552	0.992552	0.992552	0.992552	0.538862	0.992552	1.52531	1.52531	1.52531	2.1184	4.14985	2.1184	4.14985	0.538862	0.538862	0.538862	0.538862	0.193141	1.52531
chr12	21276295	21296296	Cpsf3	chr12	21292157	21292157	21320917	3.03085	2.4424	2.71519	0	0	0	1	1	0	0	0	nn	nn	nn	chr12	21286200	21286400	chr12_21286200_21286400	12.297	11.4263	14.9568	14.0629	14.9568	9.71312	11.4263	14.9568	14.0629	23.2478	3.43849	5.64968	16.7636	7.2301	10.5647	13.1761	10.5647	13.1761	16.7636	12.297	9.71312	8.87266	12.297	12.297
chr12	21276295	21296296	Cpsf3	chr12	21292157	21292157	21320917	3.03085	2.4424	2.71519	0	0	0	1	1	0	0	0	nn	nn	nn	chr12	21286800	21287000	chr12_21286800_21287000	2.1184	2.75913	1.52531	4.14985	3.43849	1.52531	2.1184	2.75913	2.1184	1.52531	2.1184	0.992552	4.88822	1.52531	1.52531	3.43849	1.52531	4.88822	2.1184	1.52531	2.1184	2.1184	3.43849	2.1184
chr12	21276295	21296296	Cpsf3	chr12	21292157	21292157	21320917	3.03085	2.4424	2.71519	0	0	0	1	1	0	0	0	nn	nn	nn	chr12	21287400	21287600	chr12_21287400_21287600	4.14985	7.2301	0.992552	5.64968	5.64968	0.992552	1.52531	0.538862	1.52531	0.538862	0.992552	0.992552	12.297	2.1184	3.43849	2.75913	1.52531	1.52531	7.2301	7.2301	11.4263	4.14985	7.2301	12.297
chr11	75669308	75689309	Crk	chr11	75492811	75492811	75519594	4.29755	5.21262	4.46528	0	0	0	1	1	1	1	0	nn	nn	nn	chr11	75670000	75670200	chr11_75670000_75670200	0.992552	0.193141	0.992552	1.52531	1.52531	0.538862	0.193141	0.992552	0.538862	0.992552	0.538862	0.193141	4.14985	0.538862	1.52531	0.992552	0.538862	0.538862	4.88822	1.52531	1.52531	0.193141	0.193141	2.1184
chr11	75669308	75689309	Crk	chr11	75492811	75492811	75519594	4.29755	5.21262	4.46528	0	0	0	1	1	1	1	0	nn	nn	nn	chr11	75679000	75679400	chr11_75679000_75679400	10.1495	8.05138	20.4509	10.1495	6.83062	2.75913	4.16335	19.0685	19.5246	25.7276	1.87584	1.82186	9.71312	6.09718	6.09718	18.6153	15.7103	8.05138	10.1708	10.1495	8.87882	7.23783	8.47161	12.7366
chr11	75669308	75689309	Crk	chr11	75492811	75492811	75519594	4.29755	5.21262	4.46528	0	0	0	1	1	1	1	0	nn	nn	nn	chr11	75680000	75680200	chr11_75680000_75680200	2.75913	2.1184	5.64968	2.75913	4.14985	0.193141	1.52531	6.43114	5.64968	3.43849	0.193141	0.193141	4.88822	2.75913	3.43849	7.2301	5.64968	3.43849	3.43849	1.52531	3.43849	2.1184	1.52531	3.43849
chr2	145924699	145944700	Crnkl1	chr2	145760436	145743217	145760436	2.94949	2.04016	3.27911	0	0	1	1	0	0	1	0	nn	nn	nn	chr2	145934600	145935200	chr2_145934600_145935200	9.48358	12.0422	6.70845	10.0869	10.0552	9.01254	9.85046	9.16062	9.44782	8.08629	4.97383	5.487	10.0771	5.47346	6.52758	10.8712	8.63398	12.067	9.61482	7.19498	11.5195	11.5404	10.3743	12.957
chr5	112242501	112262502	Cryba4	chr5	112681522	112675552	112681522	0.413393	4.162	0.514384	0	0	0	1	0	1	0	0	nn	nn	nn	chr5	112242400	112242600	chr5_112242400_112242600	4.14985	4.88822	1.52531	5.64968	9.71312	1.52531	2.1184	1.52531	1.52531	0.538862	2.1184	1.52531	2.75913	11.4263	7.2301	10.5647	8.04451	7.2301	0.992552	0.992552	6.43114	5.64968	6.43114	1.52531
chr5	112242501	112262502	Cryba4	chr5	112681522	112675552	112681522	0.413393	4.162	0.514384	0	0	0	1	0	1	0	0	nn	nn	nn	chr5	112243600	112244000	chr5_112243600_112244000	1.25893	0.366001	1.25893	2.5712	0.765707	0.765707	0.765707	1.25893	0.992552	0.538862	3.50331	3.20677	0.592847	0.366001	0.366001	1.55548	0.765707	2.83758	0.592847	0.538862	1.98867	0.193141	0.193141	0.765707
chr5	112242501	112262502	Cryba4	chr5	112681522	112675552	112681522	0.413393	4.162	0.514384	0	0	0	1	0	1	0	0	nn	nn	nn	chr5	112251400	112251600	chr5_112251400_112251600	1.52531	0.538862	0.538862	2.1184	0.992552	0.538862	0.538862	0.992552	0.538862	0.538862	0.538862	0.538862	3.43849	0.538862	1.52531	2.75913	0.992552	0.992552	4.88822	1.52531	0.538862	0.538862	0.193141	5.64968
chr5	112242501	112262502	Cryba4	chr5	112681522	112675552	112681522	0.413393	4.162	0.514384	0	0	0	1	0	1	0	0	nn	nn	nn	chr5	112253200	112253400	chr5_112253200_112253400	3.43849	0.538862	0.992552	5.64968	5.64968	10.5647	9.71312	0.992552	1.52531	0.538862	4.88822	5.64968	2.1184	3.43849	0.538862	6.43114	2.75913	7.2301	2.1184	0.538862	3.43849	2.75913	3.43849	3.43849
chr5	112242501	112262502	Cryba4	chr5	112681522	112675552	112681522	0.413393	4.162	0.514384	0	0	0	1	0	1	0	0	nn	nn	nn	chr5	112254600	112254800	chr5_112254600_112254800	2.1184	2.1184	0.538862	2.75913	4.88822	0.538862	0.538862	0.992552	0.992552	0.193141	0.193141	0.538862	6.43114	0.193141	3.43849	1.52531	0.992552	1.52531	5.64968	0.538862	5.64968	0.538862	0.992552	4.14985
chr15	102179042	102199043	Csad	chr15	102019474	102007428	102019474	3.05331	3.19692	2.67496	0	0	0	1	1	1	0	0	nn	nn	nn	chr15	102194400	102194600	chr15_102194400_102194600	0.992552	0.538862	0.992552	0.992552	0.992552	0.538862	0.538862	0.992552	0.992552	0.538862	0.193141	0.538862	0.992552	1.52531	0.538862	4.88822	3.43849	0.992552	0.992552	0.193141	0.193141	0.193141	0.193141	0.992552
chr3	103010544	103030545	Csde1	chr3	102824468	102824468	102862112	3.97217	3.10095	4.33848	0	0	1	1	1	1	1	0	nn	nn	nn	chr3	103017400	103017600	chr3_103017400_103017600	3.43849	13.1761	0.992552	5.64968	8.04451	0.538862	0.538862	0.538862	0.538862	0.538862	0.538862	0.992552	10.5647	2.75913	3.43849	4.88822	2.1184	1.52531	8.04451	9.71312	0.992552	0.193141	0.992552	8.87266
chr3	103010544	103030545	Csde1	chr3	102824468	102824468	102862112	3.97217	3.10095	4.33848	0	0	1	1	1	1	1	0	nn	nn	nn	chr3	103020200	103020600	chr3_103020200_103020600	16.4805	16.9062	15.2389	18.9122	17.8506	7.0927	7.96763	19.7582	20.189	17.4793	3.88404	5.49553	19.6677	8.47161	12.1214	17.2748	14.2434	17.4793	22.8849	26.2797	18.7168	15.4451	13.8362	28.6941
chr3	103010544	103030545	Csde1	chr3	102824468	102824468	102862112	3.97217	3.10095	4.33848	0	0	1	1	1	1	1	0	nn	nn	nn	chr3	103021000	103021600	chr3_103021000_103021600	5.02343	6.49067	5.58743	8.81326	6.35787	2.13988	2.72251	4.97383	4.9845	3.0978	1.06538	1.21661	9.93281	2.55843	3.83818	6.92149	3.55598	7.16761	7.87213	4.24945	5.27087	3.78083	4.06463	10.0321
chr3	103010544	103030545	Csde1	chr3	102824468	102824468	102862112	3.97217	3.10095	4.33848	0	0	1	1	1	1	1	0	nn	nn	nn	chr3	103026200	103026400	chr3_103026200_103026400	1.52531	1.52531	2.1184	3.43849	1.52531	0.538862	0.538862	2.1184	2.1184	0.992552	0.538862	0.538862	3.43849	0.538862	0.992552	3.43849	2.1184	2.75913	2.1184	1.52531	1.52531	1.52531	1.52531	2.75913
chr18	61545580	61565581	Csnk1a1	chr18	61715235	61715235	61747953	5.52758	4.92564	5.00703	0	0	0	1	1	1	1	0	nn	nn	nn	chr18	61549000	61549200	chr18_61549000_61549200	2.75913	1.52531	2.75913	2.75913	2.75913	0.992552	0.992552	3.43849	4.14985	3.43849	0.538862	0.538862	3.43849	2.75913	1.52531	6.43114	7.2301	1.52531	2.1184	2.75913	2.1184	2.1184	1.52531	2.75913
chr18	61545580	61565581	Csnk1a1	chr18	61715235	61715235	61747953	5.52758	4.92564	5.00703	0	0	0	1	1	1	1	0	nn	nn	nn	chr18	61554800	61555400	chr18_61554800_61555400	9.29689	11.1173	11.1261	10.7388	9.24139	3.28401	4.49945	11.0702	11.9628	13.9361	2.99846	3.4817	13.5015	8.10202	8.39227	13.8312	8.95972	7.561	8.58681	9.14301	13.9728	13.415	10.7799	10.8331
chr2	150560413	150580414	Cst7	chr2	150396150	150396150	150404680	4.66909	4.09278	0.610973	0	0	0	1	1	1	0	0	nn	nn	nn	chr2	150567200	150567400	chr2_150567200_150567400	2.75913	0.992552	0.538862	9.71312	10.5647	0.538862	0.193141	0.992552	0.538862	0.538862	0.538862	0.538862	12.297	4.14985	2.1184	1.52531	0.538862	0.992552	1.52531	0.992552	8.87266	2.75913	6.43114	4.14985
chr2	150560413	150580414	Cst7	chr2	150396150	150396150	150404680	4.66909	4.09278	0.610973	0	0	0	1	1	1	0	0	nn	nn	nn	chr2	150569800	150570000	chr2_150569800_150570000	1.52531	0.538862	0.538862	2.75913	2.75913	0.992552	0.538862	0.992552	0.992552	0.538862	0.538862	0.538862	3.43849	1.52531	0.538862	2.75913	1.52531	1.52531	0.538862	0.538862	3.43849	4.88822	2.1184	2.1184
chr2	150560413	150580414	Cst7	chr2	150396150	150396150	150404680	4.66909	4.09278	0.610973	0	0	0	1	1	1	0	0	nn	nn	nn	chr2	150570400	150570600	chr2_150570400_150570600	4.88822	1.52531	0.538862	9.71312	12.297	1.52531	2.75913	0.538862	0.992552	0.538862	0.992552	2.1184	12.297	3.43849	3.43849	5.64968	2.75913	4.14985	2.75913	0.992552	17.6758	8.87266	18.5931	8.04451
chr2	150560413	150580414	Cst7	chr2	150396150	150396150	150404680	4.66909	4.09278	0.610973	0	0	0	1	1	1	0	0	nn	nn	nn	chr2	150571600	150571800	chr2_150571600_150571800	1.52531	0.538862	0.992552	1.52531	2.75913	0.992552	0.992552	1.52531	0.538862	0.193141	0.538862	0.538862	2.1184	2.1184	0.538862	2.75913	1.52531	2.1184	0.992552	0.992552	4.88822	0.992552	0.538862	2.1184
chr2	150560413	150580414	Cst7	chr2	150396150	150396150	150404680	4.66909	4.09278	0.610973	0	0	0	1	1	1	0	0	nn	nn	nn	chr2	150572400	150572800	chr2_150572400_150572800	0.992552	0.765707	0.538862	4.51904	0.992552	0.992552	0.765707	0.538862	0.765707	0.538862	0.366001	0.193141	6.8471	0.366001	0.538862	0.765707	0.538862	0.538862	0.538862	0.538862	0.538862	0.592847	0.193141	2.1184
chr2	150560413	150580414	Cst7	chr2	150396150	150396150	150404680	4.66909	4.09278	0.610973	0	0	0	1	1	1	0	0	nn	nn	nn	chr2	150578600	150579000	chr2_150578600_150579000	1.25893	0.592847	0.538862	0.538862	0.366001	0.538862	0.538862	0.538862	0.538862	0.366001	0.366001	0.193141	0.538862	0.538862	0.538862	0.538862	0.538862	0.765707	0.538862	0.765707	3.20677	10.2031	12.7852	1.55548
chr12	59119744	59139745	Ctage5	chr12	60230732	60230732	60291207	4.25516	4.31541	4.44056	0	0	0	1	1	1	1	0	nn	nn	nn	chr12	59129600	59129800	chr12_59129600_59129800	2.1184	1.52531	0.538862	3.43849	4.14985	0.538862	0.193141	1.52531	1.52531	0.992552	0.992552	0.538862	5.64968	2.1184	1.52531	4.14985	3.43849	2.1184	2.1184	0.992552	2.1184	0.992552	1.52531	2.75913
chr12	59119744	59139745	Ctage5	chr12	60230732	60230732	60291207	4.25516	4.31541	4.44056	0	0	0	1	1	1	1	0	nn	nn	nn	chr12	59130200	59130600	chr12_59130200_59130600	3.09881	3.43849	0.992552	5.68998	4.93481	0.765707	0.538862	1.82186	1.82186	0.992552	0.992552	0.992552	11.0244	1.82186	0.992552	7.63731	6.8471	3.43849	4.54408	4.54408	0.765707	1.82186	0.765707	5.2905
chr12	59119744	59139745	Ctage5	chr12	60230732	60230732	60291207	4.25516	4.31541	4.44056	0	0	0	1	1	1	1	0	nn	nn	nn	chr12	59131200	59131400	chr12_59131200_59131400	10.5647	18.5931	9.71312	14.9568	9.71312	7.2301	6.43114	8.04451	7.2301	8.04451	1.52531	3.43849	15.8572	2.75913	8.04451	10.5647	4.88822	8.04451	8.87266	8.87266	19.5154	17.6758	20.4423	13.1761
chr12	59119744	59139745	Ctage5	chr12	60230732	60230732	60291207	4.25516	4.31541	4.44056	0	0	0	1	1	1	1	0	nn	nn	nn	chr12	59131800	59132000	chr12_59131800_59132000	2.1184	4.14985	2.1184	2.1184	2.75913	0.992552	0.992552	1.52531	0.992552	1.52531	0.538862	0.992552	7.2301	1.52531	0.992552	4.88822	3.43849	0.992552	1.52531	1.52531	4.14985	2.1184	2.1184	2.1184
chr12	59119744	59139745	Ctage5	chr12	60230732	60230732	60291207	4.25516	4.31541	4.44056	0	0	0	1	1	1	1	0	nn	nn	nn	chr12	59132600	59132800	chr12_59132600_59132800	2.1184	1.52531	1.52531	2.75913	2.75913	0.538862	0.992552	1.52531	1.52531	0.992552	0.992552	0.992552	6.43114	1.52531	0.538862	4.88822	4.14985	1.52531	5.64968	0.992552	0.538862	0.193141	0.193141	3.43849
chr12	59119744	59139745	Ctage5	chr12	60230732	60230732	60291207	4.25516	4.31541	4.44056	0	0	0	1	1	1	1	0	nn	nn	nn	chr12	59133600	59134000	chr12_59133600_59134000	2.75913	0.366001	1.82186	2.1184	1.52531	3.13413	2.43877	2.14222	2.21552	1.52531	5.68998	6.04041	1.82186	0.538862	0.538862	10.5848	9.30459	3.43849	2.1184	0.538862	2.43877	2.75913	1.82186	2.1184
chr12	59119744	59139745	Ctage5	chr12	60230732	60230732	60291207	4.25516	4.31541	4.44056	0	0	0	1	1	1	1	0	nn	nn	nn	chr12	59135200	59135800	chr12_59135200_59135800	1.01891	0.308381	3.0978	0.867678	0.690092	0.308381	0.574852	2.40016	2.59786	1.43018	0.423621	0.193141	0.867678	0.423621	0.308381	4.43234	3.27501	1.80786	0.538862	0.690092	0.193141	0.193141	0.193141	0.574852
chr12	59119744	59139745	Ctage5	chr12	60230732	60230732	60291207	4.25516	4.31541	4.44056	0	0	0	1	1	1	1	0	nn	nn	nn	chr12	59139400	59139600	chr12_59139400_59139600	1.52531	1.52531	4.88822	4.14985	0.538862	0.992552	1.52531	4.88822	4.88822	0.992552	0.992552	0.538862	1.52531	0.538862	0.992552	2.75913	0.992552	4.14985	0.538862	0.538862	0.538862	1.52531	0.538862	1.52531
chr10	126968715	126988716	Ctdsp2	chr10	126415772	126415772	126437031	4.44128	4.64673	4.7044	0	0	1	1	1	1	1	0	nn	nn	nn	chr10	126978400	126979000	chr10_126978400_126979000	7.16761	6.52758	7.02318	11.9653	9.22709	5.87463	6.01789	7.02318	8.34915	12.9683	2.04499	3.97443	12.8177	4.97383	5.82019	14.1055	9.53934	6.92149	4.97383	4.3361	4.18622	2.55843	3.98313	10.2328
chr10	126968715	126988716	Ctdsp2	chr10	126415772	126415772	126437031	4.44128	4.64673	4.7044	0	0	1	1	1	1	1	0	nn	nn	nn	chr10	126979400	126980000	chr10_126979400_126980000	1.34772	2.99846	1.17014	1.21661	1.01891	0.574852	0.841322	0.841322	1.17014	0.992552	0.574852	0.574852	2.57431	0.423621	1.01891	1.9567	0.690092	1.36784	1.17014	0.690092	2.81143	1.06538	1.43018	2.34786
chr10	126968715	126988716	Ctdsp2	chr10	126415772	126415772	126437031	4.44128	4.64673	4.7044	0	0	1	1	1	1	1	0	nn	nn	nn	chr10	126981800	126982000	chr10_126981800_126982000	0.992552	1.52531	1.52531	2.75913	2.1184	1.52531	1.52531	0.538862	0.538862	0.538862	0.538862	0.193141	2.75913	0.538862	1.52531	2.1184	0.992552	4.14985	0.992552	0.538862	0.538862	0.193141	0.538862	1.52531
chr10	126968715	126988716	Ctdsp2	chr10	126415772	126415772	126437031	4.44128	4.64673	4.7044	0	0	1	1	1	1	1	0	nn	nn	nn	chr10	126986800	126987000	chr10_126986800_126987000	1.52531	0.992552	0.992552	4.14985	5.64968	0.538862	0.538862	1.52531	1.52531	0.538862	0.538862	0.538862	4.88822	0.538862	5.64968	3.43849	0.992552	4.14985	2.75913	0.538862	0.193141	0.538862	0.193141	2.75913
chr2	157727399	157747400	Ctnnbl1	chr2	157563136	157563136	157717639	3.81291	2.89742	3.47581	0	0	0	1	1	0	1	0	nn	nn	nn	chr2	157737200	157737400	chr2_157737200_157737400	12.297	7.2301	12.297	15.8572	12.297	4.88822	6.43114	13.1761	14.9568	27.0384	2.75913	3.43849	14.0629	11.4263	7.2301	20.4423	19.5154	10.5647	16.7636	15.8572	8.87266	8.04451	8.04451	14.9568
chr2	157727399	157747400	Ctnnbl1	chr2	157563136	157563136	157717639	3.81291	2.89742	3.47581	0	0	0	1	1	0	1	0	nn	nn	nn	chr2	157746600	157746800	chr2_157746600_157746800	0.992552	0.538862	0.538862	0.538862	0.538862	0.538862	0.538862	0.538862	0.538862	0.538862	0.193141	0.538862	0.193141	0.538862	0.538862	0.538862	0.538862	0.538862	0.193141	0.992552	0.538862	8.87266	13.1761	0.538862
chr7	111018949	111038950	Ctr9	chr7	118172464	118172464	118199891	3.73448	3.30832	3.72608	0	0	0	1	1	1	1	0	nn	nn	nn	chr7	111026600	111026800	chr7_111026600_111026800	0.992552	0.193141	0.538862	1.52531	1.52531	0.538862	0.538862	0.992552	0.538862	0.992552	0.538862	0.193141	2.75913	4.14985	0.992552	2.1184	0.992552	0.538862	0.992552	0.193141	0.193141	0.992552	0.193141	2.1184
chr7	111018949	111038950	Ctr9	chr7	118172464	118172464	118199891	3.73448	3.30832	3.72608	0	0	0	1	1	1	1	0	nn	nn	nn	chr7	111028600	111029000	chr7_111028600_111029000	10.1389	13.1915	17.6784	9.29289	9.30459	4.14985	3.82367	18.1344	18.1344	14.095	2.1184	3.79417	10.6103	4.88822	6.83062	10.1389	8.07213	10.9955	9.80364	9.47557	11.0244	11.8616	11.8704	14.9864
chr8	122466141	122486142	Ctu2	chr8	125000042	125000042	125006992	3.41819	4.55634	2.87916	0	0	0	1	1	1	0	0	nn	nn	nn	chr8	122470000	122470200	chr8_122470000_122470200	0.992552	0.992552	0.992552	2.1184	1.52531	0.193141	0.193141	1.52531	0.992552	0.538862	0.193141	0.193141	4.88822	0.538862	0.992552	0.538862	0.538862	0.992552	0.992552	0.992552	2.1184	0.193141	2.75913	2.1184
chr8	122466141	122486142	Ctu2	chr8	125000042	125000042	125006992	3.41819	4.55634	2.87916	0	0	0	1	1	1	0	0	nn	nn	nn	chr8	122474000	122474200	chr8_122474000_122474200	3.43849	2.1184	0.992552	4.14985	4.88822	0.193141	0.538862	0.538862	0.992552	0.538862	0.538862	0.538862	9.71312	4.88822	8.87266	5.64968	4.14985	0.992552	14.0629	2.75913	7.2301	2.75913	5.64968	7.2301
chr8	122466141	122486142	Ctu2	chr8	125000042	125000042	125006992	3.41819	4.55634	2.87916	0	0	0	1	1	1	0	0	nn	nn	nn	chr8	122475200	122475400	chr8_122475200_122475400	2.1184	0.538862	3.43849	2.75913	2.1184	1.52531	2.1184	2.75913	3.43849	1.52531	0.992552	0.538862	2.1184	0.992552	0.992552	7.2301	4.88822	4.14985	2.75913	0.992552	0.992552	0.538862	2.1184	2.1184
chr8	122466141	122486142	Ctu2	chr8	125000042	125000042	125006992	3.41819	4.55634	2.87916	0	0	0	1	1	1	0	0	nn	nn	nn	chr8	122476000	122476200	chr8_122476000_122476200	4.88822	6.43114	6.43114	10.5647	2.75913	1.52531	2.1184	5.64968	4.88822	8.87266	0.538862	1.52531	9.71312	2.75913	3.43849	11.4263	4.14985	3.43849	4.88822	4.88822	7.2301	4.88822	4.88822	9.71312
chr8	122466141	122486142	Ctu2	chr8	125000042	125000042	125006992	3.41819	4.55634	2.87916	0	0	0	1	1	1	0	0	nn	nn	nn	chr8	122484800	122485200	chr8_122484800_122485200	1.82186	0.538862	0.765707	5.64968	3.79417	0.366001	0.765707	1.32863	1.03209	0.538862	0.193141	0.538862	10.5697	0.193141	0.992552	2.1184	0.992552	1.25893	4.16335	0.992552	0.538862	0.366001	0.992552	7.2301
chr6	47444322	47464323	Cul1	chr6	47404322	47404322	47476138	3.63115	3.56517	3.96252	0	0	0	1	1	1	1	0	nn	nn	nn	chr6	47453600	47455600	chr6_47453600_47455600	2.21746	3.25841	4.15832	2.35423	1.61539	0.798351	0.907793	3.24381	3.54004	4.0908	0.560456	0.595028	3.4139	1.55614	2.0466	4.42693	2.23175	1.92636	1.7547	1.26304	2.71159	2.13934	2.31103	2.69984
chr1	80330429	80350430	Cul3	chr1	80337005	80263392	80337005	4.76129	3.75952	4.56697	0	0	0	1	1	1	1	0	nn	nn	nn	chr1	80335200	80335400	chr1_80335200_80335400	1.52531	0.538862	0.538862	2.75913	2.1184	0.992552	0.992552	0.992552	0.538862	0.992552	0.538862	0.193141	8.04451	0.992552	0.538862	0.992552	0.992552	0.992552	4.14985	1.52531	2.1184	0.992552	0.538862	5.64968
chr1	80330429	80350430	Cul3	chr1	80337005	80263392	80337005	4.76129	3.75952	4.56697	0	0	0	1	1	1	1	0	nn	nn	nn	chr1	80339400	80339600	chr1_80339400_80339600	2.75913	0.992552	4.88822	2.1184	2.1184	2.75913	2.75913	5.64968	5.64968	2.75913	1.52531	1.52531	2.1184	4.14985	1.52531	4.88822	2.75913	4.14985	0.992552	0.992552	2.1184	0.538862	0.538862	2.1184
chr1	80330429	80350430	Cul3	chr1	80337005	80263392	80337005	4.76129	3.75952	4.56697	0	0	0	1	1	1	1	0	nn	nn	nn	chr1	80340200	80341200	chr1_80340200_80341200	8.27792	13.3301	5.84395	10.3005	8.40838	9.35445	10.9834	5.32594	5.71604	5.64841	6.70676	8.11478	10.6335	6.70381	5.92157	9.89309	5.81527	8.75024	6.27041	6.75275	12.2247	11.2688	11.8767	7.74214
chr17	26929467	26949468	Cuta	chr17	27076413	27074916	27076413	7.38601	8.55498	7.29587	0	0	0	1	1	1	1	0	nn	nn	nn	chr17	26933000	26933400	chr17_26933000_26933400	6.04041	8.89739	12.7446	6.04041	3.79417	2.43877	2.75913	14.5098	11.8704	9.03217	1.55548	1.52531	6.05916	0.538862	5.65968	0.992552	0.538862	5.2905	7.6814	7.23783	10.1708	7.6519	7.23783	9.03217
chr17	26929467	26949468	Cuta	chr17	27076413	27074916	27076413	7.38601	8.55498	7.29587	0	0	0	1	1	1	1	0	nn	nn	nn	chr17	26938000	26938400	chr17_26938000_26938400	0.992552	1.25893	1.25893	0.538862	0.765707	0.538862	0.765707	1.25893	1.25893	0.538862	0.366001	0.538862	1.03209	0.992552	0.538862	2.1184	0.992552	0.765707	1.82186	0.592847	3.79417	0.592847	0.538862	0.366001
chr17	26929467	26949468	Cuta	chr17	27076413	27074916	27076413	7.38601	8.55498	7.29587	0	0	0	1	1	1	1	0	nn	nn	nn	chr17	26939400	26939800	chr17_26939400_26939800	15.8693	17.2526	28.973	12.3138	11.4308	6.83062	7.2301	28.489	27.5246	28.489	3.45449	5.64968	13.6269	16.7892	9.73539	21.845	19.5154	10.1389	18.5931	18.603	16.3696	16.3696	14.0629	19.5362
chr17	26929467	26949468	Cuta	chr17	27076413	27074916	27076413	7.38601	8.55498	7.29587	0	0	0	1	1	1	1	0	nn	nn	nn	chr17	26942200	26942400	chr17_26942200_26942400	0.538862	0.193141	0.538862	1.52531	0.538862	0.538862	0.538862	0.538862	0.538862	0.992552	0.193141	0.538862	0.992552	0.538862	0.538862	6.43114	4.14985	0.538862	0.538862	0.538862	0.193141	0.193141	0.193141	0.193141
chr17	26929467	26949468	Cuta	chr17	27076413	27074916	27076413	7.38601	8.55498	7.29587	0	0	0	1	1	1	1	0	nn	nn	nn	chr17	26949400	26949600	chr17_26949400_26949600	2.1184	2.75913	2.75913	2.75913	3.43849	0.538862	0.992552	2.75913	2.75913	0.992552	0.538862	0.193141	2.75913	2.75913	2.1184	3.43849	1.52531	2.75913	2.75913	0.992552	2.1184	0.538862	2.1184	1.52531
chr19	43743021	43763022	Cutc	chr19	43827512	43827512	43843128	2.8721	3.01177	1.68447	0	0	-1	1	0	1	0	0	nn	nn	nn	chr19	43752800	43753000	chr19_43752800_43753000	6.43114	5.64968	8.04451	8.87266	5.64968	2.75913	2.75913	8.04451	8.87266	10.5647	0.992552	0.538862	8.04451	4.14985	4.14985	15.8572	12.297	4.88822	6.43114	4.88822	6.43114	5.64968	3.43849	8.87266
chr19	43743021	43763022	Cutc	chr19	43827512	43827512	43843128	2.8721	3.01177	1.68447	0	0	-1	1	0	1	0	0	nn	nn	nn	chr19	43753400	43753600	chr19_43753400_43753600	5.64968	4.14985	7.2301	7.2301	7.2301	2.75913	2.75913	7.2301	7.2301	4.88822	1.52531	2.1184	8.04451	6.43114	4.14985	11.4263	11.4263	7.2301	8.87266	4.88822	4.88822	4.88822	3.43849	4.88822
chr19	43743021	43763022	Cutc	chr19	43827512	43827512	43843128	2.8721	3.01177	1.68447	0	0	-1	1	0	1	0	0	nn	nn	nn	chr19	43755000	43755200	chr19_43755000_43755200	0.538862	0.193141	0.193141	0.538862	0.538862	0.193141	0.538862	0.538862	0.193141	0.193141	0.538862	0.193141	0.193141	0.538862	0.538862	5.64968	4.14985	0.538862	0.992552	0.538862	0.193141	0.193141	0.193141	0.193141
chr19	43743021	43763022	Cutc	chr19	43827512	43827512	43843128	2.8721	3.01177	1.68447	0	0	-1	1	0	1	0	0	nn	nn	nn	chr19	43760600	43760800	chr19_43760600_43760800	2.75913	2.1184	2.1184	2.1184	1.52531	0.992552	0.992552	3.43849	3.43849	5.64968	0.992552	0.538862	1.52531	1.52531	1.52531	11.4263	9.71312	2.75913	2.75913	2.1184	2.1184	0.538862	0.992552	2.1184
chr11	97756612	97776613	Cwc25	chr11	97627927	97606783	97627927	3.39496	3.21769	3.79876	0	0	0	1	1	1	1	0	nn	nn	nn	chr11	97766600	97766800	chr11_97766600_97766800	8.87266	2.75913	10.5647	8.87266	6.43114	3.43849	3.43849	11.4263	11.4263	9.71312	1.52531	1.52531	11.4263	11.4263	7.2301	25.1366	31.8414	7.2301	19.5154	14.9568	4.14985	0.992552	0.992552	8.04451
chr11	97756612	97776613	Cwc25	chr11	97627927	97606783	97627927	3.39496	3.21769	3.79876	0	0	0	1	1	1	1	0	nn	nn	nn	chr11	97775800	97777400	chr11_97775800_97777400	0.832302	0.575738	0.57935	1.22326	0.718879	0.366001	0.322786	0.589234	0.863223	0.366001	0.509143	0.379497	0.632449	0.622565	0.708996	4.99255	3.7425	1.21965	0.645945	0.546019	0.322786	0.293067	0.336282	0.322786
chr19	44125875	44145876	Cwf19l1	chr19	44210366	44183126	44210366	2.76201	2.41652	3.0956	0	0	1	1	0	0	1	0	nn	nn	nn	chr19	44135200	44135400	chr19_44135200_44135400	0.992552	0.538862	1.52531	0.992552	0.992552	0.538862	0.538862	1.52531	1.52531	0.992552	0.538862	0.538862	0.538862	0.992552	0.538862	6.43114	4.88822	0.992552	1.52531	0.992552	0.193141	0.193141	0.193141	0.992552
chr19	44125875	44145876	Cwf19l1	chr19	44210366	44183126	44210366	2.76201	2.41652	3.0956	0	0	1	1	0	0	1	0	nn	nn	nn	chr19	44135800	44136000	chr19_44135800_44136000	4.14985	2.75913	6.43114	4.88822	4.14985	0.992552	1.52531	7.2301	7.2301	8.04451	0.992552	0.992552	3.43849	1.52531	2.1184	13.1761	12.297	3.43849	4.88822	5.64968	3.43849	2.75913	2.1184	4.88822
chr19	44125875	44145876	Cwf19l1	chr19	44210366	44183126	44210366	2.76201	2.41652	3.0956	0	0	1	1	0	0	1	0	nn	nn	nn	chr19	44144400	44144600	chr19_44144400_44144600	2.75913	2.1184	0.538862	2.1184	4.14985	1.52531	1.52531	0.992552	1.52531	0.538862	1.52531	1.52531	5.64968	0.992552	3.43849	12.297	13.1761	0.992552	8.87266	2.75913	0.538862	0.193141	0.193141	4.14985
chr18	74206210	74226211	Cxxc1	chr18	74375865	74375865	74381145	6.16217	6.43994	6.48695	0	0	1	1	1	1	1	0	nn	nn	nn	chr18	74207800	74208400	chr18_74207800_74208400	3.97443	4.31923	4.27469	6.24434	5.02333	2.24247	3.74818	3.44702	4.20812	4.077	2.3937	3.04075	6.68837	2.92021	2.83177	6.86558	4.5834	6.23615	2.72251	2.24247	4.78706	3.25432	4.05689	4.61215
chr18	74206210	74226211	Cxxc1	chr18	74375865	74375865	74381145	6.16217	6.43994	6.48695	0	0	1	1	1	1	1	0	nn	nn	nn	chr18	74213000	74213200	chr18_74213000_74213200	2.75913	0.193141	0.538862	0.992552	0.992552	8.04451	9.71312	1.52531	0.538862	0.992552	5.64968	7.2301	1.52531	0.538862	0.538862	15.8572	15.8572	0.992552	0.538862	0.992552	0.193141	0.193141	0.538862	0.992552
chr18	74206210	74226211	Cxxc1	chr18	74375865	74375865	74381145	6.16217	6.43994	6.48695	0	0	1	1	1	1	1	0	nn	nn	nn	chr18	74214600	74214800	chr18_74214600_74214800	0.992552	0.193141	0.538862	2.75913	2.1184	0.992552	1.52531	0.538862	0.992552	0.538862	0.538862	0.992552	2.1184	0.538862	1.52531	5.64968	3.43849	1.52531	0.992552	0.538862	0.193141	0.538862	0.193141	1.52531
chr18	74206210	74226211	Cxxc1	chr18	74375865	74375865	74381145	6.16217	6.43994	6.48695	0	0	1	1	1	1	1	0	nn	nn	nn	chr18	74216000	74216200	chr18_74216000_74216200	26.0859	29.9125	28.9518	30.8758	31.8414	26.0859	27.0384	25.1366	27.9937	18.5931	10.5647	14.9568	29.9125	8.87266	30.8758	17.6758	16.7636	26.0859	37.6802	33.7795	30.8758	34.7517	28.9518	34.7517
chr18	74206210	74226211	Cxxc1	chr18	74375865	74375865	74381145	6.16217	6.43994	6.48695	0	0	1	1	1	1	1	0	nn	nn	nn	chr18	74216800	74217000	chr18_74216800_74217000	2.75913	2.1184	2.1184	3.43849	3.43849	2.1184	3.43849	2.75913	2.75913	2.1184	1.52531	2.1184	3.43849	2.75913	1.52531	4.14985	2.1184	5.64968	2.1184	1.52531	5.64968	4.88822	4.88822	2.1184
chr18	74206210	74226211	Cxxc1	chr18	74375865	74375865	74381145	6.16217	6.43994	6.48695	0	0	1	1	1	1	1	0	nn	nn	nn	chr18	74224600	74224800	chr18_74224600_74224800	2.1184	1.52531	2.1184	5.64968	2.75913	1.52531	1.52531	1.52531	2.75913	0.538862	0.538862	0.992552	4.14985	0.992552	0.992552	4.14985	2.75913	3.43849	0.992552	2.1184	0.992552	0.538862	1.52531	2.75913
chr9	107531864	107551865	Cyb561d2	chr9	107444196	107441341	107444196	2.75124	3.03558	1.20886	0	0	-1	1	0	1	0	0	nn	nn	nn	chr9	107533800	107534000	chr9_107533800_107534000	11.4263	15.8572	11.4263	12.297	12.297	11.4263	11.4263	9.71312	9.71312	8.87266	4.14985	4.88822	10.5647	6.43114	8.87266	15.8572	14.0629	12.297	15.8572	13.1761	14.9568	13.1761	14.0629	14.9568
chr9	107531864	107551865	Cyb561d2	chr9	107444196	107441341	107444196	2.75124	3.03558	1.20886	0	0	-1	1	0	1	0	0	nn	nn	nn	chr9	107535000	107535200	chr9_107535000_107535200	2.1184	0.538862	4.14985	2.75913	2.1184	0.538862	0.538862	4.88822	4.14985	2.1184	0.992552	0.992552	2.1184	0.538862	2.1184	4.14985	2.75913	3.43849	1.52531	0.992552	0.992552	0.992552	0.538862	1.52531
chr9	107531864	107551865	Cyb561d2	chr9	107444196	107441341	107444196	2.75124	3.03558	1.20886	0	0	-1	1	0	1	0	0	nn	nn	nn	chr9	107541800	107542200	chr9_107541800_107542200	6.43989	8.05138	8.22344	8.04451	6.83062	2.75913	3.79417	7.35726	8.53798	3.88404	2.43877	2.1184	5.65968	4.89977	6.43989	11.0051	9.29289	6.43114	11.0934	6.8471	8.45859	6.43989	4.88822	8.87882
chr9	107531864	107551865	Cyb561d2	chr9	107444196	107441341	107444196	2.75124	3.03558	1.20886	0	0	-1	1	0	1	0	0	nn	nn	nn	chr9	107545600	107545800	chr9_107545600_107545800	2.1184	1.52531	2.75913	2.1184	1.52531	0.193141	0.193141	4.14985	4.14985	4.88822	0.538862	0.193141	2.1184	0.992552	0.992552	4.88822	4.14985	2.1184	1.52531	2.75913	1.52531	1.52531	2.1184	2.1184
chr9	107531864	107551865	Cyb561d2	chr9	107444196	107441341	107444196	2.75124	3.03558	1.20886	0	0	-1	1	0	1	0	0	nn	nn	nn	chr9	107547200	107547400	chr9_107547200_107547400	4.88822	4.14985	7.2301	7.2301	7.2301	3.43849	4.14985	8.87266	8.87266	11.4263	2.75913	3.43849	7.2301	0.538862	5.64968	1.52531	0.538862	6.43114	6.43114	2.75913	2.1184	4.14985	1.52531	4.88822
chr9	107531864	107551865	Cyb561d2	chr9	107444196	107441341	107444196	2.75124	3.03558	1.20886	0	0	-1	1	0	1	0	0	nn	nn	nn	chr9	107551000	107552200	chr9_107551000_107552200	2.49729	4.02914	2.28221	2.19633	1.98425	0.441616	0.441616	2.28349	2.17049	1.65501	0.423621	0.556857	2.80971	0.930115	2.51931	5.5362	2.57431	1.87746	3.25207	2.00504	7.76989	4.49947	5.37953	2.93921
chr9	87012027	87032028	Cyb5r4	chr9	86916863	86916863	86972609	4.40156	3.78956	3.89101	0	0	0	1	1	1	1	0	nn	nn	nn	chr9	87021800	87022800	chr9_87021800_87022800	5.53773	8.88786	3.55423	7.88693	6.88159	4.45105	4.9856	3.45001	3.58588	2.63061	2.42451	2.30535	8.36365	2.37432	4.24073	7.72132	5.26835	6.51923	4.2972	4.51107	8.92664	8.0474	7.36907	8.28681
chr9	87012027	87032028	Cyb5r4	chr9	86916863	86916863	86972609	4.40156	3.78956	3.89101	0	0	0	1	1	1	1	0	nn	nn	nn	chr9	87025800	87026000	chr9_87025800_87026000	2.75913	0.992552	0.193141	4.14985	4.88822	1.52531	0.992552	0.538862	0.992552	0.538862	0.538862	0.193141	7.2301	0.992552	1.52531	2.75913	1.52531	1.52531	4.88822	0.992552	6.43114	2.75913	5.64968	7.2301
chr9	87012027	87032028	Cyb5r4	chr9	86916863	86916863	86972609	4.40156	3.78956	3.89101	0	0	0	1	1	1	1	0	nn	nn	nn	chr9	87027800	87028000	chr9_87027800_87028000	3.43849	2.75913	2.1184	3.43849	4.14985	2.1184	1.52531	3.43849	3.43849	4.14985	0.992552	0.992552	4.88822	2.1184	1.52531	6.43114	5.64968	4.14985	1.52531	3.43849	3.43849	2.1184	2.75913	4.14985
chrX	9459323	9479324	Cybb	chrX	9046450	9012377	9046450	3.71835	2.72167	0.243428	0	0	0	1	1	0	0	0	nn	nn	nn	chrX	9460600	9460800	chrX_9460600_9460800	0.992552	2.1184	0.193141	3.43849	1.52531	0.538862	0.193141	0.193141	0.193141	0.538862	0.193141	0.193141	9.71312	0.193141	0.538862	0.538862	0.538862	0.538862	3.43849	0.992552	0.538862	0.538862	0.193141	4.14985
chrX	9459323	9479324	Cybb	chrX	9046450	9012377	9046450	3.71835	2.72167	0.243428	0	0	0	1	1	0	0	0	nn	nn	nn	chrX	9462800	9463000	chrX_9462800_9463000	1.52531	0.992552	0.538862	4.14985	2.1184	0.193141	0.193141	0.538862	0.193141	0.538862	0.193141	0.538862	10.5647	0.193141	0.193141	0.538862	0.538862	0.193141	4.14985	0.992552	0.193141	0.193141	0.193141	5.64968
chrX	9459323	9479324	Cybb	chrX	9046450	9012377	9046450	3.71835	2.72167	0.243428	0	0	0	1	1	0	0	0	nn	nn	nn	chrX	9467200	9467400	chrX_9467200_9467400	0.992552	6.43114	0.538862	0.992552	1.52531	0.193141	0.193141	0.193141	0.193141	0.193141	0.193141	0.193141	4.14985	0.538862	0.992552	0.193141	0.193141	0.538862	1.52531	0.992552	0.193141	0.193141	0.193141	1.52531
chrX	9459323	9479324	Cybb	chrX	9046450	9012377	9046450	3.71835	2.72167	0.243428	0	0	0	1	1	0	0	0	nn	nn	nn	chrX	9469200	9469400	chrX_9469200_9469400	0.992552	3.43849	0.193141	1.52531	1.52531	0.538862	0.193141	0.193141	0.193141	0.193141	0.193141	0.193141	4.88822	0.538862	0.538862	0.538862	0.193141	0.193141	3.43849	0.992552	0.193141	0.992552	0.193141	2.75913
chrX	9459323	9479324	Cybb	chrX	9046450	9012377	9046450	3.71835	2.72167	0.243428	0	0	0	1	1	0	0	0	nn	nn	nn	chrX	9470800	9471000	chrX_9470800_9471000	1.52531	5.64968	0.193141	2.75913	2.1184	0.193141	0.538862	0.193141	0.193141	0.193141	0.538862	0.538862	5.64968	0.992552	0.992552	0.992552	0.538862	0.538862	4.88822	2.1184	2.1184	1.52531	0.193141	3.43849
chrX	9459323	9479324	Cybb	chrX	9046450	9012377	9046450	3.71835	2.72167	0.243428	0	0	0	1	1	0	0	0	nn	nn	nn	chrX	9474600	9474800	chrX_9474600_9474800	0.992552	2.1184	0.538862	0.992552	0.992552	0.193141	0.193141	0.538862	0.538862	0.538862	0.538862	0.538862	4.88822	0.193141	0.538862	0.193141	0.538862	0.538862	2.75913	0.538862	0.193141	0.193141	0.193141	2.1184
chr10	85947792	85967793	D10Wsu52e	chr10	85420538	85401381	85420538	6.3806	5.43274	5.73893	0	0	0	1	1	1	1	0	nn	nn	nn	chr10	85951800	85952400	chr10_85951800_85952400	1.34772	7.29468	0.726082	2.13428	1.21661	0.841322	0.423621	0.538862	0.538862	0.538862	0.690092	0.690092	4.40498	1.01891	0.690092	1.19649	0.841322	0.538862	1.60777	3.0978	0.193141	0.459611	0.193141	2.99846
chr10	85947792	85967793	D10Wsu52e	chr10	85420538	85401381	85420538	6.3806	5.43274	5.73893	0	0	0	1	1	1	1	0	nn	nn	nn	chr10	85953600	85953800	chr10_85953600_85953800	0.992552	4.14985	0.538862	0.992552	0.992552	0.992552	0.538862	0.538862	0.538862	0.538862	0.538862	0.193141	1.52531	0.538862	4.88822	0.538862	0.538862	0.538862	0.538862	0.992552	0.538862	0.992552	0.193141	0.992552
chr10	85947792	85967793	D10Wsu52e	chr10	85420538	85401381	85420538	6.3806	5.43274	5.73893	0	0	0	1	1	1	1	0	nn	nn	nn	chr10	85957600	85958000	chr10_85957600_85958000	5.64968	6.83062	6.83062	7.6519	6.04041	1.52531	1.82186	6.83062	7.23783	10.247	0.765707	1.25893	7.63731	3.79417	2.43877	10.5697	6.83062	6.04041	4.14985	3.13413	4.93481	6.04041	5.3343	8.04451
chr17	56173919	56193920	D17Wsu104e	chr17	56323343	56315963	56323343	5.79206	5.93625	5.42672	0	0	0	1	1	1	1	0	nn	nn	nn	chr17	56183000	56184200	chr17_56183000_56184200	4.41495	5.04972	5.88048	6.38244	4.57394	2.81859	2.74298	5.98727	6.06136	3.94082	1.14893	1.35457	7.70836	3.32115	3.54632	7.79458	4.54937	5.50708	4.02691	3.09527	4.21644	4.46993	3.68938	5.14396
chr12	102733758	102753759	D230037D09Rik	chr12	103981969	103981969	103983607	2.36463	3.32137	3.05735	0	0	0	1	0	1	1	0	nn	nn	nn	chr12	102740400	102740600	chr12_102740400_102740600	2.1184	3.43849	0.992552	3.43849	2.75913	2.1184	2.75913	1.52531	2.1184	0.992552	1.52531	2.1184	2.75913	0.992552	1.52531	4.14985	2.75913	2.75913	0.538862	2.75913	1.52531	0.538862	0.538862	2.75913
chr12	102733758	102753759	D230037D09Rik	chr12	103981969	103981969	103983607	2.36463	3.32137	3.05735	0	0	0	1	0	1	1	0	nn	nn	nn	chr12	102743600	102743800	chr12_102743600_102743800	14.9568	19.5154	14.0629	15.8572	14.0629	11.4263	16.7636	12.297	14.0629	13.1761	10.5647	11.4263	15.8572	7.2301	11.4263	14.0629	7.2301	20.4423	10.5647	15.8572	21.3734	16.7636	16.7636	20.4423
chr12	102733758	102753759	D230037D09Rik	chr12	103981969	103981969	103983607	2.36463	3.32137	3.05735	0	0	0	1	0	1	1	0	nn	nn	nn	chr12	102744200	102744400	chr12_102744200_102744400	2.1184	1.52531	2.1184	1.52531	1.52531	2.1184	2.1184	4.14985	4.14985	2.1184	0.992552	1.52531	2.1184	0.992552	0.538862	4.88822	4.14985	3.43849	0.538862	0.538862	0.992552	0.538862	0.538862	2.1184
chr12	102733758	102753759	D230037D09Rik	chr12	103981969	103981969	103983607	2.36463	3.32137	3.05735	0	0	0	1	0	1	1	0	nn	nn	nn	chr12	102744800	102745200	chr12_102744800_102745200	4.59514	2.94039	0.765707	6.51126	7.72645	2.21552	2.4819	1.25893	1.25893	0.765707	3.20677	4.37771	13.2384	11.5436	2.94039	6.51126	4.59514	4.20441	6.15557	4.37771	6.51126	2.4819	2.21552	8.10718
chr12	102733758	102753759	D230037D09Rik	chr12	103981969	103981969	103983607	2.36463	3.32137	3.05735	0	0	0	1	0	1	1	0	nn	nn	nn	chr12	102748200	102748400	chr12_102748200_102748400	0.992552	0.193141	0.538862	1.52531	1.52531	0.538862	0.992552	0.538862	0.538862	0.992552	0.992552	0.538862	4.14985	0.992552	0.538862	2.1184	1.52531	0.992552	0.992552	0.538862	0.538862	0.538862	0.193141	3.43849
chr2	30168458	30188459	D2Wsu81e	chr2	30033979	30028966	30033979	5.1892	4.7437	4.99647	0	0	0	1	1	1	1	0	nn	nn	nn	chr2	30171400	30172000	chr2_30171400_30172000	2.87997	5.02343	1.59189	4.61215	3.52113	1.65663	1.27895	1.60777	1.21661	1.17014	0.834895	0.903668	4.81935	1.17014	3.1807	8.979	5.37555	2.92021	5.33059	1.65663	4.69283	2.98256	3.39428	2.62317
chr2	30168458	30188459	D2Wsu81e	chr2	30033979	30028966	30033979	5.1892	4.7437	4.99647	0	0	0	1	1	1	1	0	nn	nn	nn	chr2	30178400	30178600	chr2_30178400_30178600	12.297	13.1761	15.8572	16.7636	14.0629	5.64968	6.43114	13.1761	14.9568	12.297	2.75913	3.43849	13.1761	5.64968	12.297	20.4423	18.5931	12.297	19.5154	11.4263	14.0629	13.1761	13.1761	14.9568
chr2	30168458	30188459	D2Wsu81e	chr2	30033979	30028966	30033979	5.1892	4.7437	4.99647	0	0	0	1	1	1	1	0	nn	nn	nn	chr2	30185400	30185600	chr2_30185400_30185600	0.992552	0.193141	2.1184	2.75913	0.538862	1.52531	2.1184	0.538862	1.52531	2.1184	0.193141	0.538862	0.538862	0.193141	0.992552	2.75913	0.538862	3.43849	0.538862	0.538862	0.193141	0.193141	0.193141	0.992552
chr5	139367695	139387696	D830046C22Rik	chr5	139853650	139853650	139856007	0.769751	5.01638	0.215009	0	0	0	1	0	1	0	0	nn	nn	nn	chr5	139368000	139368400	chr5_139368000_139368400	0.992552	5.68998	0.992552	0.538862	0.366001	0.366001	0.366001	0.538862	1.52531	0.992552	0.193141	0.366001	0.538862	0.366001	0.538862	0.538862	0.538862	0.765707	0.765707	2.4819	0.193141	1.25893	4.37771	0.538862
chr5	139367695	139387696	D830046C22Rik	chr5	139853650	139853650	139856007	0.769751	5.01638	0.215009	0	0	0	1	0	1	0	0	nn	nn	nn	chr5	139372200	139372400	chr5_139372200_139372400	8.87266	8.87266	16.7636	13.1761	10.5647	3.43849	4.14985	15.8572	14.0629	13.1761	1.52531	1.52531	12.297	4.88822	8.87266	10.5647	8.04451	12.297	8.87266	4.88822	7.2301	4.88822	7.2301	13.1761
chr5	139367695	139387696	D830046C22Rik	chr5	139853650	139853650	139856007	0.769751	5.01638	0.215009	0	0	0	1	0	1	0	0	nn	nn	nn	chr5	139377400	139377800	chr5_139377400_139377800	2.1184	0.592847	1.87584	3.09881	3.79417	1.32863	0.992552	1.55548	1.52531	0.992552	1.25893	1.25893	3.09881	6.83062	3.79417	0.538862	0.538862	1.55548	0.992552	1.03209	1.03209	2.14222	3.43849	2.43877
chr5	139367695	139387696	D830046C22Rik	chr5	139853650	139853650	139856007	0.769751	5.01638	0.215009	0	0	0	1	0	1	0	0	nn	nn	nn	chr5	139380400	139380600	chr5_139380400_139380600	8.04451	6.43114	20.4423	8.04451	4.88822	5.64968	6.43114	19.5154	18.5931	23.2478	2.1184	3.43849	8.87266	4.14985	3.43849	8.87266	4.14985	5.64968	6.43114	5.64968	9.71312	2.75913	2.75913	11.4263
chr5	139367695	139387696	D830046C22Rik	chr5	139853650	139853650	139856007	0.769751	5.01638	0.215009	0	0	0	1	0	1	0	0	nn	nn	nn	chr5	139381200	139381400	chr5_139381200_139381400	1.52531	0.992552	6.43114	1.52531	2.1184	0.992552	1.52531	6.43114	4.88822	2.1184	0.538862	0.538862	1.52531	1.52531	0.538862	2.75913	1.52531	3.43849	1.52531	1.52531	0.538862	0.193141	0.538862	1.52531
chr5	139367695	139387696	D830046C22Rik	chr5	139853650	139853650	139856007	0.769751	5.01638	0.215009	0	0	0	1	0	1	0	0	nn	nn	nn	chr5	139382400	139383200	chr5_139382400_139383200	4.59665	2.31206	8.35735	5.9479	5.65821	2.97104	3.73826	9.27496	8.79044	5.31777	2.63817	3.33124	2.00903	5.24508	4.44812	8.28288	6.65579	9.66778	1.01232	2.1573	2.16696	3.49165	3.78291	3.14604
chr5	139367695	139387696	D830046C22Rik	chr5	139853650	139853650	139856007	0.769751	5.01638	0.215009	0	0	0	1	0	1	0	0	nn	nn	nn	chr5	139387600	139387800	chr5_139387600_139387800	1.52531	0.193141	3.43849	0.992552	0.992552	0.992552	1.52531	7.2301	7.2301	2.1184	0.193141	0.193141	0.538862	0.538862	1.52531	1.52531	0.538862	2.1184	0.992552	0.538862	0.193141	0.193141	0.193141	0.538862
chr9	108253735	108273736	Dag1	chr9	108166067	108108288	108166067	3.25489	4.29982	3.27197	0	0	0	1	1	1	1	0	nn	nn	nn	chr9	108263800	108264000	chr9_108263800_108264000	8.04451	10.5647	14.0629	10.5647	4.14985	4.14985	4.88822	10.5647	10.5647	20.4423	0.992552	1.52531	12.297	3.43849	7.2301	15.8572	7.2301	7.2301	4.88822	4.88822	9.71312	8.87266	13.1761	11.4263
chr9	108253735	108273736	Dag1	chr9	108166067	108108288	108166067	3.25489	4.29982	3.27197	0	0	0	1	1	1	1	0	nn	nn	nn	chr9	108266400	108266600	chr9_108266400_108266600	0.992552	2.1184	0.538862	0.992552	0.992552	0.193141	0.538862	0.538862	0.538862	0.992552	0.538862	0.538862	1.52531	1.52531	0.992552	6.43114	4.14985	0.538862	0.538862	0.992552	0.193141	1.52531	0.538862	0.538862
chr9	108559890	108579891	Dalrd3	chr9	108472222	108472222	108475102	5.62188	6.57011	5.2857	0	0	0	1	1	1	1	0	nn	nn	nn	chr9	108567000	108567600	chr9_108567000_108567600	7.31488	6.74629	13.6028	10.4067	8.16516	2.42027	3.05755	13.0568	13.6028	9.57899	1.54542	2.18315	10.408	3.2955	6.87457	10.9048	7.03419	8.979	8.5649	7.18155	5.25988	3.9324	4.47259	9.01304
chr9	108559890	108579891	Dalrd3	chr9	108472222	108472222	108475102	5.62188	6.57011	5.2857	0	0	0	1	1	1	1	0	nn	nn	nn	chr9	108569800	108570000	chr9_108569800_108570000	8.04451	8.04451	10.5647	9.71312	8.04451	2.75913	4.88822	10.5647	10.5647	10.5647	2.75913	2.75913	10.5647	9.71312	5.64968	15.8572	10.5647	8.87266	8.87266	4.14985	9.71312	8.87266	5.64968	8.87266
chr9	108559890	108579891	Dalrd3	chr9	108472222	108472222	108475102	5.62188	6.57011	5.2857	0	0	0	1	1	1	1	0	nn	nn	nn	chr9	108570600	108570800	chr9_108570600_108570800	4.88822	3.43849	7.2301	6.43114	4.88822	1.52531	2.1184	6.43114	6.43114	4.88822	1.52531	1.52531	6.43114	2.75913	4.88822	11.4263	10.5647	7.2301	2.75913	4.14985	3.43849	2.1184	2.1184	4.88822
chr9	108559890	108579891	Dalrd3	chr9	108472222	108472222	108475102	5.62188	6.57011	5.2857	0	0	0	1	1	1	1	0	nn	nn	nn	chr9	108573800	108574000	chr9_108573800_108574000	2.1184	3.43849	1.52531	4.14985	2.75913	1.52531	0.992552	1.52531	1.52531	0.538862	1.52531	0.992552	3.43849	0.992552	2.75913	4.14985	1.52531	3.43849	0.992552	1.52531	0.538862	1.52531	0.992552	2.75913
chr9	108559890	108579891	Dalrd3	chr9	108472222	108472222	108475102	5.62188	6.57011	5.2857	0	0	0	1	1	1	1	0	nn	nn	nn	chr9	108578000	108578200	chr9_108578000_108578200	1.52531	2.1184	2.75913	3.43849	2.1184	0.538862	0.992552	2.1184	2.75913	0.992552	0.538862	0.538862	3.43849	0.992552	2.1184	4.88822	2.1184	2.75913	1.52531	0.538862	0.992552	0.538862	0.193141	1.52531
chr9	108559890	108579891	Dalrd3	chr9	108472222	108472222	108475102	5.62188	6.57011	5.2857	0	0	0	1	1	1	1	0	nn	nn	nn	chr9	108578600	108578800	chr9_108578600_108578800	9.71312	14.9568	5.64968	15.8572	14.0629	5.64968	7.2301	7.2301	5.64968	2.75913	3.43849	4.88822	14.9568	6.43114	12.297	18.5931	14.9568	14.0629	4.14985	9.71312	13.1761	12.297	14.9568	8.87266
chr9	108559890	108579891	Dalrd3	chr9	108472222	108472222	108475102	5.62188	6.57011	5.2857	0	0	0	1	1	1	1	0	nn	nn	nn	chr9	108560200	108560400	chr9_108560200_108560400	14.9568	14.0629	14.9568	22.3087	16.7636	8.04451	10.5647	18.5931	18.5931	13.1761	4.14985	5.64968	19.5154	10.5647	19.5154	21.3734	21.3734	15.8572	18.5931	14.0629	16.7636	10.5647	13.1761	14.9568
chr13	60591945	60611946	Dapk1	chr13	60703307	60703307	60864547	2.72766	3.9356	1.1838	0	0	-1	1	0	1	0	0	nn	nn	nn	chr13	60601800	60602000	chr13_60601800_60602000	2.75913	0.193141	1.52531	8.87266	4.88822	0.193141	0.538862	0.538862	0.992552	2.1184	0.538862	0.193141	7.2301	2.75913	4.88822	4.14985	0.992552	4.88822	0.538862	0.538862	0.992552	8.87266	3.43849	6.43114
chr13	60591945	60611946	Dapk1	chr13	60703307	60703307	60864547	2.72766	3.9356	1.1838	0	0	-1	1	0	1	0	0	nn	nn	nn	chr13	60602600	60602800	chr13_60602600_60602800	2.1184	0.538862	0.538862	4.14985	9.71312	0.193141	0.193141	0.538862	0.992552	0.193141	0.193141	0.193141	7.2301	2.75913	8.87266	2.75913	0.992552	5.64968	2.1184	0.538862	0.538862	2.1184	1.52531	2.1184
chr13	60591945	60611946	Dapk1	chr13	60703307	60703307	60864547	2.72766	3.9356	1.1838	0	0	-1	1	0	1	0	0	nn	nn	nn	chr13	60603600	60603800	chr13_60603600_60603800	0.992552	0.193141	0.992552	2.1184	1.52531	0.538862	0.538862	0.538862	0.538862	0.193141	0.538862	0.538862	4.88822	0.538862	0.538862	1.52531	0.538862	0.992552	0.538862	0.992552	0.193141	0.538862	0.538862	0.992552
chr15	100605660	100625661	Dazap2	chr15	100446092	100446092	100451192	5.75737	5.18498	5.87971	0	0	0	1	1	1	1	0	nn	nn	nn	.	-1	-1	.	-1	.	.	.	.	.	.	.	.	.	.	.	.	.	.	.	.	.	.	.	.	.	.	.
chr11	5778481	5798482	Dbnl	chr11	5688485	5688485	5700983	5.85669	6.03395	5.45322	0	0	-1	1	1	1	1	0	nn	nn	nn	chr11	5782600	5782800	chr11_5782600_5782800	1.52531	0.538862	3.43849	6.43114	0.992552	1.52531	0.992552	1.52531	2.1184	1.52531	0.193141	0.538862	1.52531	0.992552	0.992552	6.43114	3.43849	8.87266	0.538862	0.538862	0.193141	0.992552	0.193141	2.1184
chr11	5778481	5798482	Dbnl	chr11	5688485	5688485	5700983	5.85669	6.03395	5.45322	0	0	-1	1	1	1	1	0	nn	nn	nn	chr11	5785800	5786000	chr11_5785800_5786000	2.1184	0.193141	0.538862	4.14985	1.52531	0.538862	0.538862	0.992552	0.992552	0.538862	0.193141	0.538862	9.71312	1.52531	0.538862	2.1184	1.52531	0.538862	10.5647	3.43849	0.538862	0.992552	0.193141	7.2301
chr11	5778481	5798482	Dbnl	chr11	5688485	5688485	5700983	5.85669	6.03395	5.45322	0	0	-1	1	1	1	1	0	nn	nn	nn	chr11	5788200	5788600	chr11_5788200_5788600	12.335	9.9225	16.8092	10.2031	10.5697	5.64968	6.83062	16.8352	16.3696	17.4249	1.82186	2.14222	14.0771	9.32819	12.3012	15.9343	13.2109	11.888	22.4346	15.4708	11.0934	10.2031	10.694	17.6995
chr11	5778481	5798482	Dbnl	chr11	5688485	5688485	5700983	5.85669	6.03395	5.45322	0	0	-1	1	1	1	1	0	nn	nn	nn	chr11	5789400	5789600	chr11_5789400_5789600	3.43849	2.75913	3.43849	4.14985	2.75913	2.75913	4.14985	3.43849	3.43849	1.52531	0.992552	1.52531	4.14985	2.75913	1.52531	9.71312	9.71312	5.64968	8.04451	4.88822	0.992552	0.538862	1.52531	6.43114
chr11	5778481	5798482	Dbnl	chr11	5688485	5688485	5700983	5.85669	6.03395	5.45322	0	0	-1	1	1	1	1	0	nn	nn	nn	chr11	5790000	5790200	chr11_5790000_5790200	3.43849	10.5647	0.538862	2.75913	2.75913	2.1184	0.992552	0.992552	0.538862	0.538862	0.992552	0.992552	9.71312	2.1184	1.52531	2.1184	1.52531	0.992552	15.8572	6.43114	1.52531	0.538862	0.992552	8.04451
chr7	45695245	45715246	Dbp	chr7	52960616	52960616	52965573	3.05002	5.43761	0.794989	0	0	0	1	1	1	0	0	nn	nn	nn	chr7	45700800	45701000	chr7_45700800_45701000	3.43849	3.43849	2.1184	4.14985	4.14985	3.43849	4.14985	1.52531	2.1184	1.52531	0.992552	0.992552	3.43849	2.75913	3.43849	6.43114	4.14985	2.1184	5.64968	2.1184	5.64968	4.88822	2.1184	4.88822
chr7	45695245	45715246	Dbp	chr7	52960616	52960616	52965573	3.05002	5.43761	0.794989	0	0	0	1	1	1	0	0	nn	nn	nn	chr7	45704200	45704400	chr7_45704200_45704400	2.75913	4.14985	1.52531	5.64968	3.43849	2.1184	2.1184	1.52531	0.992552	2.1184	0.538862	1.52531	4.14985	4.88822	4.88822	6.43114	4.88822	4.88822	5.64968	1.52531	1.52531	3.43849	0.992552	1.52531
chr7	45695245	45715246	Dbp	chr7	52960616	52960616	52965573	3.05002	5.43761	0.794989	0	0	0	1	1	1	0	0	nn	nn	nn	chr7	45704800	45705200	chr7_45704800_45705200	14.1202	21.3734	4.67425	17.7182	17.2748	15.0777	15.5433	4.59514	4.27477	2.83758	5.65968	7.6519	16.3458	11.9147	18.7168	19.5177	14.5167	13.2384	27.3438	17.337	22.3164	21.8649	23.2641	14.1531
chr7	45695245	45715246	Dbp	chr7	52960616	52960616	52965573	3.05002	5.43761	0.794989	0	0	0	1	1	1	0	0	nn	nn	nn	chr7	45706000	45706200	chr7_45706000_45706200	2.1184	0.992552	1.52531	2.1184	2.1184	1.52531	2.75913	0.992552	0.992552	0.992552	1.52531	1.52531	3.43849	2.75913	2.1184	7.2301	4.14985	1.52531	2.1184	0.992552	0.992552	0.538862	1.52531	1.52531
chr7	45695245	45715246	Dbp	chr7	52960616	52960616	52965573	3.05002	5.43761	0.794989	0	0	0	1	1	1	0	0	nn	nn	nn	chr7	45706800	45707200	chr7_45706800_45707200	2.75913	4.51904	1.52531	2.77844	1.82186	1.52531	1.52531	1.52531	1.55548	2.4819	0.992552	1.25893	4.16335	3.09881	1.82186	8.45859	3.88404	2.1184	2.21552	2.14222	2.43877	2.83758	2.83758	3.09881
chr7	45695245	45715246	Dbp	chr7	52960616	52960616	52965573	3.05002	5.43761	0.794989	0	0	0	1	1	1	0	0	nn	nn	nn	chr7	45707800	45708000	chr7_45707800_45708000	4.88822	5.64968	1.52531	5.64968	4.14985	2.75913	4.14985	1.52531	1.52531	0.992552	1.52531	1.52531	6.43114	4.88822	5.64968	10.5647	8.04451	4.14985	8.04451	8.04451	5.64968	4.88822	4.14985	8.04451
chr7	45695245	45715246	Dbp	chr7	52960616	52960616	52965573	3.05002	5.43761	0.794989	0	0	0	1	1	1	0	0	nn	nn	nn	chr7	45708400	45708600	chr7_45708400_45708600	1.52531	2.75913	1.52531	1.52531	0.992552	0.538862	0.992552	1.52531	1.52531	0.538862	0.538862	0.538862	2.1184	0.992552	2.1184	4.14985	3.43849	1.52531	2.1184	2.75913	0.992552	0.992552	0.538862	2.75913
chr7	45695245	45715246	Dbp	chr7	52960616	52960616	52965573	3.05002	5.43761	0.794989	0	0	0	1	1	1	0	0	nn	nn	nn	chr7	45715200	45715400	chr7_45715200_45715400	16.7636	20.4423	26.0859	15.8572	14.9568	14.0629	14.0629	24.1905	22.3087	15.8572	3.43849	3.43849	17.6758	8.87266	16.7636	18.5931	11.4263	12.297	23.2478	16.7636	20.4423	18.5931	16.7636	23.2478
chr11	103007146	103027147	Dcakd	chr11	102878461	102855369	102878461	5.36136	6.24028	4.95692	0	0	0	1	1	1	1	0	nn	nn	nn	.	-1	-1	.	-1	.	.	.	.	.	.	.	.	.	.	.	.	.	.	.	.	.	.	.	.	.	.	.
chr14	30469563	30489564	Dcp1a	chr14	31292750	31292750	31340242	3.10005	3.52398	3.25428	0	0	1	1	1	1	1	0	nn	nn	nn	chr14	30479400	30479600	chr14_30479400_30479600	12.297	12.297	12.297	13.1761	14.0629	7.2301	8.87266	12.297	13.1761	14.0629	6.43114	6.43114	13.1761	8.87266	11.4263	18.5931	14.0629	11.4263	15.8572	13.1761	13.1761	14.0629	14.9568	14.0629
chr10	127256260	127276261	Dctn2	chr10	126703317	126703317	126719015	6.44139	7.87107	7.50415	0	0	0	1	1	1	1	0	nn	nn	nn	chr10	127261800	127262000	chr10_127261800_127262000	0.992552	0.538862	0.992552	0.538862	0.992552	0.538862	0.538862	0.992552	0.992552	0.992552	0.193141	0.538862	1.52531	0.538862	0.538862	5.64968	3.43849	0.992552	0.992552	0.538862	0.193141	0.193141	0.193141	1.52531
chr10	127256260	127276261	Dctn2	chr10	126703317	126703317	126719015	6.44139	7.87107	7.50415	0	0	0	1	1	1	1	0	nn	nn	nn	chr10	127266200	127266400	chr10_127266200_127266400	22.3087	21.3734	28.9518	32.8094	27.9937	14.9568	18.5931	33.7795	33.7795	19.5154	8.04451	10.5647	26.0859	14.0629	25.1366	20.4423	17.6758	29.9125	32.8094	20.4423	15.8572	11.4263	12.297	28.9518
chr10	127256260	127276261	Dctn2	chr10	126703317	126703317	126719015	6.44139	7.87107	7.50415	0	0	0	1	1	1	1	0	nn	nn	nn	chr10	127266800	127267000	chr10_127266800_127267000	1.52531	0.992552	4.14985	2.1184	1.52531	0.992552	0.992552	5.64968	4.88822	2.1184	0.992552	0.538862	0.992552	1.52531	0.992552	3.43849	0.992552	1.52531	2.75913	0.538862	0.992552	0.538862	0.538862	1.52531
chr10	127256260	127276261	Dctn2	chr10	126703317	126703317	126719015	6.44139	7.87107	7.50415	0	0	0	1	1	1	1	0	nn	nn	nn	chr10	127268400	127268600	chr10_127268400_127268600	0.992552	0.193141	2.75913	1.52531	0.538862	3.43849	4.14985	3.43849	3.43849	0.992552	1.52531	0.538862	0.538862	0.538862	0.538862	2.1184	0.992552	3.43849	1.52531	0.538862	0.193141	0.193141	0.193141	0.992552
chr12	13239173	13259174	Ddx1	chr12	13255980	13226112	13255980	4.28673	3.98962	4.32639	0	0	0	1	1	1	1	0	nn	nn	nn	chr12	13242600	13242800	chr12_13242600_13242800	0.538862	0.193141	0.538862	0.538862	0.538862	0.538862	0.538862	0.538862	0.538862	0.538862	0.538862	0.538862	1.52531	0.538862	0.193141	0.538862	0.538862	0.538862	2.75913	0.538862	0.193141	0.193141	0.193141	0.992552
chr12	13239173	13259174	Ddx1	chr12	13255980	13226112	13255980	4.28673	3.98962	4.32639	0	0	0	1	1	1	1	0	nn	nn	nn	chr12	13249000	13249400	chr12_13249000_13249400	3.43849	4.20441	3.82367	6.04041	4.16335	2.77844	2.4819	2.75913	2.43877	4.14985	2.14222	2.4819	6.43989	2.14222	2.14222	8.47161	6.23613	4.89977	2.1184	1.82186	4.16335	2.4819	6.05916	3.45449
chr8	106001485	106021486	Ddx28	chr8	108535386	108533515	108535386	4.48729	3.62651	3.85723	0	0	0	1	1	1	1	0	nn	nn	nn	chr8	106004600	106004800	chr8_106004600_106004800	0.992552	0.538862	0.538862	2.1184	0.992552	0.193141	0.538862	0.538862	0.992552	0.538862	0.538862	0.538862	5.64968	0.538862	0.538862	1.52531	0.992552	0.538862	3.43849	0.538862	0.538862	0.193141	0.538862	2.1184
chr8	106001485	106021486	Ddx28	chr8	108535386	108533515	108535386	4.48729	3.62651	3.85723	0	0	0	1	1	1	1	0	nn	nn	nn	chr8	106007200	106007400	chr8_106007200_106007400	1.52531	0.538862	0.538862	2.75913	1.52531	0.193141	0.193141	0.538862	0.538862	0.538862	0.193141	0.538862	8.04451	0.538862	0.538862	0.992552	0.992552	0.992552	8.87266	1.52531	10.5647	0.992552	0.538862	2.75913
chr8	106001485	106021486	Ddx28	chr8	108535386	108533515	108535386	4.48729	3.62651	3.85723	0	0	0	1	1	1	1	0	nn	nn	nn	chr8	106011400	106011600	chr8_106011400_106011600	8.04451	4.88822	13.1761	12.297	5.64968	3.43849	4.14985	12.297	12.297	12.297	2.1184	2.75913	9.71312	4.14985	7.2301	15.8572	14.9568	6.43114	19.5154	5.64968	4.88822	6.43114	3.43849	8.87266
chr8	106001485	106021486	Ddx28	chr8	108535386	108533515	108535386	4.48729	3.62651	3.85723	0	0	0	1	1	1	1	0	nn	nn	nn	chr8	106017200	106017400	chr8_106017200_106017400	2.75913	1.52531	1.52531	2.75913	2.1184	0.992552	1.52531	2.1184	1.52531	0.538862	0.538862	0.992552	3.43849	1.52531	7.2301	6.43114	2.75913	0.538862	4.88822	3.43849	4.88822	2.1184	4.14985	10.5647
chr17	35231744	35251745	Ddx39b	chr17	35378690	35378690	35390652	7.67642	7.30652	7.85594	0	0	0	1	1	1	1	0	nn	nn	nn	chr17	35232000	35232400	chr17_35232000_35232400	2.1184	2.14222	3.09881	2.75913	1.52531	0.538862	0.765707	4.51904	3.79417	1.82186	0.538862	0.366001	2.75913	2.75913	1.87584	4.16335	1.82186	1.82186	5.26895	3.43849	1.52531	1.25893	0.765707	3.09881
chr17	35231744	35251745	Ddx39b	chr17	35378690	35378690	35390652	7.67642	7.30652	7.85594	0	0	0	1	1	1	1	0	nn	nn	nn	chr17	35232800	35233000	chr17_35232800_35233000	1.52531	1.52531	1.52531	2.1184	3.43849	0.193141	0.193141	0.992552	1.52531	0.538862	0.538862	0.193141	3.43849	2.75913	3.43849	0.992552	0.538862	1.52531	3.43849	0.538862	2.75913	0.992552	2.1184	2.1184
chr17	35231744	35251745	Ddx39b	chr17	35378690	35378690	35390652	7.67642	7.30652	7.85594	0	0	0	1	1	1	1	0	nn	nn	nn	chr17	35233400	35233600	chr17_35233400_35233600	0.992552	0.992552	0.992552	0.992552	0.992552	0.193141	0.193141	1.52531	0.538862	0.538862	0.193141	0.193141	1.52531	0.992552	0.992552	1.52531	0.992552	0.992552	0.992552	0.538862	5.64968	0.992552	0.538862	1.52531
chr17	35231744	35251745	Ddx39b	chr17	35378690	35378690	35390652	7.67642	7.30652	7.85594	0	0	0	1	1	1	1	0	nn	nn	nn	chr17	35235800	35236000	chr17_35235800_35236000	8.87266	7.2301	6.43114	8.87266	7.2301	3.43849	3.43849	5.64968	6.43114	8.04451	2.75913	3.43849	9.71312	18.5931	8.04451	19.5154	18.5931	5.64968	20.4423	8.04451	5.64968	5.64968	3.43849	12.297
chr17	35231744	35251745	Ddx39b	chr17	35378690	35378690	35390652	7.67642	7.30652	7.85594	0	0	0	1	1	1	1	0	nn	nn	nn	chr17	35236400	35236600	chr17_35236400_35236600	8.04451	10.5647	10.5647	8.87266	7.2301	2.75913	3.43849	12.297	14.0629	12.297	2.75913	2.1184	7.2301	5.64968	8.04451	11.4263	9.71312	6.43114	13.1761	12.297	8.04451	5.64968	8.87266	9.71312
chr17	35231744	35251745	Ddx39b	chr17	35378690	35378690	35390652	7.67642	7.30652	7.85594	0	0	0	1	1	1	1	0	nn	nn	nn	chr17	35241400	35241600	chr17_35241400_35241600	7.2301	7.2301	11.4263	5.64968	6.43114	2.1184	4.14985	10.5647	9.71312	11.4263	1.52531	2.1184	8.04451	14.0629	5.64968	14.0629	13.1761	5.64968	12.297	6.43114	5.64968	7.2301	3.43849	6.43114
chr17	35231744	35251745	Ddx39b	chr17	35378690	35378690	35390652	7.67642	7.30652	7.85594	0	0	0	1	1	1	1	0	nn	nn	nn	chr17	35242200	35243000	chr17_35242200_35243000	2.63817	2.4899	3.78168	2.67449	2.23529	1.45396	1.45396	3.51695	3.52661	2.47799	0.898897	0.679277	3.70559	4.33448	1.99712	5.4927	3.32159	2.82277	5.76068	1.87041	2.30015	1.29378	1.14551	2.82277
chr17	35231744	35251745	Ddx39b	chr17	35378690	35378690	35390652	7.67642	7.30652	7.85594	0	0	0	1	1	1	1	0	nn	nn	nn	chr17	35246000	35246600	chr17_35246000_35246600	1.54542	1.27895	0.867678	1.93658	1.36784	0.690092	0.690092	1.43018	1.36784	0.992552	0.538862	0.423621	2.36073	1.01891	1.54542	3.25525	1.17014	1.43018	1.9567	2.22257	4.97383	1.39419	2.40016	2.34786
chr17	35231744	35251745	Ddx39b	chr17	35378690	35378690	35390652	7.67642	7.30652	7.85594	0	0	0	1	1	1	1	0	nn	nn	nn	chr17	35251400	35251600	chr17_35251400_35251600	2.1184	1.52531	0.538862	2.1184	0.538862	0.193141	0.193141	0.992552	1.52531	0.538862	0.538862	0.538862	2.75913	0.538862	0.992552	2.1184	0.992552	0.992552	0.992552	11.4263	0.538862	0.193141	0.538862	12.297
chr13	55526657	55546658	Ddx41	chr13	55638019	55631770	55638019	5.75178	6.07515	5.6958	0	0	0	1	1	1	1	0	nn	nn	nn	chr13	55527200	55528000	chr13_55527200_55528000	1.27402	4.09013	0.765707	1.60404	1.66846	0.366001	0.366001	1.01232	0.765707	0.538862	0.452431	0.279571	3.02217	1.04717	1.39212	2.4899	0.874309	1.27402	3.00122	1.67358	0.565854	0.366001	0.193141	1.56739
chr13	55526657	55546658	Ddx41	chr13	55638019	55631770	55638019	5.75178	6.07515	5.6958	0	0	0	1	1	1	1	0	nn	nn	nn	chr13	55528400	55528600	chr13_55528400_55528600	1.52531	3.43849	0.992552	2.1184	1.52531	0.193141	0.193141	1.52531	0.992552	0.538862	0.538862	0.193141	4.88822	1.52531	2.1184	2.75913	1.52531	0.992552	6.43114	2.75913	0.538862	0.193141	0.193141	6.43114
chr13	55526657	55546658	Ddx41	chr13	55638019	55631770	55638019	5.75178	6.07515	5.6958	0	0	0	1	1	1	1	0	nn	nn	nn	chr13	55529400	55529600	chr13_55529400_55529600	1.52531	10.5647	0.992552	2.1184	1.52531	0.538862	0.538862	0.992552	1.52531	0.992552	0.538862	0.538862	2.75913	0.538862	0.992552	1.52531	0.538862	0.992552	1.52531	4.88822	0.538862	0.538862	0.538862	3.43849
chr13	55526657	55546658	Ddx41	chr13	55638019	55631770	55638019	5.75178	6.07515	5.6958	0	0	0	1	1	1	1	0	nn	nn	nn	chr13	55536600	55536800	chr13_55536600_55536800	16.7636	14.9568	20.4423	16.7636	14.9568	8.04451	9.71312	20.4423	20.4423	29.9125	4.14985	3.43849	14.9568	10.5647	14.0629	22.3087	26.0859	10.5647	35.726	35.726	11.4263	11.4263	11.4263	19.5154
chr11	106206924	106226925	Ddx42	chr11	106078239	106078239	106110454	4.87865	3.91144	4.83356	0	0	1	1	1	1	1	0	nn	nn	nn	chr11	106216400	106217000	chr11_106216400_106217000	11.1025	8.72708	14.2435	14.3354	10.7388	5.32713	6.68837	13.983	13.6741	13.0665	3.35829	3.53783	13.1201	7.03419	8.70295	18.7374	22.5709	10.7968	18.9467	14.8789	8.51259	6.75351	6.75351	14.4706
chr13	55625025	55645026	Ddx46	chr13	55736387	55736387	55782617	5.03171	4.26245	5.1927	0	0	1	1	1	1	1	0	nn	nn	nn	chr13	55634800	55635200	chr13_55634800_55635200	4.89977	4.16335	8.07213	6.88044	3.82367	1.52531	1.82186	6.8471	7.23783	7.26117	0.765707	1.25893	6.43989	2.1184	2.75913	10.6103	6.93149	4.89977	7.6814	4.54408	5.68998	3.09881	3.45449	6.46637
chr13	55625025	55645026	Ddx46	chr13	55736387	55736387	55782617	5.03171	4.26245	5.1927	0	0	1	1	1	1	1	0	nn	nn	nn	chr13	55640600	55640800	chr13_55640600_55640800	2.75913	1.52531	4.14985	3.43849	3.43849	0.992552	0.992552	3.43849	4.14985	4.88822	0.538862	0.992552	4.14985	2.1184	2.1184	5.64968	3.43849	2.75913	7.2301	2.75913	2.75913	0.538862	0.992552	3.43849
chr6	135001610	135021611	Ddx47	chr6	134961629	134961629	134973794	3.78578	3.16906	4.26913	0	0	1	1	1	1	1	0	nn	nn	nn	chr6	135002000	135002200	chr6_135002000_135002200	0.992552	0.992552	0.992552	2.75913	4.14985	0.538862	0.992552	0.538862	0.538862	0.538862	0.538862	0.538862	2.1184	0.992552	0.992552	0.538862	0.538862	2.1184	0.992552	0.538862	0.538862	0.193141	0.193141	1.52531
chr6	135001610	135021611	Ddx47	chr6	134961629	134961629	134973794	3.78578	3.16906	4.26913	0	0	1	1	1	1	1	0	nn	nn	nn	chr6	135006400	135006600	chr6_135006400_135006600	1.52531	0.193141	1.52531	2.1184	3.43849	2.1184	2.75913	1.52531	1.52531	0.538862	2.1184	4.88822	0.992552	0.992552	0.992552	0.992552	0.538862	2.75913	0.538862	0.538862	0.193141	0.538862	0.193141	0.992552
chr6	135001610	135021611	Ddx47	chr6	134961629	134961629	134973794	3.78578	3.16906	4.26913	0	0	1	1	1	1	1	0	nn	nn	nn	chr6	135011400	135011600	chr6_135011400_135011600	14.0629	18.5931	14.0629	19.5154	14.9568	9.71312	10.5647	17.6758	18.5931	8.04451	6.43114	8.87266	16.7636	4.14985	13.1761	9.71312	4.88822	15.8572	19.5154	14.9568	14.0629	14.9568	17.6758	22.3087
chr8	70292451	70312452	Ddx49	chr8	72826351	72816764	72826351	5.21849	5.15835	5.34592	0	0	1	1	1	1	1	0	nn	nn	nn	chr8	70301000	70301200	chr8_70301000_70301200	1.52531	1.52531	0.538862	2.1184	1.52531	0.193141	0.538862	0.538862	0.992552	0.992552	0.193141	0.538862	4.88822	1.52531	0.992552	4.14985	1.52531	0.992552	2.75913	0.538862	0.992552	0.193141	0.193141	2.1184
chr8	70292451	70312452	Ddx49	chr8	72826351	72816764	72826351	5.21849	5.15835	5.34592	0	0	1	1	1	1	1	0	nn	nn	nn	chr8	70302400	70302600	chr8_70302400_70302600	8.87266	6.43114	15.8572	9.71312	9.71312	3.43849	4.14985	16.7636	17.6758	10.5647	1.52531	1.52531	9.71312	4.14985	7.2301	12.297	9.71312	6.43114	17.6758	8.04451	6.43114	4.14985	4.88822	10.5647
chr8	70292451	70312452	Ddx49	chr8	72826351	72816764	72826351	5.21849	5.15835	5.34592	0	0	1	1	1	1	1	0	nn	nn	nn	chr8	70309400	70309600	chr8_70309400_70309600	1.52531	0.538862	1.52531	3.43849	0.992552	0.538862	0.193141	2.1184	1.52531	1.52531	0.992552	0.193141	3.43849	0.992552	1.52531	4.88822	2.75913	2.1184	2.1184	0.538862	0.992552	0.193141	0.538862	1.52531
chr5	123897273	123917274	Denr	chr5	124357283	124357283	124378841	5.20874	4.7463	4.44722	0	0	-1	1	1	1	1	0	nn	nn	nn	chr5	123897400	123897600	chr5_123897400_123897600	1.52531	0.992552	1.52531	1.52531	1.52531	0.193141	0.538862	0.538862	0.992552	0.538862	0.538862	0.538862	3.43849	0.992552	1.52531	6.43114	4.88822	0.538862	8.04451	4.88822	0.538862	0.193141	0.992552	2.75913
chr5	123897273	123917274	Denr	chr5	124357283	124357283	124378841	5.20874	4.7463	4.44722	0	0	-1	1	1	1	1	0	nn	nn	nn	chr5	123904200	123904600	chr5_123904200_123904600	0.992552	0.193141	0.992552	1.03209	0.765707	0.193141	0.193141	1.52531	0.992552	0.765707	0.538862	0.366001	1.03209	0.538862	1.03209	6.04041	3.43849	0.765707	1.52531	0.538862	0.193141	0.193141	0.193141	0.992552
chr5	123897273	123917274	Denr	chr5	124357283	124357283	124378841	5.20874	4.7463	4.44722	0	0	-1	1	1	1	1	0	nn	nn	nn	chr5	123907000	123907200	chr5_123907000_123907200	11.4263	11.4263	16.7636	15.8572	8.87266	4.88822	4.14985	14.0629	15.8572	17.6758	3.43849	2.1184	13.1761	5.64968	8.87266	16.7636	9.71312	8.87266	13.1761	18.5931	12.297	10.5647	8.87266	20.4423
chr6	137744575	137764576	Dera	chr6	137703097	137703097	137786393	4.5741	4.7233	4.192	0	0	-1	1	1	1	1	0	nn	nn	nn	chr6	137747600	137747800	chr6_137747600_137747800	3.43849	2.75913	2.1184	4.88822	4.88822	2.1184	2.75913	2.1184	2.75913	1.52531	1.52531	1.52531	7.2301	0.992552	3.43849	4.88822	3.43849	4.88822	4.14985	5.64968	1.52531	3.43849	0.538862	6.43114
chr6	137744575	137764576	Dera	chr6	137703097	137703097	137786393	4.5741	4.7233	4.192	0	0	-1	1	1	1	1	0	nn	nn	nn	chr6	137752400	137752600	chr6_137752400_137752600	0.992552	0.193141	0.538862	0.992552	0.538862	0.538862	0.193141	0.538862	1.52531	0.538862	0.193141	0.193141	0.992552	0.538862	0.992552	2.75913	1.52531	4.14985	0.992552	0.538862	0.538862	0.193141	0.538862	0.193141
chr6	137744575	137764576	Dera	chr6	137703097	137703097	137786393	4.5741	4.7233	4.192	0	0	-1	1	1	1	1	0	nn	nn	nn	chr6	137754400	137754600	chr6_137754400_137754600	11.4263	12.297	11.4263	16.7636	11.4263	13.1761	13.1761	11.4263	9.71312	9.71312	8.04451	9.71312	14.9568	2.75913	9.71312	11.4263	7.2301	17.6758	9.71312	8.04451	10.5647	14.0629	8.87266	15.8572
chr6	137744575	137764576	Dera	chr6	137703097	137703097	137786393	4.5741	4.7233	4.192	0	0	-1	1	1	1	1	0	nn	nn	nn	chr6	137756400	137756600	chr6_137756400_137756600	2.75913	2.75913	2.1184	5.64968	2.75913	3.43849	4.14985	2.75913	2.75913	2.1184	2.1184	2.1184	5.64968	0.538862	0.992552	4.14985	2.1184	4.14985	2.1184	0.992552	0.992552	2.75913	2.1184	4.14985
chr10	75883396	75903397	Derl3	chr10	75356142	75356142	75358686	1.48162	3.0966	0.137504	0	0	-1	1	0	1	0	0	nn	nn	nn	chr10	75883200	75883400	chr10_75883200_75883400	1.52531	2.75913	1.52531	2.1184	2.1184	0.538862	0.538862	0.992552	0.992552	0.992552	0.193141	0.193141	5.64968	0.538862	2.1184	2.75913	0.992552	2.1184	0.992552	2.1184	0.538862	1.52531	1.52531	1.52531
chr10	75883396	75903397	Derl3	chr10	75356142	75356142	75358686	1.48162	3.0966	0.137504	0	0	-1	1	0	1	0	0	nn	nn	nn	chr10	75893000	75893400	chr10_75893000_75893400	14.095	23.2934	16.3696	21.4248	16.8352	3.82367	3.88404	16.3696	15.9343	10.1708	1.52531	1.55548	20.0238	0.366001	16.3696	19.0542	15.4133	21.8808	19.1023	19.1267	15.9062	23.2769	16.3458	14.1202
chr4	149094151	149114152	Dffa	chr4	148478261	148478261	148494759	3.43279	3.53379	2.89263	0	0	0	1	1	1	0	0	nn	nn	nn	chr4	149099800	149100000	chr4_149099800_149100000	5.64968	4.14985	4.88822	10.5647	6.43114	3.43849	3.43849	6.43114	6.43114	8.87266	0.992552	0.992552	8.04451	2.75913	2.75913	13.1761	8.87266	5.64968	8.87266	5.64968	6.43114	2.75913	2.75913	9.71312
chr4	149094151	149114152	Dffa	chr4	148478261	148478261	148494759	3.43279	3.53379	2.89263	0	0	0	1	1	1	0	0	nn	nn	nn	chr4	149104000	149104200	chr4_149104000_149104200	8.87266	11.4263	5.64968	11.4263	10.5647	5.64968	8.04451	8.87266	8.04451	8.87266	2.75913	4.14985	12.297	6.43114	8.04451	13.1761	10.5647	8.87266	12.297	8.04451	8.87266	6.43114	8.87266	11.4263
chr4	153965080	153985081	Dffb	chr4	153349190	153338557	153349190	2.91928	2.28949	3.24534	0	0	1	1	0	0	1	0	nn	nn	nn	chr4	153975000	153975200	chr4_153975000_153975200	10.5647	11.4263	11.4263	14.0629	11.4263	7.2301	6.43114	12.297	12.297	14.0629	2.75913	3.43849	18.5931	4.88822	6.43114	14.0629	10.5647	9.71312	9.71312	4.88822	14.9568	14.9568	8.87266	14.9568
chr4	153965080	153985081	Dffb	chr4	153349190	153338557	153349190	2.91928	2.28949	3.24534	0	0	1	1	0	0	1	0	nn	nn	nn	chr4	153975800	153976000	chr4_153975800_153976000	1.52531	0.538862	1.52531	4.14985	4.88822	0.538862	0.992552	1.52531	1.52531	0.992552	2.1184	0.992552	4.88822	2.1184	1.52531	3.43849	1.52531	4.14985	0.538862	0.538862	0.538862	0.193141	0.538862	2.1184
chr4	153965080	153985081	Dffb	chr4	153349190	153338557	153349190	2.91928	2.28949	3.24534	0	0	1	1	0	0	1	0	nn	nn	nn	chr4	153979400	153979600	chr4_153979400_153979600	0.992552	6.43114	0.538862	0.992552	0.538862	0.538862	0.538862	0.992552	0.992552	0.992552	0.538862	0.538862	0.992552	0.538862	0.992552	0.538862	0.538862	0.992552	0.992552	0.992552	0.538862	0.538862	0.538862	0.992552
chr4	153965080	153985081	Dffb	chr4	153349190	153338557	153349190	2.91928	2.28949	3.24534	0	0	1	1	0	0	1	0	nn	nn	nn	chr4	153976800	153977000	chr4_153976800_153977000	1.52531	0.193141	1.52531	4.88822	0.992552	2.75913	3.43849	2.75913	2.1184	1.52531	1.52531	0.992552	1.52531	0.992552	0.538862	2.1184	0.992552	10.5647	0.538862	0.538862	0.538862	0.193141	0.193141	0.538862
chr15	76501817	76521818	Dgat1	chr15	76342248	76332444	76342248	3.10127	2.45681	2.35179	0	0	0	1	1	0	0	0	nn	nn	nn	chr15	76507400	76507600	chr15_76507400_76507600	1.52531	0.538862	0.992552	4.14985	2.75913	0.538862	0.538862	0.538862	0.992552	0.538862	0.538862	0.193141	8.04451	0.992552	0.538862	0.992552	0.992552	0.992552	5.64968	2.75913	0.538862	0.538862	0.193141	8.04451
chr15	76501817	76521818	Dgat1	chr15	76342248	76332444	76342248	3.10127	2.45681	2.35179	0	0	0	1	1	0	0	0	nn	nn	nn	chr15	76508200	76508400	chr15_76508200_76508400	1.52531	0.193141	0.992552	3.43849	2.1184	0.538862	0.538862	0.992552	0.538862	0.538862	0.193141	0.193141	8.04451	0.992552	0.538862	1.52531	0.538862	0.992552	2.1184	0.538862	0.538862	0.538862	0.193141	4.88822
chr15	76501817	76521818	Dgat1	chr15	76342248	76332444	76342248	3.10127	2.45681	2.35179	0	0	0	1	1	0	0	0	nn	nn	nn	chr15	76511800	76512200	chr15_76511800_76512200	11.8616	11.0051	18.5956	14.0629	9.30459	6.88044	8.49791	15.4133	16.328	15.4133	2.77844	3.45449	12.3138	8.87882	10.5697	17.2251	15.9343	10.1389	14.9699	16.3104	11.0051	8.45859	11.0537	17.6784
chr15	76501817	76521818	Dgat1	chr15	76342248	76332444	76342248	3.10127	2.45681	2.35179	0	0	0	1	1	0	0	0	nn	nn	nn	chr15	76514800	76515000	chr15_76514800_76515000	0.992552	0.193141	0.538862	0.538862	0.538862	0.193141	0.193141	0.538862	1.52531	0.992552	0.538862	0.193141	0.992552	0.538862	0.538862	0.992552	0.538862	0.992552	0.538862	0.992552	5.64968	0.992552	0.538862	2.1184
chr15	76501817	76521818	Dgat1	chr15	76342248	76332444	76342248	3.10127	2.45681	2.35179	0	0	0	1	1	0	0	0	nn	nn	nn	chr15	76518800	76519000	chr15_76518800_76519000	1.52531	0.538862	0.992552	6.43114	2.1184	0.193141	0.193141	2.1184	0.992552	1.52531	0.193141	0.193141	2.1184	0.193141	0.992552	8.87266	3.43849	6.43114	0.992552	1.52531	1.52531	0.538862	0.193141	2.75913
chr16	17901347	17921348	Dgcr14	chr16	17911441	17900801	17911441	4.33632	5.05365	4.72648	0	0	0	1	1	1	1	0	nn	nn	nn	.	-1	-1	.	-1	.	.	.	.	.	.	.	.	.	.	.	.	.	.	.	.	.	.	.	.	.	.	.
chr16	18279167	18299168	Dgcr8	chr16	18289261	18254057	18289261	2.77947	1.4883	3.17191	0	0	1	1	0	0	1	0	nn	nn	nn	chr16	18288800	18289600	chr16_18288800_18289600	7.10188	11.7731	10.6553	7.32442	3.78286	2.04568	2.40811	8.58263	8.18933	12.2954	1.04717	1.18036	7.61251	3.20677	5.08261	10.0163	5.37538	5.20788	4.54152	4.54152	14.724	14.2189	15.5902	7.92977
chr6	83496968	83516969	Dguok	chr6	83456963	83430207	83456963	3.87605	3.78918	4.21799	0	0	0	1	1	1	1	0	nn	nn	nn	chr6	83502800	83503000	chr6_83502800_83503000	1.52531	0.538862	0.992552	4.14985	5.64968	0.538862	0.538862	1.52531	0.992552	0.538862	0.193141	0.538862	8.04451	2.1184	8.04451	2.1184	0.538862	0.992552	2.1184	0.992552	0.992552	0.538862	0.538862	3.43849
chr6	83496968	83516969	Dguok	chr6	83456963	83430207	83456963	3.87605	3.78918	4.21799	0	0	0	1	1	1	1	0	nn	nn	nn	chr6	83506800	83507200	chr6_83506800_83507200	17.2251	20.4969	27.0398	20.9079	19.5177	4.88822	6.04041	27.0398	27.0398	17.2197	2.77844	3.43849	19.0542	10.5697	18.5956	19.5525	20.0238	16.7636	20.0057	22.3164	20.912	18.1497	17.2526	22.7894
chr6	83496968	83516969	Dguok	chr6	83456963	83430207	83456963	3.87605	3.78918	4.21799	0	0	0	1	1	1	1	0	nn	nn	nn	chr6	83512600	83512800	chr6_83512600_83512800	2.75913	3.43849	4.14985	4.14985	3.43849	0.538862	0.538862	4.14985	4.14985	2.1184	0.538862	0.538862	3.43849	0.538862	0.538862	5.64968	3.43849	2.75913	5.64968	4.14985	2.75913	2.75913	4.14985	4.14985
chr4	133990863	134010864	Dhdds	chr4	133556779	133524971	133556779	4.35614	3.70688	4.49209	0	0	1	1	1	1	1	0	nn	nn	nn	chr4	134000800	134001000	chr4_134000800_134001000	11.4263	7.2301	26.0859	15.8572	10.5647	4.14985	5.64968	26.0859	27.0384	14.9568	2.1184	2.1184	12.297	4.88822	8.87266	14.9568	12.297	11.4263	17.6758	13.1761	6.43114	6.43114	8.04451	14.9568
chr4	133990863	134010864	Dhdds	chr4	133556779	133524971	133556779	4.35614	3.70688	4.49209	0	0	1	1	1	1	1	0	nn	nn	nn	chr4	134005600	134005800	chr4_134005600_134005800	0.992552	0.193141	0.538862	1.52531	0.992552	0.193141	0.193141	0.992552	0.538862	0.538862	0.538862	0.193141	4.14985	0.193141	0.992552	4.14985	2.75913	0.992552	3.43849	0.538862	0.538862	0.193141	0.193141	2.1184
chr9	110105581	110125582	Dhx30	chr9	110018086	109986822	110018086	3.91674	3.73347	3.49206	0	0	0	1	1	1	1	0	nn	nn	nn	chr9	110117000	110117600	chr9_110117000_110117600	3.98313	4.44671	6.72095	5.02343	3.55598	2.66639	3.31137	4.44671	4.67316	5.43359	0.690092	0.950135	5.76049	3.21203	3.2955	7.5485	3.28401	5.24988	2.76898	1.89376	5.44807	1.98545	3.29579	4.97383
chr7	16212031	16232032	Dhx34	chr7	16807381	16782569	16807381	3.88923	5.44756	3.75156	0	0	0	1	1	1	1	0	nn	nn	nn	chr7	16222000	16222200	chr7_16222000_16222200	13.1761	12.297	19.5154	16.7636	13.1761	10.5647	14.0629	19.5154	18.5931	18.5931	3.43849	4.14985	11.4263	8.04451	13.1761	15.8572	13.1761	15.8572	9.71312	14.0629	12.297	11.4263	8.04451	13.1761
chr2	158784818	158804819	Dhx35	chr2	158620555	158620555	158683950	2.51296	3.18384	2.21744	0	0	0	1	0	1	0	0	nn	nn	nn	chr2	158794600	158794800	chr2_158794600_158794800	14.0629	13.1761	9.71312	20.4423	19.5154	14.0629	14.0629	10.5647	11.4263	17.6758	11.4263	13.1761	22.3087	11.4263	8.04451	18.5931	14.0629	18.5931	15.8572	8.87266	12.297	10.5647	10.5647	15.8572
chr13	106937127	106957128	Dimt1	chr13	107737208	107737208	107750304	3.59386	2.91163	3.13164	0	0	0	1	1	0	1	0	nn	nn	nn	chr13	106947000	106947200	chr13_106947000_106947200	17.6758	22.3087	20.4423	24.1905	21.3734	7.2301	10.5647	20.4423	21.3734	13.1761	3.43849	4.88822	21.3734	5.64968	14.9568	14.9568	10.5647	21.3734	14.0629	20.4423	25.1366	25.1366	21.3734	28.9518
chr1	86693802	86713803	Dis3l2	chr1	88600378	88600378	88946672	3.00392	2.68876	3.03497	0	0	0	1	1	0	1	0	nn	nn	nn	chr1	86699800	86700000	chr1_86699800_86700000	0.992552	0.193141	0.992552	2.75913	0.992552	0.538862	0.992552	0.538862	0.992552	0.992552	0.538862	0.193141	1.52531	0.538862	0.538862	6.43114	4.14985	0.992552	0.992552	0.193141	0.193141	0.193141	0.193141	1.52531
chr1	86693802	86713803	Dis3l2	chr1	88600378	88600378	88946672	3.00392	2.68876	3.03497	0	0	0	1	1	0	1	0	nn	nn	nn	chr1	86703800	86704000	chr1_86703800_86704000	2.75913	4.14985	2.1184	4.14985	1.52531	1.52531	3.43849	0.992552	0.992552	1.52531	0.538862	0.992552	6.43114	1.52531	2.1184	7.2301	2.75913	2.1184	1.52531	1.52531	4.14985	4.88822	3.43849	4.88822
chr1	86693802	86713803	Dis3l2	chr1	88600378	88600378	88946672	3.00392	2.68876	3.03497	0	0	0	1	1	0	1	0	nn	nn	nn	chr1	86709600	86709800	chr1_86709600_86709800	0.992552	0.538862	0.538862	2.1184	2.1184	0.992552	0.992552	0.538862	0.538862	0.538862	2.75913	2.1184	0.538862	1.52531	0.992552	7.2301	4.14985	2.1184	0.193141	0.538862	0.193141	0.193141	0.193141	0.538862
chr12	31341436	31361437	Dld	chr12	32036302	32016426	32036302	4.5185	3.57357	4.27299	0	0	0	1	1	1	1	0	nn	nn	nn	chr12	31350400	31351000	chr12_31350400_31351000	1.54542	1.27895	1.34772	1.9567	2.33198	2.1184	2.13428	1.72301	1.17014	1.54542	0.726082	1.01891	3.23558	1.72301	1.17014	4.14985	2.54555	1.52531	1.27895	0.308381	0.950135	0.752438	0.726082	2.36073
chr12	31341436	31361437	Dld	chr12	32036302	32016426	32036302	4.5185	3.57357	4.27299	0	0	0	1	1	1	1	0	nn	nn	nn	chr12	31351400	31351600	chr12_31351400_31351600	13.1761	14.0629	12.297	16.7636	14.0629	9.71312	13.1761	14.9568	14.9568	16.7636	5.64968	6.43114	17.6758	8.04451	11.4263	17.6758	14.0629	11.4263	19.5154	16.7636	11.4263	14.0629	8.87266	16.7636
chr4	117672224	117692225	Dmap1	chr4	117354830	117347290	117354830	4.29663	4.35958	4.66566	0	0	0	1	1	1	1	0	nn	nn	nn	chr4	117677000	117677200	chr4_117677000_117677200	2.75913	2.1184	3.43849	4.14985	2.1184	1.52531	0.992552	2.75913	4.14985	4.14985	0.538862	0.992552	3.43849	1.52531	2.75913	7.2301	7.2301	2.75913	2.1184	2.75913	2.1184	1.52531	0.992552	3.43849
chr4	117672224	117692225	Dmap1	chr4	117354830	117347290	117354830	4.29663	4.35958	4.66566	0	0	0	1	1	1	1	0	nn	nn	nn	chr4	117682000	117682400	chr4_117682000_117682400	3.13413	2.21552	6.46637	3.88404	3.20677	1.32863	1.55548	5.65968	6.05916	5.7415	0.992552	1.03209	2.83758	2.14222	2.77844	8.53798	5.8159	2.1184	2.5712	1.87584	2.75913	2.43877	2.14222	4.93481
chr16	22847843	22867844	Dnajb11	chr16	22857917	22857917	22872538	5.79542	5.84217	5.95407	0	0	0	1	1	1	1	0	nn	nn	nn	chr16	22852800	22853000	chr16_22852800_22853000	0.992552	0.193141	3.43849	3.43849	0.193141	0.992552	0.992552	2.75913	2.75913	1.52531	0.538862	0.538862	0.538862	0.538862	0.538862	4.14985	2.1184	4.14985	0.538862	0.538862	0.193141	0.193141	0.193141	0.992552
chr16	22847843	22867844	Dnajb11	chr16	22857917	22857917	22872538	5.79542	5.84217	5.95407	0	0	0	1	1	1	1	0	nn	nn	nn	chr16	22856800	22857000	chr16_22856800_22857000	2.1184	0.538862	4.14985	3.43849	2.75913	2.1184	2.75913	4.14985	4.14985	3.43849	3.43849	2.75913	1.52531	2.1184	0.193141	6.43114	4.14985	6.43114	0.538862	0.193141	0.538862	0.193141	0.193141	0.992552
chr16	22847843	22867844	Dnajb11	chr16	22857917	22857917	22872538	5.79542	5.84217	5.95407	0	0	0	1	1	1	1	0	nn	nn	nn	chr16	22857400	22858000	chr16_22857400_22858000	16.5869	21.1934	19.3112	14.4438	15.132	12.473	13.9434	19.6415	19.9618	16.4611	7.67898	7.90543	15.9018	10.0306	12.7898	15.0233	11.9134	17.2119	17.1388	20.6183	24.9061	22.7288	22.7136	17.7367
chr3	34071325	34091326	Dnajc19	chr3	33980248	33956679	33980248	2.52576	2.76878	3.5852	0	0	0	1	0	0	1	0	nn	nn	nn	chr3	34081200	34081400	chr3_34081200_34081400	8.04451	9.71312	5.64968	14.9568	12.297	2.1184	2.75913	7.2301	6.43114	11.4263	0.992552	1.52531	16.7636	4.14985	4.14985	11.4263	8.04451	7.2301	6.43114	4.14985	11.4263	8.04451	7.2301	11.4263
chr3	34071325	34091326	Dnajc19	chr3	33980248	33956679	33980248	2.52576	2.76878	3.5852	0	0	0	1	0	0	1	0	nn	nn	nn	chr3	34082000	34082200	chr3_34082000_34082200	0.992552	0.538862	0.193141	1.52531	0.538862	0.538862	0.992552	0.538862	0.992552	0.538862	0.193141	0.538862	0.992552	1.52531	0.538862	4.88822	2.75913	2.75913	0.538862	0.538862	0.538862	0.538862	0.992552	0.992552
chr3	34071325	34091326	Dnajc19	chr3	33980248	33956679	33980248	2.52576	2.76878	3.5852	0	0	0	1	0	0	1	0	nn	nn	nn	chr3	34083800	34084000	chr3_34083800_34084000	0.992552	0.193141	0.538862	3.43849	0.538862	0.538862	0.538862	0.538862	0.538862	0.538862	2.1184	0.538862	0.538862	0.538862	0.538862	8.04451	6.43114	4.88822	0.538862	0.538862	0.193141	0.193141	0.193141	0.538862
chr11	100610167	100630168	Dnajc7	chr11	100481482	100444149	100481482	4.81657	4.46881	4.24761	0	0	-1	1	1	1	1	0	nn	nn	nn	chr11	100610000	100610200	chr11_100610000_100610200	0.538862	0.193141	0.538862	0.538862	0.538862	0.193141	0.538862	0.538862	0.538862	0.538862	0.538862	0.193141	0.538862	0.538862	0.538862	0.992552	0.992552	0.992552	0.538862	0.538862	0.193141	4.14985	4.14985	0.538862
chr11	100610167	100630168	Dnajc7	chr11	100481482	100444149	100481482	4.81657	4.46881	4.24761	0	0	-1	1	1	1	1	0	nn	nn	nn	chr11	100619000	100619200	chr11_100619000_100619200	4.14985	4.14985	2.1184	5.64968	4.14985	2.1184	2.1184	1.52531	2.75913	1.52531	1.52531	2.1184	9.71312	5.64968	4.14985	12.297	7.2301	4.14985	7.2301	2.75913	4.14985	4.88822	3.43849	4.88822
chr11	100610167	100630168	Dnajc7	chr11	100481482	100444149	100481482	4.81657	4.46881	4.24761	0	0	-1	1	1	1	1	0	nn	nn	nn	chr11	100619600	100619800	chr11_100619600_100619800	9.71312	9.71312	16.7636	11.4263	8.87266	5.64968	5.64968	17.6758	17.6758	15.8572	1.52531	2.75913	9.71312	6.43114	6.43114	18.5931	15.8572	8.04451	14.9568	7.2301	6.43114	6.43114	8.04451	10.5647
chr11	100610167	100630168	Dnajc7	chr11	100481482	100444149	100481482	4.81657	4.46881	4.24761	0	0	-1	1	1	1	1	0	nn	nn	nn	chr11	100622800	100623000	chr11_100622800_100623000	10.5647	6.43114	15.8572	9.71312	8.04451	5.64968	7.2301	15.8572	16.7636	13.1761	2.75913	2.75913	12.297	5.64968	6.43114	23.2478	19.5154	8.04451	20.4423	10.5647	7.2301	4.14985	6.43114	14.0629
chr11	100610167	100630168	Dnajc7	chr11	100481482	100444149	100481482	4.81657	4.46881	4.24761	0	0	-1	1	1	1	1	0	nn	nn	nn	chr11	100624000	100624200	chr11_100624000_100624200	2.75913	0.538862	1.52531	1.52531	0.992552	2.75913	3.43849	2.75913	2.75913	0.992552	0.538862	0.538862	1.52531	4.14985	0.538862	16.7636	18.5931	1.52531	12.297	0.992552	0.193141	0.193141	0.193141	1.52531
chr11	100610167	100630168	Dnajc7	chr11	100481482	100444149	100481482	4.81657	4.46881	4.24761	0	0	-1	1	1	1	1	0	nn	nn	nn	chr11	100626200	100626400	chr11_100626200_100626400	0.992552	0.538862	0.992552	0.538862	0.538862	0.538862	0.193141	0.992552	0.992552	0.538862	0.538862	0.538862	0.992552	0.193141	0.992552	2.1184	0.992552	0.992552	9.71312	1.52531	0.538862	0.538862	0.193141	0.992552
chr11	100610167	100630168	Dnajc7	chr11	100481482	100444149	100481482	4.81657	4.46881	4.24761	0	0	-1	1	1	1	1	0	nn	nn	nn	chr11	100627000	100627200	chr11_100627000_100627200	5.64968	7.2301	5.64968	5.64968	4.14985	2.75913	2.75913	5.64968	5.64968	2.1184	1.52531	2.75913	5.64968	2.1184	4.14985	9.71312	7.2301	5.64968	17.6758	10.5647	4.14985	1.52531	0.992552	9.71312
chr11	100610167	100630168	Dnajc7	chr11	100481482	100444149	100481482	4.81657	4.46881	4.24761	0	0	-1	1	1	1	1	0	nn	nn	nn	chr11	100628200	100628400	chr11_100628200_100628400	1.52531	0.193141	0.992552	2.75913	0.992552	0.538862	0.538862	0.992552	0.992552	0.538862	0.538862	0.193141	0.538862	0.992552	0.538862	9.71312	8.04451	3.43849	1.52531	0.992552	0.193141	0.538862	0.193141	0.538862
chr10	80127386	80147387	Dos	chr10	79600132	79593178	79600132	3.0629	3.45971	1.31461	0	0	0	1	1	1	0	0	nn	nn	nn	chr10	80131600	80131800	chr10_80131600_80131800	0.992552	0.538862	1.52531	2.1184	1.52531	0.193141	0.193141	2.1184	1.52531	0.538862	0.193141	0.193141	3.43849	0.193141	2.1184	2.1184	0.538862	0.992552	0.992552	1.52531	0.992552	0.538862	0.538862	1.52531
chr10	80127386	80147387	Dos	chr10	79600132	79593178	79600132	3.0629	3.45971	1.31461	0	0	0	1	1	1	0	0	nn	nn	nn	chr10	80133600	80133800	chr10_80133600_80133800	1.52531	2.1184	2.1184	2.1184	1.52531	0.538862	0.538862	2.1184	2.1184	0.992552	0.193141	0.193141	2.1184	0.538862	0.992552	1.52531	0.538862	2.1184	5.64968	2.75913	2.1184	0.193141	1.52531	4.14985
chr10	80127386	80147387	Dos	chr10	79600132	79593178	79600132	3.0629	3.45971	1.31461	0	0	0	1	1	1	0	0	nn	nn	nn	chr10	80137400	80137600	chr10_80137400_80137600	0.992552	0.538862	0.992552	0.992552	0.992552	0.193141	0.193141	0.992552	0.992552	1.52531	0.538862	0.193141	2.1184	0.193141	0.992552	0.992552	0.992552	0.992552	0.538862	0.538862	3.43849	0.992552	2.75913	1.52531
chr10	80127386	80147387	Dos	chr10	79600132	79593178	79600132	3.0629	3.45971	1.31461	0	0	0	1	1	1	0	0	nn	nn	nn	chr10	80139200	80139400	chr10_80139200_80139400	1.52531	2.1184	4.88822	1.52531	0.992552	0.992552	0.992552	3.43849	2.75913	2.1184	0.538862	0.538862	2.75913	0.538862	1.52531	4.88822	1.52531	1.52531	0.538862	0.538862	2.75913	0.992552	1.52531	1.52531
chr10	80127386	80147387	Dos	chr10	79600132	79593178	79600132	3.0629	3.45971	1.31461	0	0	0	1	1	1	0	0	nn	nn	nn	chr10	80141400	80141600	chr10_80141400_80141600	12.297	13.1761	18.5931	15.8572	11.4263	4.14985	4.14985	16.7636	15.8572	12.297	1.52531	4.14985	14.0629	8.04451	14.0629	21.3734	17.6758	8.87266	15.8572	15.8572	14.9568	10.5647	14.0629	17.6758
chr10	80127386	80147387	Dos	chr10	79600132	79593178	79600132	3.0629	3.45971	1.31461	0	0	0	1	1	1	0	0	nn	nn	nn	chr10	80142200	80142400	chr10_80142200_80142400	15.8572	12.297	31.8414	17.6758	14.0629	7.2301	7.2301	31.8414	30.8758	27.9937	4.14985	3.43849	16.7636	8.87266	12.297	19.5154	20.4423	11.4263	29.9125	18.5931	11.4263	10.5647	8.04451	18.5931
chr10	80127386	80147387	Dos	chr10	79600132	79593178	79600132	3.0629	3.45971	1.31461	0	0	0	1	1	1	0	0	nn	nn	nn	chr10	80142800	80143000	chr10_80142800_80143000	1.52531	0.992552	4.88822	0.992552	0.538862	0.992552	0.992552	4.88822	5.64968	3.43849	0.193141	0.538862	1.52531	0.538862	1.52531	2.75913	1.52531	1.52531	4.14985	0.992552	0.538862	0.538862	0.193141	0.992552
chr10	80127386	80147387	Dos	chr10	79600132	79593178	79600132	3.0629	3.45971	1.31461	0	0	0	1	1	1	0	0	nn	nn	nn	chr10	80145600	80146200	chr10_80145600_80146200	1.93658	0.950135	5.98694	2.77201	1.01891	0.423621	0.690092	6.2085	6.48455	3.03788	0.193141	0.423621	1.58141	0.574852	1.58141	3.44916	1.54542	2.77201	3.2955	1.65663	1.06538	0.690092	1.08125	2.46869
chr10	80127386	80147387	Dos	chr10	79600132	79593178	79600132	3.0629	3.45971	1.31461	0	0	0	1	1	1	0	0	nn	nn	nn	chr10	80146800	80147400	chr10_80146800_80147400	1.34772	0.690092	4.44671	0.992552	0.841322	0.690092	0.690092	4.17852	4.43234	2.33198	0.308381	0.423621	0.841322	0.423621	1.17014	1.92071	0.690092	1.34772	2.75913	1.01891	0.423621	0.308381	0.423621	0.841322
chr19	45550613	45570614	Dpcd	chr19	45635104	45635104	45652777	3.76597	5.18071	3.67592	0	0	0	1	1	1	1	0	nn	nn	nn	chr19	45552400	45552600	chr19_45552400_45552600	0.992552	1.52531	0.538862	2.75913	4.14985	0.538862	0.538862	0.538862	0.538862	0.538862	0.538862	0.193141	4.88822	1.52531	6.43114	0.992552	0.538862	0.538862	0.992552	0.538862	0.193141	0.538862	0.538862	1.52531
chr19	45550613	45570614	Dpcd	chr19	45635104	45635104	45652777	3.76597	5.18071	3.67592	0	0	0	1	1	1	1	0	nn	nn	nn	chr19	45560600	45560800	chr19_45560600_45560800	3.43849	4.14985	2.75913	3.43849	3.43849	0.992552	2.1184	2.1184	2.75913	2.1184	0.992552	0.992552	4.88822	4.88822	4.88822	8.87266	4.88822	3.43849	7.2301	2.75913	3.43849	2.75913	2.75913	4.14985
[truncated: 26,501 more rows]
[truncated: 1 more columns]

## Sheet: Legend
Legend for Supporting Information, Table 3
cCRE-gene pairs with gene expression and ATAC-seq signal
[truncated: 67 more rows]
